# Supplementary material for: Blood transcriptomic signatures associated with molecular changes in the brain and clinical outcomes in Parkinson’s disease
Source: Nat Commun. 2023 Jul 5;14:3956. doi: 10.1038/s41467-023-39652-6 (PMC10322907; doi:10.1038/s41467-023-39652-6)
Supplement: Supplementary file 4 — Supplementary Data 1–49 [file 41467_2023_39652_MOESM4_ESM.xlsx]

## Sheet: Info
Table	Tissue	Region	Comparison	Analysis
S1	Brain	both	all	METADATA
S2	Brain	both	PD vs CTRL	demographics
S3	Brain	CAU	PD vs CTRL	TH values
S4	Brain	PUT	PD vs CTRL	limma
S5	Brain	CAU	PD vs CTRL	limma
S6	Brain	PUT	all	GSVA enrichment scores
S7	Brain	CAU	all	GSVA enrichment scores
S8	Brain	PUT	PD vs CTRL	GSVA
S9	Brain	CAU	PD vs CTRL	GSVA
S10	Brain	both	PD vs CTRL	high confidence significantly changed genes
S11	Brain	CAU	PD vs CTRL	ML classifier
S12	Brain	CAU	PD vs CTRL	MS - expression
S13	Brain	PUT	PD vs CTRL	MS - expression
S14	Brain	CAU	PD vs CTRL	MS - GSEA
S15	Brain	PUT	PD vs CTRL	MS - GSEA
S16	Blood	--	all	demographics
S17	Blood	--	PD vs CTRL (PPMI)	limma
S18	Blood	--	PD vs CTRL (PDBP)	limma
S19	Blood	--	PD vs CTRL	GSVA
S20	Blood	--	Unaffected (Carrier) vs CTRL	limma
S21	Blood	--	LEDD (continuous)	limma
S22	Blood	--	PD vs CTRL (drug naïve)	limma
S23	Blood	--	PD vs CTRL (drug naïve)	GSVA
S24	Brain	both	Dementia	demographics
S25	Brain	PUT	PDD vs PD	limma
S26	Brain	CAU	PDD vs PD	limma
S27	Brain	CAU	PDD vs PD	GSVA
S28	Brain	PUT	PDD vs PD	GSVA
S29	Blood	--	PD cognitive impairment vs PD	demographics
S30	Blood	--	PD cogntive impairment vs PD	limma
S31	Blood	--	PD cognitive impairment vs PD	GSVA
S32	Brain	both	Dyskinesia	demographics
S33	Brain	PUT	Dys-Yes vs Dys-No	limma
S34	Brain	CAU	Dys-Yes vs Dys-No	limma
S35	Blood	--	Dys-Yes vs Dys-No	limma
S36	Brain	PUT	Dys-Yes vs Dys-No	GSVA
S37	Brain	CAU	Dys-Yes vs Dys-No	GSVA
S38	Brain	both	Age of onset	demographics
S39	Brain	CAU	LOPD vs CTRL	limma
S40	Brain	PUT	LOPD vs CTRL	limma
S41	Brain	PUT	EOPD vs CTRL	limma
S42	Brain	CAU	EOPD vs CTRL	limma
S43	Brain	PUT	LOPD vs CTRL	GSVA
S44	Brain	CAU	LOPD vs CTRL	GSVA
S45	Blood	--	Age of onset	demographics
S46	Blood	--	LOPD vs CTRL	limma
S47	Blood	--	EOPD vs CTRL	limma
S48	Brain	CAU	Disease duration	Splines regression for GO terms associated with disease duration
S49	Brain	PUT	Disease duration	Splines regression for GO terms associated with disease duration

## Sheet: S1
Diagnosis	Region	Age_compiled	Disease_duration	PMI	Gender	Patient	Sample	Dementia	Dyskinesia	Dementia medications	RIN	All dopaminergic medications	All dementia medications	Neuropathology_diagnosis	Neuropathology_diagnosis_other	AD_Braak_Staging	AD_CERAD_Staging	PD_Braak_Staging	Lewy Body Location
CTRL	CAU	CTRL	CTRL	15	M	CTRL_23	2589_CTRL_CAU	CTRL	CTRL	CTRL	6.2	NA	NA	Unremarkable adult brain	Mild cerebral amyloid angiopathy	Stage 3	A2/B2/C2	NA	NA
CTRL	PUT	CTRL	CTRL	15	M	CTRL_23	2590_CTRL_PUT	CTRL	CTRL	CTRL	6.8	NA	NA	NA	NA	NA	NA	NA	NA
PD	CAU	64	23	9	M	PD_22	2653_PD_CAU	Yes	No	Yes	6.5	Carbidopa/Levodopa 25/100 mg 8 tabs/day, Entacapone 200 mg 4 tabs/day, Ropinirole 5 mg 1 tab TID, Carbidopa/Levodopa CR 50/200 mg 1 tab/day	Rivastigmine 9.5 mg/day	Parkinson's disease	NA	Stage 4	A2/B2/C2	Stage 4	Midbrain, Neocortex
PD	PUT	64	23	9	M	PD_22	2654_PD_PUT	Yes	No	Yes	7.4	NA	NA	NA	NA	NA	NA	NA	NA
CTRL	CAU	CTRL	CTRL	24.1	M	CTRL_24	2667_CTRL_CAU	CTRL	CTRL	CTRL	2.7	NA	NA	Normal brain	NA	Neurofibrillary degeneration not present	Criteria not met	NA	NA
CTRL	PUT	CTRL	CTRL	24.1	M	CTRL_24	2668_CTRL_PUT	CTRL	CTRL	CTRL	2.6	NA	NA	NA	NA	NA	NA	NA	NA
CTRL	CAU	CTRL	CTRL	28.28	M	CTRL_25	2669_CTRL_CAU	CTRL	CTRL	CTRL	7.6	NA	NA	Normal brain	NA	Neurofibrillary degeneration not present	Criteria not met	NA	NA
CTRL	PUT	CTRL	CTRL	28.28	M	CTRL_25	2670_CTRL_PUT	CTRL	CTRL	CTRL	7.4	NA	NA	NA	NA	NA	NA	NA	NA
CTRL	CAU	CTRL	CTRL	21.56	M	CTRL_26	2671_CTRL_CAU	CTRL	CTRL	CTRL	6.7	NA	NA	Normal brain	NA	Neurofibrillary degeneration not present	Criteria not met	NA	NA
CTRL	PUT	CTRL	CTRL	21.56	M	CTRL_26	2672_CTRL_PUT	CTRL	CTRL	CTRL	6.8	NA	NA	NA	NA	NA	NA	NA	NA
CTRL	CAU	CTRL	CTRL	17.18	M	CTRL_27	2673_CTRL_CAU	CTRL	CTRL	CTRL	6.9	NA	NA	Normal brain	NA	Neurofibrillary degeneration not present	Criteria not met	NA	NA
CTRL	PUT	CTRL	CTRL	17.18	M	CTRL_27	2674_CTRL_PUT	CTRL	CTRL	CTRL	6.5	NA	NA	NA	NA	NA	NA	NA	NA
CTRL	CAU	CTRL	CTRL	26.15	M	CTRL_28	2675_CTRL_CAU	CTRL	CTRL	CTRL	8.3	NA	NA	Microscopic infarct in Hippocampus	NA	Neurofibrillary degeneration not present	Criteria not met	NA	NA
CTRL	PUT	CTRL	CTRL	26.15	M	CTRL_28	2676_CTRL_PUT	CTRL	CTRL	CTRL	8.2	NA	NA	NA	NA	NA	NA	NA	NA
CTRL	CAU	CTRL	CTRL	24.1	M	CTRL_29	2677_CTRL_CAU	CTRL	CTRL	CTRL	6.8	NA	NA	Perivascular hemorrhages	NA	Stage 1	A1/B1/C1	NA	NA
CTRL	PUT	CTRL	CTRL	24.1	M	CTRL_29	2678_CTRL_PUT	CTRL	CTRL	CTRL	7.3	NA	NA	NA	NA	NA	NA	NA	NA
PD	CAU	50	24	17.7	M	PD_23	2679_PD_CAU	No	UK	No	6.5	Carbidopa/Levodopa 25/250 mg 1 tab QID	None	Lewy Body Disease, brainstem predominant	NA	NF degeneration not present	Criteria not met	Not specified	Substantia nigra, Medulla oblangata, Pons
PD	PUT	50	24	17.7	M	PD_23	2680_PD_PUT	No	UK	No	5.6	NA	NA	NA	NA	NA	NA	NA	NA
PD	CAU	65	16	32.4	F	PD_24	2685_PD_CAU	No	UK	No	4	Carbidopa/Levodopa 25/100 8 tabs/day, Carbidoap/Levodopa CR 50/200 mg 5 tabs/day, Amantadine 100 mg daily	None	Lewy Body Disease, brainstem predominant	NA	NF degeneration not present	Criteria not met	Not specified	Amygdala, Hippocampus, Substantia nigra, Medulla oblangata, Pons, Spinal cord
PD	PUT	65	16	32.4	F	PD_24	2686_PD_PUT	No	UK	No	4.1	NA	NA	NA	NA	NA	NA	NA	NA
PD	CAU	68	5	22.15	M	PD_25	2687_PD_CAU	No	Yes	No	3.3	Carbidopa/Levodopa 25/250 mg, frequency not listed	None	Lewy Body Disease, Limbic (Transitional)	NA	NF degeneration not present	Criteria not met	Not specified	Brainstem, Amygdala, Substantia nigra, Hippocampus, Medulla oblangata, NP
PD	PUT	68	5	22.15	M	PD_25	2688_PD_PUT	No	Yes	No	2.9	NA	NA	NA	NA	NA	NA	NA	NA
PD	CAU	85	7	26.5	M	PD_26	2689_PD_CAU	Yes	UK	Yes	2.8	Carbidopa Levodopa 25/100 mg 1 tab TID	Rivastigmaine, Memantine, Dose not available	Lewy Body Disease, Limbic (Transitional)	NA	NF degeneration not present	Criteria not met	Not specified	Frontal Cortex, Superior temporal cortex, Substantia nigra, Medulla oblangata, Pons
PD	PUT	85	7	26.5	M	PD_26	2690_PD_PUT	Yes	UK	Yes	2.8	NA	NA	NA	NA	NA	NA	NA	NA
PD	CAU	69	22	16.06	M	PD_27	2725_PD_CAU	No	UK	No	6.3	Carbidopa/Levodopa 50/200 mg 1 tab TID	None	Lewy Body Disease, brainstem predominant	NA	NF degeneration not present	Criteria not met	Not specified	Amygdala, Substantia nigra, Medulla oblangata, Pons
PD	PUT	69	22	16.06	M	PD_27	2726_PD_PUT	No	UK	No	5.4	NA	NA	NA	NA	NA	NA	NA	NA
PD	CAU	84	5	4.75	M	PD_28	2727_PD_CAU	No	UK	No	7.4	Carbidopa/Levodopa 25/100 mg 1 tab 4 times/day	None	Lewy Body Disease, brainstem predominant	NA	NF degeneration not present	Criteria not met	Stage 3	Not specified
PD	PUT	84	5	4.75	M	PD_28	2728_PD_PUT	No	UK	No	6.4	NA	NA	NA	NA	NA	NA	NA	NA
CTRL	CAU	CTRL	CTRL	24.5	F	CTRL_30	2729_CTRL_CAU	CTRL	CTRL	CTRL	2.6	NA	NA	Hypertensive cerebrovascular disease	Lacunar infarct subacute globus pallidus, type 2 astrogliosis	Stage 5-6	Possible Alzheimer's disease	NA	NA
CTRL	PUT	CTRL	CTRL	24.5	F	CTRL_30	2730_CTRL_PUT	CTRL	CTRL	CTRL	2.8	NA	NA	NA	NA	NA	NA	NA	NA
CTRL	CAU	CTRL	CTRL	27.98	M	CTRL_31	2731_CTRL_CAU	CTRL	CTRL	CTRL	5.6	NA	NA	Normal brain	NA	Neurofibrillary degeneration not present	Criteria not met	NA	NA
CTRL	PUT	CTRL	CTRL	27.98	M	CTRL_31	2732_CTRL_PUT	CTRL	CTRL	CTRL	5.1	NA	NA	NA	NA	NA	NA	NA	NA
CTRL	CAU	CTRL	CTRL	6.63	F	CTRL_32	2733_CTRL_CAU	CTRL	CTRL	CTRL	7.9	NA	NA	Arteriolar sclerosis	NA	Stage 5-6	A3/B3/C3	NA	NA
CTRL	PUT	CTRL	CTRL	6.63	F	CTRL_32	2734_CTRL_PUT	CTRL	CTRL	CTRL	5.8	NA	NA	NA	NA	NA	NA	NA	NA
CTRL	CAU	CTRL	CTRL	5.91667	M	CTRL_38	2748_CTRL_CAU	CTRL	CTRL	CTRL	6.4	NA	NA	No signficant neuropathology	NA	Stage 0	0	1a	NA
CTRL	PUT	CTRL	CTRL	5.91667	M	CTRL_38	2749_CTRL_PUT	CTRL	CTRL	CTRL	7.9	NA	NA	NA	NA	NA	NA	NA	NA
CTRL	CAU	CTRL	CTRL	5.61667	M	CTRL_39	2750_CTRL_CAU	CTRL	CTRL	CTRL	8.4	NA	NA	No signficant neuropathology	NA	Stage 1	1b	0	NA
CTRL	PUT	CTRL	CTRL	5.61667	M	CTRL_39	2751_CTRL_PUT	CTRL	CTRL	CTRL	8.3	NA	NA	NA	NA	NA	NA	NA	NA
CTRL	CAU	CTRL	CTRL	5.26667	F	CTRL_40	2752_CTRL_CAU	CTRL	CTRL	CTRL	8.7	NA	NA	No signficant neuropathology	NA	Stage 2	1a	0	NA
CTRL	PUT	CTRL	CTRL	5.26667	F	CTRL_40	2753_CTRL_PUT	CTRL	CTRL	CTRL	8	NA	NA	NA	NA	NA	NA	NA	NA
CTRL	CAU	CTRL	CTRL	5	F	CTRL_41	2754_CTRL_CAU	CTRL	CTRL	CTRL	8.9	NA	NA	No signficant neuropathology	NA	Stage 0	1a	0	NA
CTRL	PUT	CTRL	CTRL	5	F	CTRL_41	2755_CTRL_PUT	CTRL	CTRL	CTRL	8.4	NA	NA	NA	NA	NA	NA	NA	NA
CTRL	CAU	CTRL	CTRL	11.7167	F	CTRL_42	2756_CTRL_CAU	CTRL	CTRL	CTRL	3.4	NA	NA	No signficant neuropathology	NA	Stage 0	1a	0	NA
CTRL	PUT	CTRL	CTRL	11.7167	F	CTRL_42	2757_CTRL_PUT	CTRL	CTRL	CTRL	2.6	NA	NA	NA	NA	NA	NA	NA	NA
CTRL	CAU	CTRL	CTRL	7.56667	M	CTRL_43	2758_CTRL_CAU	CTRL	CTRL	CTRL	5.3	NA	NA	No signficant neuropathology	NA	Stage 2	1c	0	NA
CTRL	PUT	CTRL	CTRL	7.56667	M	CTRL_43	2759_CTRL_PUT	CTRL	CTRL	CTRL	3.9	NA	NA	NA	NA	NA	NA	NA	NA
PD	CAU	65	7	23.92	F	PD_37	2774_PD_CAU	UK	UK	UK	7.5	No records	No records	Parkinson's disease	Amyloid plaques, Amyloid Angiopathy	Stage 3	Not specified	Stage 5	Nucleus Basalis of Meynert, Substantia nigra, Locus coeruleus, Vagal nucleus
PD	PUT	65	7	23.92	F	PD_37	2775_PD_PUT	UK	UK	UK	6	NA	NA	NA	NA	NA	NA	NA	NA
PD	CAU	UK	UK	25.48	F	PD_38	2776_PD_CAU	UK	UK	No	6.7	None	None	Parkinson's disease	Abundant axonal swellings, Possible Essential Tremor	Stage 1	Not specified	Stage 3	Nucleus Basalis of Meynert, Substantia nigra, Locus coeruleus, Vagal nucleus
PD	PUT	UK	UK	25.48	F	PD_38	2777_PD_PUT	UK	UK	No	5.1	NA	NA	NA	NA	NA	NA	NA	NA
PD	CAU	68	7	21.75	M	PD_39	2778_PD_CAU	Yes	No	Yes	3.6	Carbidopa/Levodopa 25/100 mg 1 tab QID	Donepezil 5 mg TID	Parkinson's disease	NA	Stage 1	Not specified	Stage 4	Nucleus Basalis of Meynert, Substantia nigra, Locus coeruleus, Vagal nucleus
PD	PUT	68	7	21.75	M	PD_39	2779_PD_PUT	Yes	No	Yes	4	NA	NA	NA	NA	NA	NA	NA	NA
PD	CAU	52	20	27.23	M	PD_40	2780_PD_CAU	Yes	Yes	No	8.8	Carbidopa/Levodopa 25/100 mg 2 tabs QID	None	Parkinson's disease	NA	Stage 2	Not specified	Stage 4	Nucleus Basalis of Meynert, Substantia nigra, Locus coeruleus, Vagal nucleus
PD	PUT	52	20	27.23	M	PD_40	2781_PD_PUT	Yes	Yes	No	8.5	NA	NA	NA	NA	NA	NA	NA	NA
PD	CAU	74	4	14.83	M	PD_41	2782_PD_CAU	Yes	No	Yes	5.6	Carbidopa/Levodopa 25/100 mg 1.5 tablets TID, Amantadine 100 mg TID	Donepezil 10 mg OD	Parkinson's disease	Amyloid plaques	Stage 1	Not specified	Stage 4	Nucleus Basalis of Meynert, Substantia nigra, Locus coeruleus, Vagal nucleus
PD	PUT	74	4	14.83	M	PD_41	2783_PD_PUT	Yes	No	Yes	3.3	NA	NA	NA	NA	NA	NA	NA	NA
PD	CAU	62	7	25	M	PD_42	2784_PD_CAU	Yes	No	Yes	6.4	Carbidopa/Levodopa 25/100 mg 1 tab QID	Memantine 10 mg OD, Donepezil 10 mg OD	Parkinson's disease	Amyloid plaques, Amyloid angipathy	Stage 3	Not specified	Stage 5	Nucleus Basalis of Meynert, Substantia nigra, Locus coeruleus, Vagal nucleus
PD	PUT	62	7	25	M	PD_42	2785_PD_PUT	Yes	No	Yes	4.2	NA	NA	NA	NA	NA	NA	NA	NA
PD	CAU	60	13	32.4	M	PD_43	2786_PD_CAU	Yes	No	Yes	3.4	Carbidopa/Levodopa 25/250 mg 1 tab BID	Weaned off Rivastigmine	Parkinson's disease	Acute subdural hemorrhage, Amyloid plaques	Stage 2	Not specified	Stage 4	Substantia nigra, Locus coeruleus, Vagal nucleus
PD	PUT	60	13	32.4	M	PD_43	2787_PD_PUT	Yes	No	Yes	3.4	NA	NA	NA	NA	NA	NA	NA	NA
PD	CAU	57	13	13.92	M	PD_44	2788_PD_CAU	No	No	Yes	8.2	Carbidopa/Levodopa 25/100 mg 2 tabs TID, Pramipexole 0.25 mg 2 tabs TID	Rivastigmine, Dose unknown	Parkinson's disease	NA	Stage 1	Not specified	Stage 4	Nucleus Basalis of Meynert, Substantia nigra, Locus coeruleus, Vagal nucleus
PD	PUT	57	13	13.92	M	PD_44	2789_PD_PUT	No	No	Yes	8.2	NA	NA	NA	NA	NA	NA	NA	NA
PD	CAU	52	20	9.67	F	PD_45	2790_PD_CAU	UK	UK	UK	7.3	No records	No records	Parkinson's disease	Lesions suggestive of electrode tracks	Stage 1	Not specified	Stage 4	Substantia nigra, Locus coeruleus, Nucleus Basalis of Meynert, Vagal nucleus
PD	PUT	52	20	9.67	F	PD_45	2791_PD_PUT	UK	UK	UK	7.5	NA	NA	NA	NA	NA	NA	NA	NA
PD	CAU	63	8	25.75	M	PD_46	2792_PD_CAU	No	No	No	2.3	Carbidopa/Levodopa 25/100 mg 1 tab TID	None	Parkinson's disease	Amyloid plaques	Stage 2	Not specified	Stage 5	Substantia nigra, Locus coeruleus, Nucleus Basalis of Meynert, Vagal nucleus
PD	PUT	63	8	25.75	M	PD_46	2793_PD_PUT	No	No	No	2.7	NA	NA	NA	NA	NA	NA	NA	NA
PD	PUT	UK	11	20.5	M	PD_48	2802_PD_PUT	No	Yes	No	3.1	NA	NA	NA	NA	NA	NA	NA	NA
PD	CAU	UK	11	20.5	M	PD_48	2803_PD_CAU	No	Yes	No	2.3	Carbidopa/Levodopa 25/100 mg 1 tab TID	None	Parkinson's disease	NA	Not specified	Not specified	Stage 6	Neocortex
CTRL	PUT	CTRL	CTRL	8.05	M	CTRL_44	2804_CTRL_PUT	CTRL	CTRL	CTRL	6.2	NA	NA	NA	NA	NA	NA	NA	NA
CTRL	CAU	CTRL	CTRL	8.05	M	CTRL_44	2805_CTRL_CAU	CTRL	CTRL	CTRL	7	NA	NA	Mild small vessel ischemic disease, remote lacunar infarction in thalamus	NA	Stage 1	Criteria not met	NA	NA
PD	CAU	66	7	4	M	PD_1	2579_PD_CAU	Yes	No	Yes	7.8	Carbidopa/ Levodopa/Entacapone 18.75-75-200 6 tabs/day, Selegeline 5 mg 1 tab BID	Memantine 10 mg BID, Donepezil 10 mg OD	Parkinson's disease	NA	Not specified	A2/B1/C2	Stage 2	Neocortex
PD	PUT	66	7	4	M	PD_1	2580_PD_PUT	Yes	No	Yes	8.4	NA	NA	NA	NA	NA	NA	NA	NA
PD	CAU	59	20	45	M	PD_2	2581_PD_CAU	Yes	Yes	Yes	6.8	Carbidopa/Levodopa CR 50/200 , 1/2 tab/day, Carbidopa/Levodopa CR 25/100 1 tab/day	Donepezil 10 mg/day	Parkinson's disease	NA	Stage 4	A2/B2/C3	Stage 4	Brainstem, Neocortex
PD	PUT	59	20	45	M	PD_2	2582_PD_PUT	Yes	Yes	Yes	6.9	NA	NA	NA	NA	NA	NA	NA	NA
PD	CAU	57	14	8	M	PD_3	2583_PD_CAU	Yes	Yes	Yes	5.2	Carbidopa/Levodopa/Entacapone 18.75-75-200 5 tabs/day, Ropinirole 3 mg/day	Rivastigmine 9.5 mg/day (Discontinued)	Parkinson's disease	NA	Not specified	Not specified	Stage 1	Substantia nigra, Neocortex
PD	PUT	57	14	8	M	PD_3	2584_PD_PUT	Yes	Yes	Yes	4.2	NA	NA	NA	NA	NA	NA	NA	NA
PD	CAU	72	15	12	F	PD_4	2585_PD_CAU	Yes	UK	No	7.7	Carbidopa/Levodopa 25/100 1 tab BID, Carbidopa/Levodopa ER 50/200 0.5 tab BID, Amantadine 100 mg 1 tab BID	None	Parkinson's disease	NA	Not specified	A2/B2/C3	Stage 4	Brainstem
PD	PUT	72	15	12	F	PD_4	2586_PD_PUT	Yes	UK	No	7.8	NA	NA	NA	NA	NA	NA	NA	NA
CTRL	CAU	CTRL	CTRL	14	F	CTRL_1	2587_CTRL_CAU	CTRL	CTRL	CTRL	3.7	NA	NA	Age-related Tau astrogliopathy	NA	NA	Not specified	NA	NA
CTRL	PUT	CTRL	CTRL	14	F	CTRL_1	2588_CTRL_PUT	CTRL	CTRL	CTRL	5.8	NA	NA	NA	NA	NA	NA	NA	NA
CTRL	CAU	CTRL	CTRL	28	M	CTRL_2	2591_CTRL_CAU	CTRL	CTRL	CTRL	8.2	NA	NA	Unremarkable adult brain	Rare neurofibrillary tangles in hippocampus, Scant vascular and parenchymal calcifications, hippocampus	NA	A0/B1/C0	NA	NA
CTRL	PUT	CTRL	CTRL	28	M	CTRL_2	2592_CTRL_PUT	CTRL	CTRL	CTRL	7.2	NA	NA	NA	NA	NA	NA	NA	NA
PD	CAU	70	3	20	M	PD_5	2593_PD_CAU	Yes	UK	Yes	7	Carbidopa/Levodopa dose not avalialble	Donepezil 10 mg/day	Parkinson's disease	Left MCA clipping, Alzheimer's disease neuropathological change	Not specified	Not specified	Stage 5	Not specified
PD	PUT	70	3	20	M	PD_5	2594_PD_PUT	Yes	UK	Yes	7.1	NA	NA	NA	NA	NA	NA	NA	NA
CTRL	CAU	CTRL	CTRL	25	F	CTRL_3	2595_CTRL_CAU	CTRL	CTRL	CTRL	7.2	NA	NA	Unremarkable adult brain	Patchy acute subarachnoid hemorrhage over the cerebral convexities ad cerebellar vermis.	NA	A0/B2/C0	NA	NA
CTRL	PUT	CTRL	CTRL	25	F	CTRL_3	2596_CTRL_PUT	CTRL	CTRL	CTRL	7.7	NA	NA	NA	NA	NA	NA	NA	NA
CTRL	CAU	CTRL	CTRL	18	M	CTRL_4	2597_CTRL_CAU	CTRL	CTRL	CTRL	8.6	NA	NA	Unremarkable adult brain	NA	NA	A1/B1/C1	NA	NA
CTRL	PUT	CTRL	CTRL	18	M	CTRL_4	2598_CTRL_PUT	CTRL	CTRL	CTRL	8.7	NA	NA	NA	NA	NA	NA	NA	NA
CTRL	CAU	CTRL	CTRL	23	M	CTRL_5	2599_CTRL_CAU	CTRL	CTRL	CTRL	8.6	NA	NA	Unremarkable adult brain	Small congential venous anomaly, right cerebellar white matter	Stage 3	A0/B1/C0	NA	NA
CTRL	PUT	CTRL	CTRL	23	M	CTRL_5	2600_CTRL_PUT	CTRL	CTRL	CTRL	7.8	NA	NA	NA	NA	NA	NA	NA	NA
CTRL	CAU	CTRL	CTRL	25	F	CTRL_6	2601_CTRL_CAU	CTRL	CTRL	CTRL	5.9	NA	NA	Unremarkable adult brain	NA	Stage 1	A2/B1/C1	NA	NA
CTRL	PUT	CTRL	CTRL	25	F	CTRL_6	2602_CTRL_PUT	CTRL	CTRL	CTRL	2.9	NA	NA	NA	NA	NA	NA	NA	NA
CTRL	CAU	CTRL	CTRL	24	F	CTRL_7	2615_CTRL_CAU	CTRL	CTRL	CTRL	7.1	NA	NA	Unremarkable adult brain	NA	Not specified	Not specified	NA	NA
CTRL	PUT	CTRL	CTRL	24	F	CTRL_7	2616_CTRL_PUT	CTRL	CTRL	CTRL	6.8	NA	NA	NA	NA	NA	NA	NA	NA
CTRL	CAU	CTRL	CTRL	14	F	CTRL_8	2617_CTRL_CAU	CTRL	CTRL	CTRL	6.7	NA	NA	Moderate cerebrovascular atherosclerosis	Cerebral amyloid angiopathy	Stage 3	Not specified	NA	NA
CTRL	PUT	CTRL	CTRL	14	F	CTRL_8	2618_CTRL_PUT	CTRL	CTRL	CTRL	7.2	NA	NA	NA	NA	NA	NA	NA	NA
CTRL	CAU	CTRL	CTRL	17	M	CTRL_9	2619_CTRL_CAU	CTRL	CTRL	CTRL	6.1	NA	NA	Moderate atherosclerosis	Cerebral amyloid angiopathy	Stage 1	A1/B1/C1	NA	NA
CTRL	PUT	CTRL	CTRL	17	M	CTRL_9	2620_CTRL_PUT	CTRL	CTRL	CTRL	7.9	NA	NA	NA	NA	NA	NA	NA	NA
CTRL	CAU	CTRL	CTRL	18	M	CTRL_10	2621_CTRL_CAU	CTRL	CTRL	CTRL	7.5	NA	NA	Unremarkable adult brain	NA	Stage 1	A0/B1/C0	NA	NA
CTRL	PUT	CTRL	CTRL	18	M	CTRL_10	2622_CTRL_PUT	CTRL	CTRL	CTRL	7.4	NA	NA	NA	NA	NA	NA	NA	NA
CTRL	CAU	CTRL	CTRL	19	M	CTRL_11	2623_CTRL_CAU	CTRL	CTRL	CTRL	6.2	NA	NA	Unremarkable adult brain	NA	Not specified	Not specified	NA	NA
CTRL	PUT	CTRL	CTRL	19	M	CTRL_11	2624_CTRL_PUT	CTRL	CTRL	CTRL	7.4	NA	NA	NA	NA	NA	NA	NA	NA
PD	CAU	61	21	25	F	PD_6	2625_PD_CAU	No	UK	No	3	Carbidopa Levodopa 25/100 5 tabs/day, Comtan 100 mg 5 tabs/day	None	Parkinson's disease	Dementia, Cerebrovascular Accident	No report	No report	No report	No report
PD	PUT	61	21	25	F	PD_6	2626_PD_PUT	No	UK	No	5.2	NA	NA	NA	NA	NA	NA	NA	NA
PD	CAU	43	23	21	M	PD_7	2627_PD_CAU	Yes	No	Yes	8	Carbidopa/Levodopa 25/100 2 tabs BID, Rotigotine 6 mg/day, Carbidopa/Levodopa/Entacapone 50-200-200 8 tabs/day	Rivastigmine 13.3 mg/day	Parkinson's disease	NA	NF degeneration not present	Criteria not met	Not specified	Substantia nigra, no cortical lewy bodies
PD	PUT	43	23	21	M	PD_7	2628_PD_PUT	Yes	No	Yes	8.5	NA	NA	NA	NA	NA	NA	NA	NA
PD	CAU	68	11	22	M	PD_10	2633_PD_CAU	Yes	UK	Yes	8.4	Carbidopa/Levodopa 25/250 1 tab TID, Pramipexole 1 mg daily,	Donepezil 10 mg/day, Rivastigmine 3 mg BID	Parkinson's disease	NA	Not specified	Not specified	Stage 1	Not specified
PD	PUT	68	11	22	M	PD_10	2634_PD_PUT	Yes	UK	Yes	8.3	NA	NA	NA	NA	NA	NA	NA	NA
CTRL	CAU	CTRL	CTRL	6	M	CTRL_12	2635_CTRL_CAU	CTRL	CTRL	CTRL	8.3	NA	NA	No report	NA	No report	No report	NA	NA
CTRL	PUT	CTRL	CTRL	6	M	CTRL_12	2636_CTRL_PUT	CTRL	CTRL	CTRL	8.1	NA	NA	NA	NA	NA	NA	NA	NA
CTRL	CAU	CTRL	CTRL	13	M	CTRL_13	2637_CTRL_CAU	CTRL	CTRL	CTRL	7.3	NA	NA	Unremarkable adult brain	NA	Not specified	Not specified	NA	NA
CTRL	PUT	CTRL	CTRL	13	M	CTRL_13	2638_CTRL_PUT	CTRL	CTRL	CTRL	8.3	NA	NA	NA	NA	NA	NA	NA	NA
CTRL	CAU	CTRL	CTRL	12	M	CTRL_14	2639_CTRL_CAU	CTRL	CTRL	CTRL	4.3	NA	NA	No report	NA	No report	No report	NA	NA
CTRL	PUT	CTRL	CTRL	12	M	CTRL_14	2640_CTRL_PUT	CTRL	CTRL	CTRL	7.8	NA	NA	NA	NA	NA	NA	NA	NA
CTRL	CAU	CTRL	CTRL	17	M	CTRL_15	2641_CTRL_CAU	CTRL	CTRL	CTRL	2.5	NA	NA	No report	NA	No report	No report	NA	NA
CTRL	PUT	CTRL	CTRL	17	M	CTRL_15	2642_CTRL_PUT	CTRL	CTRL	CTRL	2.4	NA	NA	NA	NA	NA	NA	NA	NA
CTRL	CAU	CTRL	CTRL	15	M	CTRL_16	2643_CTRL_CAU	CTRL	CTRL	CTRL	8.1	NA	NA	Right parietal lobe cavernous angioma	NA	Not specified	Not specified	NA	NA
CTRL	PUT	CTRL	CTRL	15	M	CTRL_16	2644_CTRL_PUT	CTRL	CTRL	CTRL	8.4	NA	NA	NA	NA	NA	NA	NA	NA
PD	CAU	52	25	17	M	PD_11	2645_PD_CAU	Yes	UK	Yes	3	Carbidopa/Levodopa 25/100 12 tabs/day, Carbidopa/Levodopa ER 50/200 1 tab BID, Entacapone 100 mg 6 tabs/day	Donepezil 5 mg/day	Parkinson's disease	NA	Not assessed	Not assessed	Not specified	Not specified
PD	PUT	52	25	17	M	PD_11	2646_PD_PUT	Yes	UK	Yes	3.5	NA	NA	NA	NA	NA	NA	NA	NA
PD	CAU	UK	UK	7	M	PD_12	2647_PD_CAU	UK	UK	UK	4.5	No records	No records	Parkinson's disease	NA	Not specified	A2/B2/C2	Stage 3/4	Substantia nigra, Neocortex
PD	PUT	UK	UK	7	M	PD_12	2648_PD_PUT	UK	UK	UK	6.9	NA	NA	NA	NA	NA	NA	NA	NA
PD	CAU	58	8	3	F	PD_13	2649_PD_CAU	No	No	No	6	Carbidopa/Levodopa 25/100 1.5 tabs 4times/day, Carbidopa/Levodopa CR 50/200 1 tab/day, Entacapone 6 tabs/day, Ropinirole 5 mg TID, Amantadine 100 mg TID	None	Parkinson's disease	NA	Not specified	Not specified	Stage 5	Brainstem, Substantia nigra, Neocortex
PD	PUT	58	8	3	F	PD_13	2650_PD_PUT	No	No	No	8.3	NA	NA	NA	NA	NA	NA	NA	NA
PD	CAU	58	15	23.92	M	PD_20	2681_PD_CAU	Yes	UK	No	6	Carbidopa/Levodopa 25/100 mg 1 tab 4 times/day	None	Lewy Body Disease, brainstem predominant	NA	NF degeneration not present	Criteria not met	Not specified	Substantia nigra, Cervical spinal cord
PD	PUT	58	15	23.92	M	PD_20	2682_PD_PUT	Yes	UK	No	6.1	NA	NA	NA	NA	NA	NA	NA	NA
CTRL	CAU	CTRL	CTRL	20.05	F	CTRL_45	2683_CTRL_CAU	CTRL	CTRL	CTRL	4.4	NA	NA	Low level of Alzheimer's neuropathological change	Lewy body disease, brainstem predominant, mild small vessel ischemic changes	Stage 2	Criteria not met	NA	SN, medulla with lewy neurites
CTRL	PUT	CTRL	CTRL	20.05	F	CTRL_45	2684_CTRL_PUT	CTRL	CTRL	CTRL	2.9	NA	NA	NA	NA	NA	NA	NA	NA
PD	CAU	UK	UK	8.75	M	PD_15	2703_PD_CAU	UK	UK	UK	3.8	No records	No records	Parkinson's disease	NA	Stage 1	5a	Stage 3	Not specified
PD	PUT	UK	UK	8.75	M	PD_15	2704_PD_PUT	UK	UK	UK	3.9	NA	NA	NA	NA	NA	NA	NA	NA
CTRL	CAU	CTRL	CTRL	20.9	M	CTRL_17	2705_CTRL_CAU	CTRL	CTRL	CTRL	8.5	NA	NA	No signficant neuropathology	NA	Stage 2	1a	0	NA
CTRL	PUT	CTRL	CTRL	20.9	M	CTRL_17	2706_CTRL_PUT	CTRL	CTRL	CTRL	8.3	NA	NA	NA	NA	NA	NA	NA	NA
CTRL	CAU	CTRL	CTRL	5	M	CTRL_18	2707_CTRL_CAU	CTRL	CTRL	CTRL	7.7	NA	NA	No signficant neuropathology	NA	Stage 1	1a	0	NA
CTRL	PUT	CTRL	CTRL	5	M	CTRL_18	2708_CTRL_PUT	CTRL	CTRL	CTRL	7.8	NA	NA	NA	NA	NA	NA	NA	NA
CTRL	CAU	CTRL	CTRL	16.6	M	CTRL_19	2709_CTRL_CAU	CTRL	CTRL	CTRL	6.2	NA	NA	No signficant neuropathology	NA	Stage 2	1a	0	NA
CTRL	PUT	CTRL	CTRL	16.5833	M	CTRL_19	2710_CTRL_PUT	CTRL	CTRL	CTRL	7	NA	NA	NA	NA	NA	NA	NA	NA
CTRL	CAU	CTRL	CTRL	9.8	M	CTRL_20	2711_CTRL_CAU	CTRL	CTRL	CTRL	8	NA	NA	No signficant neuropathology	NA	Stage 1	1a	0	NA
CTRL	PUT	CTRL	CTRL	9.8	M	CTRL_20	2712_CTRL_PUT	CTRL	CTRL	CTRL	6	NA	NA	NA	NA	NA	NA	NA	NA
PD	CAU	68	9	24	M	PD_16	2713_PD_CAU	No	No	No	2.6	Carbidopa/Levodopa 25/100 mg 1 tab BID, Carbidopa/Levodopa CR 50/200 mg 1 tab BID	None	Lewy Body Disease, brainstem predominant	NA	NF degeneration not present	Criteria not met	Not specified	Pons, Medulla oblangata
PD	PUT	68	9	24	M	PD_16	2714_PD_PUT	No	No	No	2.3	NA	NA	NA	NA	NA	NA	NA	NA
PD	CAU	67	6	14.14	M	PD_17	2715_PD_CAU	UK	UK	No	6.1	Carbidopa/Levodopa 25/250 mg, dose not available	None	Lewy body Disease, limbic transitional	NA	NF degeneration not present	Criteria not met	Not specified	Brainstem, Limbic/frontal/superior temporal cortex, Amygdala, Hippocampus, Substantia nigra, Medulla oblangata, Pons
PD	PUT	67	6	14.14	M	PD_17	2716_PD_PUT	UK	UK	No	4.7	NA	NA	NA	NA	NA	NA	NA	NA
CTRL	CAU	CTRL	CTRL	28.8	M	CTRL_21	2717_CTRL_CAU	CTRL	CTRL	CTRL	7.1	NA	NA	No signficant gross or microscopic pathology	NA	Not specified	Not specified	NA	NA
CTRL	PUT	CTRL	CTRL	28.8	M	CTRL_21	2718_CTRL_PUT	CTRL	CTRL	CTRL	7.3	NA	NA	NA	NA	NA	NA	NA	NA
CTRL	CAU	CTRL	CTRL	21.1	F	CTRL_22	2719_CTRL_CAU	CTRL	CTRL	CTRL	6.7	NA	NA	Cerebrovascular atherosclerosis	Mild age related changes - Neurofibrillary tangles and neuropil threads; Micorvascular calcinosis in amygdala	Not specified	Not specified	NA	NA
CTRL	PUT	CTRL	CTRL	21.1	F	CTRL_22	2720_CTRL_PUT	CTRL	CTRL	CTRL	6.3	NA	NA	NA	NA	NA	NA	NA	NA
PD	CAU	54	11	20.3	M	PD_18	2721_PD_CAU	UK	UK	UK	5.3	No records	No records	Parkinson's disease	NA	NF degeneration not present	Criteria not met	NA	Substantia nigra, Locus coeruleus
PD	PUT	54	11	20.3	M	PD_18	2722_PD_PUT	UK	UK	UK	5.7	NA	NA	NA	NA	NA	NA	NA	NA
PD	CAU	62	15	16.5	F	PD_19	2723_PD_CAU	UK	UK	UK	6.1	Carbidopa/Levodopa 25/100 1 tab 4 times/day, Entacapone 200 mg 4 times/day, Ropinirole 1 mg TID, Cogentin 1 mg BID	None	Parkinson's disease	NA	NF degeneration not present	Criteria not met	NA	Substantia nigra, Locus coeruleus
PD	PUT	62	15	16.5	F	PD_19	2724_PD_PUT	UK	UK	UK	4.1	NA	NA	NA	NA	NA	NA	NA	NA

## Sheet: S2
	Controls (n=40)	PD (n=35)	p value	Test
Age at death (years)	72.4 (11.8)	76.9 (7.3)	0.0318	Wilcoxon
Male/Female	28/12	27/8	0.603 (gender)	Fisher test
Race (White/Black/Hispanic/Other)	34/2/2/2	31/2/1/1	1	Fisher test
Age of onset/diagnosis (years)	NA	63 (9.2)	NA
Disease duration (years)	NA	13.0 (6.7)	NA
PMI (hours)	16.9 (7.6)	18.9 (9.1)	0.45	Wilcoxon
RIN (Caudate)	6.6 (1.8)	5.6 (2.0)	0.0203	Wilcoxon
RIN (Putamen)	6.6 (1.9)	5.5 (2.0)	0.0403	Wilcoxon
Mean (standard deviation); p values were determined using listed tests

## Sheet: S3
Sample_ID	TH
2653_PD_CAU	0.66172
2679_PD_CAU	0.18417
2685_PD_CAU	0.716895
2687_PD_CAU	0.858447
2689_PD_CAU	1.51142
2725_PD_CAU	0.802131
2727_PD_CAU	0.471842
2774_PD_CAU	0.152588
2776_PD_CAU	0.011796
2778_PD_CAU	0.190639
2780_PD_CAU	0.423135
2782_PD_CAU	0.355784
2784_PD_CAU	0.275495
2786_PD_CAU	0.230213
2788_PD_CAU	0.305175
2790_PD_CAU	0.957382
2792_PD_CAU	0.297945
2803_PD_CAU	0.511416
2579_PD_CAU	1.82496
2581_PD_CAU	0.365297
2583_PD_CAU	0.520928
2585_PD_CAU	3.62367
2593_PD_CAU	1.32648
2625_PD_CAU	0.962329
2627_PD_CAU	1.57991
2633_PD_CAU	0.550989
2645_PD_CAU	0.28653
2647_PD_CAU	1.22907
2649_PD_CAU	0.851598
2681_PD_CAU	0.218417
2703_PD_CAU	0.196728
2713_PD_CAU	0.076484
2715_PD_CAU	0.285008
2721_PD_CAU	0.306317
2723_PD_CAU	0.12519
2683_CTRL_CAU	0.159817
2595_CTRL_CAU	4.11111
2733_CTRL_CAU	0.836377
2643_CTRL_CAU	4.41781

## Sheet: S4
ID	logFC	AveExpr	t	P.Value	adj.P.Val	B
GSS	-0.945039	4.27721	-9.682	1.64261e-17	1.02307e-13	29.2515
BFSP1	-1.46138	1.13519	-9.73169	1.21826e-17	1.02307e-13	29.0531
GPCPD1	-1.38144	4.65856	-9.64312	2.07491e-17	1.02307e-13	29.0254
DHRS11	-1.16802	3.36632	-9.63678	2.15543e-17	1.02307e-13	28.9579
RBM3	-1.31449	4.65307	-9.34351	1.2469e-16	3.68329e-13	27.2747
PCYOX1L	-1.42306	2.76456	-9.34765	1.21645e-16	3.68329e-13	27.2412
SLC10A4	-2.64561	0.611822	-9.27231	1.9057e-16	4.5227e-13	26.4252
CERNA1	-1.84385	-0.0542259	-9.32919	1.358e-16	3.68329e-13	26.2371
ANKRD39	-0.94706	2.71791	-9.10761	5.06829e-16	1.06918e-12	25.8415
CCDC115	-0.703475	4.8118	-9.04798	7.21404e-16	1.36966e-12	25.5609
PRMT1	-0.507625	5.81558	-8.9996	9.60203e-16	1.65731e-12	25.2815
LGMN	-0.790792	4.33765	-8.96376	1.18642e-15	1.87711e-12	25.0755
AKR1A1	-0.710805	4.82198	-8.86897	2.07366e-15	3.0285e-12	24.5297
ANGPT2	1.67605	3.77773	8.84245	2.4236e-15	3.28675e-12	24.3644
COX19	0.891585	4.43126	8.80521	3.01619e-15	3.5083e-12	24.1654
STN1	-0.725779	2.81292	-8.80387	3.04002e-15	3.5083e-12	24.1121
ACLY	-1.18457	6.03234	-8.77169	3.6716e-15	3.87272e-12	23.9728
NTRK1	-2.50981	1.17365	-8.79828	3.14132e-15	3.5083e-12	23.9058
FUCA1	-1.09943	2.66729	-8.76075	3.91482e-15	3.91194e-12	23.8705
CDKL1	1.23861	3.65984	8.72074	4.94873e-15	4.54195e-12	23.6676
LINC-PINT	0.595086	5.00818	8.71816	5.02376e-15	4.54195e-12	23.6653
DLGAP1-AS1	1.00941	3.08113	8.68874	5.96733e-15	5.14981e-12	23.4576
ZNF765	0.817751	4.02806	8.62587	8.61447e-15	7.11106e-12	23.1414
COL27A1	1.43028	4.41149	8.59396	1.03762e-14	8.20843e-12	22.9615
DTD1	-0.679715	4.38517	-8.56763	1.20953e-14	9.18562e-12	22.8105
ATP5F1C	-0.729056	5.85435	-8.54194	1.40452e-14	1e-11	22.6621
H4C15	1.20079	3.40751	8.53661	1.44874e-14	1e-11	22.6196
TARBP1	-0.952691	4.50265	-8.53355	1.47478e-14	1e-11	22.6162
ACP2	-0.915609	4.18163	-8.48547	1.94988e-14	1.25357e-11	22.3458
CIRBP	-1.16001	7.34198	-8.4544	2.33484e-14	1.42998e-11	22.1721
NUP210L	1.931	1.70339	8.48276	1.98078e-14	1.25357e-11	22.0638
FIGN	0.84255	4.34957	8.43513	2.61068e-14	1.50201e-11	22.0622
SLC5A7	-3.52706	1.11198	-8.44467	2.47036e-14	1.4657e-11	21.9982
ATP6V1E1	-0.866221	7.00338	-8.42003	2.84918e-14	1.59101e-11	21.9777
MPP1	-0.858182	4.70586	-8.40403	3.12566e-14	1.69553e-11	21.8821
LETMD1	-0.674044	5.41937	-8.38257	3.53865e-14	1.86624e-11	21.7587
KCNE4	1.04337	4.15904	8.37402	3.71785e-14	1.90776e-11	21.7194
NDUFV1	-0.540009	6.83746	-8.36244	3.97515e-14	1.98611e-11	21.6522
IL6R	0.986249	4.3988	8.35238	4.21269e-14	2.05082e-11	21.5966
GLOD4	-0.655925	4.80766	-8.34424	4.41549e-14	2.09581e-11	21.5442
FARSB	-0.851233	4.64434	-8.33177	4.74482e-14	2.1972e-11	21.4753
ATP5MC3	-0.672411	6.20105	-8.32376	4.96913e-14	2.24629e-11	21.4307
KYAT3	-0.951307	3.07462	-8.26217	7.0845e-14	3.12805e-11	21.0869
GPHN	-0.703951	4.54695	-8.24666	7.74547e-14	3.34217e-11	20.9979
UQCRC2	-0.698197	6.31636	-8.22513	8.76536e-14	3.6982e-11	20.8785
NAA80	-1.43603	2.85925	-8.22124	8.96316e-14	3.69945e-11	20.8562
ACTG1	-0.689897	9.50155	-8.18524	1.10197e-13	4.35876e-11	20.6488
LPIN3	1.23732	3.57174	8.17694	1.15567e-13	4.40013e-11	20.6133
IFT27	-0.558759	4.78184	-8.17407	1.17484e-13	4.40013e-11	20.59
DLEU7	-1.30962	1.26423	-8.20202	1.00086e-13	4.04307e-11	20.5755
TRIP10	1.27975	3.93311	8.16798	1.21655e-13	4.40013e-11	20.5675
MIR100HG	0.760295	6.02921	8.16712	1.22255e-13	4.40013e-11	20.5496
SLC25A3	-0.588268	7.48642	-8.14319	1.40203e-13	4.92943e-11	20.4288
SIRT7	0.850428	4.13517	8.1321	1.49391e-13	5.1133e-11	20.3664
BANP	0.902871	3.67444	8.13043	1.50819e-13	5.1133e-11	20.3584
CHODL	-1.30898	0.802491	-8.1663	1.22831e-13	4.40013e-11	20.2388
GDAP1	-0.956672	5.27897	-8.11053	1.68998e-13	5.45679e-11	20.2343
H3C15	1.77021	2.00689	8.12192	1.58346e-13	5.27432e-11	20.1704
TKFC	-0.483857	4.20892	-8.0957	1.83929e-13	5.82013e-11	20.1601
LINC00513	1.30621	2.24844	8.10993	1.69573e-13	5.45679e-11	20.1423
NAPA	-0.574958	6.61079	-8.08917	1.90925e-13	5.94246e-11	20.1221
TOMM20	-0.884856	7.4522	-8.07611	2.05694e-13	6.29889e-11	20.0562
SLCO4A1	2.70497	4.11855	8.05443	2.32766e-13	6.75655e-11	19.9376
B9D1	-1.03273	3.41614	-8.05285	2.34874e-13	6.75655e-11	19.929
TRPC3	-2.13758	2.15703	-8.05748	2.28748e-13	6.75655e-11	19.9267
IL27RA	0.886867	2.57605	8.0465	2.43515e-13	6.90057e-11	19.843
SPECC1L	0.600987	5.86044	8.02265	2.7894e-13	7.78816e-11	19.7442
HHLA1	1.10095	3.01223	8.0192	2.84473e-13	7.82754e-11	19.7255
TNIP2	1.02288	3.81426	8.00609	3.06498e-13	8.21564e-11	19.6709
SLC30A9	-0.527259	5.87761	-8.00567	3.07232e-13	8.21564e-11	19.6512
BCL6	1.16104	5.95377	7.99873	3.19601e-13	8.4277e-11	19.6127
RILPL2	0.565308	4.88084	7.99554	3.25445e-13	8.46424e-11	19.5965
KIF22	-0.56086	4.14595	-7.99038	3.35138e-13	8.59855e-11	19.5763
MAFF	2.0215	3.71242	7.96538	3.86278e-13	9.61621e-11	19.4444
PPP1R2	-0.718162	5.02295	-7.9659	3.8514e-13	9.61621e-11	19.4305
TRAF3IP2	0.578581	4.73181	7.96369	3.89997e-13	9.61621e-11	19.4217
SPAG7	-0.464348	5.01705	-7.95658	4.06057e-13	9.75872e-11	19.3783
FH	-0.619853	4.77837	-7.94291	4.38796e-13	1.01597e-10	19.3045
ECEL1	-2.80792	2.17505	-7.94023	4.45513e-13	1.0191e-10	19.2995
PNOC	-2.24231	-0.592602	-8.07023	2.12716e-13	6.41052e-11	19.2666
ABCA11P	-1.19564	1.41343	-7.9567	4.0578e-13	9.75872e-11	19.2647
LINC01561	1.37173	2.16668	7.9473	4.27994e-13	1.0032e-10	19.2568
NELL1	-1.90703	1.28047	-7.94993	4.21651e-13	1.00068e-10	19.2405
COPS3	-0.718311	4.70615	-7.92254	4.92487e-13	1.11314e-10	19.1928
SLC16A14	-1.04452	3.23899	-7.90787	5.35138e-13	1.16304e-10	19.1306
PLPP6	-0.925084	2.21607	-7.91437	5.15804e-13	1.15212e-10	19.1287
RAB11FIP1	1.03007	3.74127	7.90653	5.3922e-13	1.16304e-10	19.1232
TCAP	1.34069	3.45651	7.90649	5.39323e-13	1.16304e-10	19.1215
SNRNP48	0.82914	3.86796	7.90288	5.50455e-13	1.16304e-10	19.1025
SCUBE3	1.27632	3.88884	7.90168	5.54203e-13	1.16304e-10	19.0961
CREBRF	0.76553	6.18839	7.90065	5.57448e-13	1.16304e-10	19.071
IFT52	-0.665017	3.45466	-7.89089	5.891e-13	1.21572e-10	19.0369
JMJD6	1.16171	5.2847	7.86856	6.68379e-13	1.36088e-10	18.8944
PHF21B	1.06051	3.23377	7.86526	6.80941e-13	1.36088e-10	18.8919
NAP1L5	-1.11635	4.67162	-7.86636	6.76727e-13	1.36088e-10	18.8849
MDH1	-1.39257	7.17325	-7.86047	6.99612e-13	1.36936e-10	18.866
AFG3L2	-0.5417	5.19385	-7.86191	6.93965e-13	1.36936e-10	18.855
TRAP1	-0.714865	5.7043	-7.85163	7.35401e-13	1.42473e-10	18.8003
ATAD1	-0.699027	5.30614	-7.8481	7.50208e-13	1.43873e-10	18.7793
CYGB	-1.58012	3.32424	-7.83016	8.30151e-13	1.52741e-10	18.7036
PMS2	-0.675568	4.20776	-7.82658	8.47054e-13	1.52741e-10	18.6722
RAB6A	-0.644854	7.33446	-7.82513	8.53987e-13	1.52741e-10	18.6714
CCDC96	-1.06888	2.46374	-7.82744	8.42948e-13	1.52741e-10	18.6681
CORIN	0.880978	2.77347	7.82372	8.60808e-13	1.52741e-10	18.6459
FIBP	-0.538503	5.01866	-7.81355	9.11601e-13	1.60256e-10	18.5901
HEBP2	0.901949	4.34078	7.80644	9.4884e-13	1.65272e-10	18.5652
FLRT1	-1.00863	4.5683	-7.80386	9.6274e-13	1.66169e-10	18.5422
RXRA	0.892191	6.74486	7.79543	1.00953e-12	1.67915e-10	18.4987
ZNF395	0.689027	6.36481	7.79467	1.01389e-12	1.67915e-10	18.4898
NDUFA10	-0.475182	5.73863	-7.79344	1.02094e-12	1.67915e-10	18.4797
PSMA5	-0.554423	4.98362	-7.79282	1.02449e-12	1.67915e-10	18.4762
CHAT	-3.40007	-0.195473	-7.84048	7.83183e-13	1.46463e-10	18.4375
SCOC	-0.646651	6.35375	-7.78403	1.07642e-12	1.74674e-10	18.4344
SLC35G1	-0.920001	1.45031	-7.79257	1.02592e-12	1.67915e-10	18.3682
PXDC1	1.08518	4.5459	7.77002	1.16467e-12	1.87394e-10	18.3628
SERTAD1	1.06484	3.49255	7.76109	1.22465e-12	1.92939e-10	18.3282
FAM174A	-0.655832	3.87884	-7.76037	1.22963e-12	1.92939e-10	18.3167
GALM	0.899352	2.95965	7.75577	1.26181e-12	1.96366e-10	18.2854
NAA20	-0.6066	4.50787	-7.75288	1.28247e-12	1.96575e-10	18.2629
USP5	-0.569009	6.31655	-7.75269	1.28386e-12	1.96575e-10	18.2623
CCDC184	-1.21448	3.29439	-7.73642	1.40661e-12	2.0864e-10	18.1937
ATP6V1G2	-1.02907	5.96871	-7.73969	1.38107e-12	2.06987e-10	18.1894
HOOK2	1.08072	4.43574	7.73286	1.43501e-12	2.11202e-10	18.1625
ESRG	1.0496	5.22423	7.73004	1.45788e-12	2.12918e-10	18.1331
CHPT1	0.694064	5.75358	7.7285	1.47059e-12	2.13134e-10	18.1231
NA	1.63636	0.100778	7.84551	7.61251e-13	1.44531e-10	18.1113
WDR76	0.817919	1.93277	7.74028	1.37646e-12	2.06987e-10	18.1077
ACP1	-0.559252	5.13248	-7.71231	1.6103e-12	2.29874e-10	18.0347
THNSL1	-0.697026	3.3312	-7.70567	1.67136e-12	2.36809e-10	18.0271
LINC01338	1.8167	1.46149	7.73924	1.38457e-12	2.06987e-10	18.0266
RD3	1.42543	0.899291	7.76745	1.18166e-12	1.88529e-10	18.0076
OPHN1	0.60891	6.54615	7.70185	1.70757e-12	2.39655e-10	17.9852
MBLAC2	-0.932014	2.98157	-7.69635	1.76096e-12	2.39655e-10	17.9771
HLTF	-0.638329	4.77062	-7.69925	1.73263e-12	2.39655e-10	17.9664
IMMT	-0.527098	5.41513	-7.69679	1.75667e-12	2.39655e-10	17.9494
FAM162A	-0.688687	5.56356	-7.69642	1.76031e-12	2.39655e-10	17.9484
SLC5A3	1.33903	5.46551	7.69445	1.77981e-12	2.39655e-10	17.9394
SYCP3	0.965603	2.23418	7.69447	1.77961e-12	2.39655e-10	17.9109
CHRM2	-1.73005	0.825414	-7.7142	1.59334e-12	2.29176e-10	17.906
PRR26	1.44021	3.66781	7.6776	1.95589e-12	2.57879e-10	17.8755
BTBD7	0.492508	5.27429	7.68312	1.89638e-12	2.51781e-10	17.8743
PLK4	-1.55133	-0.548106	-7.80172	9.74434e-13	1.66672e-10	17.8722
D21S2088E	0.703023	3.76101	7.67247	2.01283e-12	2.63556e-10	17.8451
STK38	0.647049	4.14791	7.66749	2.06968e-12	2.69144e-10	17.8097
TRIM38	0.947883	4.26784	7.66024	2.1553e-12	2.74618e-10	17.7703
SND1-IT1	1.11315	1.55095	7.69078	1.8168e-12	2.42914e-10	17.7681
FOXM1	0.834808	2.66478	7.65946	2.16465e-12	2.74618e-10	17.7574
OCIAD1	-0.651685	6.57088	-7.65905	2.16964e-12	2.74618e-10	17.7554
EBNA1BP2	-0.641801	4.79165	-7.65599	2.20708e-12	2.77507e-10	17.7303
IRS2	0.70094	7.03693	7.65384	2.23378e-12	2.79017e-10	17.7293
IDH3G	-0.798366	5.42146	-7.65081	2.2719e-12	2.80884e-10	17.6999
ABCC6	0.88508	2.5462	7.64859	2.30022e-12	2.81755e-10	17.6867
KCNJ15	1.18434	2.49217	7.65031	2.27832e-12	2.80884e-10	17.6857
PANTR1	0.782466	3.92235	7.64221	2.3837e-12	2.90109e-10	17.6787
BEX4	-0.757235	6.72375	-7.64036	2.40852e-12	2.90973e-10	17.6564
DDX28	-0.939056	2.29649	-7.6394	2.42145e-12	2.90973e-10	17.6517
FAM216A	-0.778769	3.4994	-7.62984	2.55424e-12	3.04998e-10	17.6136
PRMT6	-0.927747	2.92274	-7.62622	2.60634e-12	3.09275e-10	17.598
ZCCHC8	0.564791	4.01916	7.62376	2.64228e-12	3.11129e-10	17.5753
TUBB4A	-1.25697	9.27876	-7.62209	2.66705e-12	3.11129e-10	17.5742
LOC101927550	0.67278	2.91303	7.62182	2.67113e-12	3.11129e-10	17.5673
LOC100506274	-2.17537	-1.51767	-7.83965	7.86855e-13	1.46463e-10	17.5229
TRIM4	0.440016	4.65292	7.6141	2.78865e-12	3.22837e-10	17.5062
MTX2	-0.583178	4.08442	-7.61125	2.83331e-12	3.2602e-10	17.5001
ZNF568	0.437235	4.19337	7.60358	2.95703e-12	3.37421e-10	17.4605
MECR	-0.515164	4.42192	-7.60292	2.96794e-12	3.37421e-10	17.4485
NXPH1	-1.51984	2.34867	-7.59726	3.06303e-12	3.46159e-10	17.4359
CALM2	-0.594509	9.75022	-7.5939	3.12088e-12	3.46509e-10	17.4203
POLE	0.683326	3.99381	7.59436	3.11299e-12	3.46509e-10	17.4176
GABPB2	0.691435	5.57508	7.59497	3.10244e-12	3.46509e-10	17.3947
BABAM2	-0.575716	4.36476	-7.58733	3.23728e-12	3.55277e-10	17.3647
ZNF25	-0.824601	4.48799	-7.58051	3.3625e-12	3.65937e-10	17.3251
MIR194-2HG	0.79887	2.54614	7.57995	3.37295e-12	3.65937e-10	17.3212
ATP5F1B	-0.754785	8.1108	-7.57515	3.46428e-12	3.71598e-10	17.3193
HCN4	-1.7072	1.34685	-7.59231	3.14862e-12	3.47556e-10	17.316
ATOH8	1.38159	4.22956	7.57342	3.49785e-12	3.73091e-10	17.3032
IDH3B	-0.474355	5.43746	-7.57661	3.43637e-12	3.70698e-10	17.2954
PPIA	-0.588419	8.79549	-7.5655	3.65532e-12	3.85555e-10	17.2708
MTRF1L	0.658489	5.01447	7.56709	3.62316e-12	3.84298e-10	17.2468
YWHAZ	-0.997735	8.67974	-7.55621	3.8493e-12	3.92918e-10	17.2208
ST3GAL1	0.931035	4.98512	7.5616	3.73558e-12	3.91843e-10	17.2196
FAM167B	2.32989	0.342257	7.65911	2.1689e-12	2.74618e-10	17.2081
ZBTB20	1.02811	6.39096	7.55932	3.78323e-12	3.92918e-10	17.2075
MTCH2	-0.709663	5.54145	-7.55658	3.84129e-12	3.92918e-10	17.1882
FAM49B	-1.03104	5.741	-7.55101	3.96199e-12	4.02259e-10	17.1609
MAGED1	-0.837121	6.76825	-7.54502	4.09625e-12	4.13678e-10	17.1412
TNFRSF10D	1.94162	1.97226	7.5577	3.81755e-12	3.92918e-10	17.1278
ZMYND8	0.543663	6.74057	7.54198	4.16603e-12	4.18498e-10	17.1193
ACTR2	-0.718638	7.07943	-7.53673	4.28926e-12	4.2658e-10	17.0997
TAS2R4	1.05096	2.63751	7.53617	4.30259e-12	4.2658e-10	17.0873
AP2M1	-0.577703	7.96694	-7.53187	4.40655e-12	4.31974e-10	17.0846
VPS33B	-0.560127	3.6436	-7.52722	4.52176e-12	4.35788e-10	17.0572
RNF168	0.441632	4.77565	7.53109	4.42565e-12	4.31974e-10	17.0548
PSPC1	-0.52359	4.66008	-7.53064	4.43668e-12	4.31974e-10	17.0517
ANKRD9	0.906533	5.36966	7.52842	4.49164e-12	4.35093e-10	17.0353
VASP	0.666544	4.16421	7.52424	4.59725e-12	4.40825e-10	17.0339
ENY2	-0.454147	4.62936	-7.5195	4.71974e-12	4.50107e-10	16.9924
NDFIP1	-0.799541	7.29631	-7.51485	4.84302e-12	4.5746e-10	16.9858
MAPKAPK2	0.828753	5.76807	7.51867	4.74146e-12	4.50107e-10	16.9822
EEPD1	-0.739583	3.72369	-7.51041	4.96374e-12	4.62854e-10	16.9639
TSPAN14	0.510247	6.25029	7.51139	4.93682e-12	4.62854e-10	16.9472
RUFY1	0.490178	5.07737	7.51006	4.97326e-12	4.62854e-10	16.9366
DCTN1-AS1	-1.11935	2.83327	-7.50102	5.22896e-12	4.84278e-10	16.9251
SLC35G5	1.65333	1.33459	7.5357	4.31388e-12	4.2658e-10	16.8937
TECTA	-1.34877	1.89341	-7.49671	5.35521e-12	4.93563e-10	16.8742
TACR1	-2.25817	2.41675	-7.48859	5.60176e-12	5.11322e-10	16.8585
MIR639	1.304	2.61411	7.48418	5.74013e-12	5.18963e-10	16.8087
RTN4IP1	-0.710634	2.22213	-7.47523	6.03171e-12	5.40179e-10	16.7661
LRP11	-0.73224	5.35231	-7.47695	5.97444e-12	5.37586e-10	16.7579
ITFG1	-1.16653	5.6579	-7.47336	6.09446e-12	5.43237e-10	16.7423
ZSCAN22	0.595034	3.15057	7.46373	6.42803e-12	5.65012e-10	16.7255
ERN2	1.33926	1.16412	7.49511	5.40286e-12	4.95549e-10	16.6504
STAT1	-0.850968	5.18354	-7.45512	6.74148e-12	5.89833e-10	16.6411
ROGDI	-0.700344	6.40398	-7.45162	6.87283e-12	5.98567e-10	16.6304
REEP5	-0.786571	7.05273	-7.44862	6.98786e-12	6.00324e-10	16.626
RAB29	0.695273	5.03088	7.4503	6.92331e-12	6.0021e-10	16.6165
NUPR1	1.39403	6.45648	7.44941	6.95734e-12	6.00324e-10	16.6144
HPRT1	-1.31009	4.13798	-7.44751	7.03093e-12	6.01303e-10	16.6141
ITGA11	0.842234	2.81171	7.43729	7.43926e-12	6.24963e-10	16.5779
SNX4	-0.600507	3.99558	-7.43959	7.34528e-12	6.20912e-10	16.5772
KHDRBS1	-0.510621	6.13539	-7.44022	7.31978e-12	6.20912e-10	16.5649
ZBTB44	0.39055	6.44821	7.43927	7.35833e-12	6.20912e-10	16.5618
APBB3	-0.697766	3.97067	-7.43238	7.64352e-12	6.39295e-10	16.5371
PSEN2	-0.647333	3.48999	-7.42273	8.06181e-12	6.68391e-10	16.499
COPS7A	-0.482799	5.76614	-7.42848	7.81018e-12	6.50369e-10	16.4976
RELL2	-1.22497	3.48732	-7.42082	8.14725e-12	6.72538e-10	16.4857
NHLRC1	-1.4413	0.0730414	-7.48728	5.64261e-12	5.12587e-10	16.4812
FAM174B	-0.669815	3.38146	-7.413	8.50639e-12	6.96131e-10	16.4503
HMGCS1	-0.766127	5.20805	-7.4195	8.20664e-12	6.74508e-10	16.4493
LGALSL	-0.909753	3.21001	-7.41214	8.5465e-12	6.96412e-10	16.4474
MIA	2.22765	-0.340869	7.55845	3.80159e-12	3.92918e-10	16.4425
GLTPD2	-1.48467	0.0949202	-7.47037	6.19601e-12	5.47151e-10	16.4166
ABCE1	-0.521001	4.55459	-7.41114	8.59382e-12	6.97275e-10	16.4105
GNAI3	0.416141	5.4722	7.40288	8.99417e-12	7.23574e-10	16.357
GSTA4	-0.651583	4.62396	-7.39675	9.30348e-12	7.45299e-10	16.3313
UBXN2A	0.611035	4.6882	7.39542	9.37148e-12	7.47592e-10	16.3281
HACE1	-0.716765	4.31331	-7.39436	9.4264e-12	7.48827e-10	16.3259
CEP152	1.11791	3.3453	7.3881	9.75745e-12	7.68692e-10	16.3229
IKBKE	-1.36111	2.40863	-7.38657	9.83977e-12	7.71974e-10	16.3118
RIPOR3	1.24296	2.92731	7.38293	1.0039e-11	7.8115e-10	16.2928
PRRG4	0.930452	2.98382	7.38176	1.01038e-11	7.82979e-10	16.2854
MSH2	-0.701605	4.29767	-7.38532	9.90783e-12	7.74115e-10	16.2775
PLEKHB2	-0.675723	7.27105	-7.37734	1.03525e-11	7.93648e-10	16.2474
ORC6	0.859415	5.32062	7.37737	1.03507e-11	7.93648e-10	16.2225
CTBP2	0.686669	5.24685	7.37709	1.03668e-11	7.93648e-10	16.2203
IL21R	1.14979	2.87483	7.36142	1.12998e-11	8.61596e-10	16.1742
LNP1	-1.08388	2.8992	-7.3597	1.14077e-11	8.62893e-10	16.1719
ZNF451-AS1	0.941438	2.21071	7.35985	1.13981e-11	8.62893e-10	16.1296
TAF9	-0.73994	4.2206	-7.35557	1.16691e-11	8.75693e-10	16.1201
NDUFA5	-0.624513	6.25462	-7.35684	1.15879e-11	8.7305e-10	16.1199
PRPS2	-1.13393	3.10938	-7.34913	1.20896e-11	9.00131e-10	16.1124
PARD3	0.725361	5.57842	7.34479	1.23811e-11	9.14661e-10	16.0468
DUSP18	0.752067	4.29789	7.33863	1.28073e-11	9.35226e-10	16.0356
PRKAR1A	-0.517463	7.84018	-7.33065	1.33806e-11	9.65944e-10	16.0059
ANKMY2	-0.695329	4.1756	-7.33294	1.3214e-11	9.57558e-10	16.0013
DYNC1I1	-1.0412	5.60836	-7.33381	1.31504e-11	9.56602e-10	15.9922
HYPK	0.917703	3.6414	7.32597	1.3729e-11	9.83617e-10	15.99
CFLAR-AS1	1.14168	1.94006	7.34098	1.26433e-11	9.3041e-10	15.9877
STK3	0.810709	4.56609	7.32944	1.34699e-11	9.6871e-10	15.9812
AMBN	-3.31439	-0.614872	-7.38883	9.71833e-12	7.68692e-10	15.9353
ITPA	-0.593965	3.94128	-7.31728	1.43989e-11	1.02007e-09	15.9241
MOB3A	0.549469	5.1549	7.31607	1.44948e-11	1.02299e-09	15.8942
ANXA6	-0.886628	6.71364	-7.31022	1.49674e-11	1.0486e-09	15.8808
CHCHD6	-0.641427	3.78823	-7.30735	1.52045e-11	1.0613e-09	15.8776
RNU6-9	0.928029	2.88059	7.30268	1.55988e-11	1.07694e-09	15.8673
GOLGA8J	-1.34684	1.36818	-7.3154	1.45479e-11	1.02299e-09	15.8651
C5orf17	1.25048	3.14387	7.30029	1.58039e-11	1.08715e-09	15.8571
FLJ31356	1.53111	0.090141	7.4039	8.94407e-12	7.22605e-10	15.849
GPR4	1.8855	3.33156	7.29529	1.62428e-11	1.1063e-09	15.8315
PDP2	0.677871	5.28076	7.30297	1.55742e-11	1.07694e-09	15.8241
LINC02551	0.987053	1.87173	7.30608	1.53107e-11	1.0648e-09	15.8104
KCNK6	1.10135	4.42578	7.29513	1.62571e-11	1.1063e-09	15.8061
DLG5	0.681481	5.6162	7.29923	1.58963e-11	1.08956e-09	15.8037
TUBB3	-1.30965	5.86169	-7.29028	1.66947e-11	1.13202e-09	15.765
LINC01722	1.13851	4.47743	7.28478	1.72048e-11	1.16246e-09	15.7474
LINC00838	1.40061	0.643611	7.34648	1.22669e-11	9.09765e-10	15.7436
MS4A2	1.00581	1.11388	7.31807	1.43369e-11	1.01948e-09	15.7359
FAM71F2	0.824461	3.90963	7.27715	1.79385e-11	1.19848e-09	15.721
MDH2	-0.648765	6.25302	-7.28016	1.76449e-11	1.18796e-09	15.7115
MINDY3	-0.608977	4.32473	-7.277	1.79529e-11	1.19848e-09	15.6987
SNTB2	0.450353	5.26756	7.27662	1.79905e-11	1.19848e-09	15.6827
KMT2A	0.529946	7.60719	7.26937	1.87184e-11	1.23828e-09	15.6729
MSTO1	-0.628251	3.8935	-7.26404	1.92718e-11	1.26607e-09	15.6427
C16orf58	-0.754897	5.40254	-7.26853	1.88037e-11	1.2396e-09	15.6422
BBS7	-0.671651	3.57603	-7.26199	1.94885e-11	1.26958e-09	15.6418
PAPSS1	-0.635382	5.97944	-7.26214	1.94721e-11	1.26958e-09	15.6115
CCDC7	0.955499	3.35247	7.25349	2.04149e-11	1.31389e-09	15.6103
MT1E	1.24979	6.48972	7.26119	1.95739e-11	1.26958e-09	15.609
NMBR	-2.26434	-1.81675	-7.47148	6.15825e-12	5.46357e-10	15.5941
KAZALD1	-1.20107	-0.0708592	-7.32443	1.38454e-11	9.88232e-10	15.5926
PPP4R2	0.504541	5.71774	7.25727	1.99979e-11	1.29143e-09	15.5801
SPR	1.35718	3.90809	7.24529	2.13504e-11	1.35572e-09	15.5576
FFAR2	1.16639	1.71192	7.26101	1.95927e-11	1.26958e-09	15.5491
DYNLT3	-0.6896	4.75802	-7.24867	2.0959e-11	1.34435e-09	15.5397
ACTR1B	-0.800056	5.80226	-7.24758	2.10841e-11	1.34782e-09	15.5332
GABARAPL1	-1.04902	7.26321	-7.24188	2.17509e-11	1.37344e-09	15.5282
TSPAN10	0.871721	2.47733	7.24007	2.19673e-11	1.37647e-09	15.523
LINC01087	1.13575	3.57588	7.23697	2.23414e-11	1.38331e-09	15.5214
GALNT11	-0.646883	5.45622	-7.2456	2.13136e-11	1.35572e-09	15.5191
TCAF2	0.732235	3.62009	7.23597	2.24645e-11	1.38331e-09	15.5119
JAZF1	-0.775427	4.18328	-7.24083	2.18755e-11	1.37526e-09	15.5106
EXOC3L1	-1.20739	0.626577	-7.27426	1.82238e-11	1.20978e-09	15.5089
MT1M	1.63283	4.82294	7.23655	2.23924e-11	1.38331e-09	15.4877
MMS22L	0.716028	4.63162	7.23723	2.23102e-11	1.38331e-09	15.487
C2orf91	0.855914	1.97876	7.23863	2.21396e-11	1.38271e-09	15.4811
DEPP1	2.14238	5.63116	7.23497	2.25864e-11	1.38331e-09	15.4715
COG8	0.389034	5.47336	7.23536	2.25385e-11	1.38331e-09	15.4627
STC1	1.97756	1.87506	7.24168	2.17742e-11	1.37344e-09	15.4603
CCDC69	0.812608	4.45007	7.23088	2.30967e-11	1.40549e-09	15.459
MIR1915HG	0.853299	3.35701	7.22447	2.39184e-11	1.43707e-09	15.4561
GPRC5A	1.63167	4.15482	7.22566	2.37628e-11	1.43226e-09	15.4529
PPP1R18	1.04959	4.47779	7.22908	2.33244e-11	1.41102e-09	15.4497
PDP1	-1.5129	5.46601	-7.23121	2.3055e-11	1.40549e-09	15.4492
PARP2	-0.516392	4.32383	-7.22899	2.33361e-11	1.41102e-09	15.4444
DLEU1	0.577041	2.9269	7.22033	2.44646e-11	1.44699e-09	15.436
N4BP2L2	0.495066	6.86303	7.22176	2.42742e-11	1.44699e-09	15.4071
DDX41	-0.502007	5.48412	-7.22305	2.41041e-11	1.44366e-09	15.3989
ARF5	-0.731189	6.15562	-7.2206	2.44286e-11	1.44699e-09	15.3943
GEMIN6	0.528436	3.80539	7.21176	2.56335e-11	1.50209e-09	15.3779
DNM1L	-0.597248	6.02354	-7.21699	2.49131e-11	1.4644e-09	15.3725
MALAT1	1.39701	13.3377	7.22074	2.44098e-11	1.44699e-09	15.3681
LINC02547	1.06034	1.72886	7.21808	2.47658e-11	1.46026e-09	15.3417
C9orf153	1.83214	-0.318341	7.34007	1.27067e-11	9.31468e-10	15.3183
EFCAB5	0.893555	2.36863	7.19989	2.73457e-11	1.59749e-09	15.3067
ATP6V0D1	-0.561006	6.27013	-7.19809	2.7615e-11	1.60336e-09	15.2763
MTHFD2L	0.455483	3.88713	7.18969	2.89069e-11	1.65219e-09	15.2575
NUDT18	-1.08149	2.31552	-7.18496	2.96598e-11	1.67596e-09	15.2474
C5orf22	-0.680986	3.93807	-7.18924	2.89781e-11	1.65219e-09	15.2451
CHMP1B	-0.603325	5.42346	-7.19333	2.83393e-11	1.63541e-09	15.2415
APEX1	-0.506444	5.51309	-7.19216	2.8521e-11	1.64091e-09	15.2351
CHDH	0.834046	6.07003	7.19038	2.87974e-11	1.6518e-09	15.2286
CORO2B	-0.76574	7.02685	-7.18545	2.95815e-11	1.67596e-09	15.2246
FOSL1	1.27963	1.53498	7.19581	2.79601e-11	1.61845e-09	15.2015
DYNAP	0.794212	2.32909	7.1754	3.12427e-11	1.74977e-09	15.1839
EGR2	-2.0242	0.916721	-7.18728	2.92885e-11	1.66489e-09	15.179
LLPH	0.453061	4.84969	7.17632	3.10861e-11	1.74615e-09	15.1563
PSMB2	-0.47599	5.75165	-7.17637	3.10781e-11	1.74615e-09	15.153
C3orf62	0.635561	4.35417	7.17155	3.19034e-11	1.77073e-09	15.1465
NT5DC1	-0.634811	4.67455	-7.17356	3.15572e-11	1.76219e-09	15.1435
MTMR7	-0.967078	3.68534	-7.16764	3.25877e-11	1.79337e-09	15.1372
MAPK9	-0.848502	6.06183	-7.17051	3.20833e-11	1.77073e-09	15.1283
COPG1	-0.621055	6.05114	-7.17055	3.20772e-11	1.77073e-09	15.1274
C7orf61	1.94921	2.3768	7.1671	3.26847e-11	1.7935e-09	15.1268
MEX3A	0.996334	1.91364	7.17258	3.17251e-11	1.76637e-09	15.1246
MT2A	1.29673	7.80026	7.16268	3.34789e-11	1.82652e-09	15.1091
PAK1	-1.14332	5.18729	-7.16625	3.28343e-11	1.79652e-09	15.1017
HERC6	-0.744437	3.6024	-7.15868	3.42128e-11	1.85061e-09	15.0978
WDR78	1.20601	4.12816	7.15873	3.42047e-11	1.85061e-09	15.0957
OPA1	-0.676104	5.98337	-7.1592	3.41163e-11	1.85061e-09	15.0662
EID2B	-0.761042	2.62009	-7.14742	3.63703e-11	1.93765e-09	15.0549
TTC8	-0.626786	3.7904	-7.1511	3.56512e-11	1.91207e-09	15.0507
PEX16	-0.58763	4.60329	-7.15468	3.49647e-11	1.88591e-09	15.0447
SCARNA15	0.871901	2.54201	7.14488	3.68749e-11	1.95561e-09	15.0306
PIM2	-0.837413	3.20987	-7.14352	3.71466e-11	1.95907e-09	15.0264
MTO1	0.450888	5.0768	7.1518	3.55158e-11	1.91021e-09	15.023
NUP93	-0.789112	5.05443	-7.148	3.62549e-11	1.93765e-09	15.0038
NIF3L1	-0.749743	3.43105	-7.13981	3.7902e-11	1.97694e-09	15.0013
LOC101928118	1.00637	4.27044	7.14264	3.73256e-11	1.96306e-09	15.0002
LINC02078	1.17608	2.27346	7.14117	3.76243e-11	1.97099e-09	14.9923
EIF4H	-0.438513	7.94612	-7.13684	3.85177e-11	1.99263e-09	14.9827
TRIM5	0.778472	2.62266	7.13391	3.91346e-11	2.00774e-09	14.9778
COMMD3	-0.604326	4.02056	-7.13781	3.83154e-11	1.98759e-09	14.9709
RAF1	0.332917	6.14441	7.14088	3.7684e-11	1.97099e-09	14.9688
MRPS6	1.0333	5.19534	7.13888	3.80942e-11	1.98152e-09	14.9571
ELFN1	-1.16187	1.7697	-7.12885	4.02229e-11	2.03469e-09	14.9353
PJA2	-0.709952	7.8207	-7.12761	4.04941e-11	2.03931e-09	14.9332
DDHD2	-0.573346	6.31588	-7.13295	3.93385e-11	2.00774e-09	14.9314
GPRASP2	-1.07822	4.7912	-7.13306	3.93163e-11	2.00774e-09	14.9296
CZIB	-0.413855	4.90691	-7.13381	3.91561e-11	2.00774e-09	14.9286
OTUB1	-0.648218	6.37141	-7.12852	4.02952e-11	2.03469e-09	14.9106
PPARA	0.657994	5.87485	7.13034	3.98986e-11	2.03087e-09	14.9095
PDHB	-0.44173	5.69927	-7.12934	4.01156e-11	2.03469e-09	14.9042
LIG3	-0.693183	4.38211	-7.12515	4.1038e-11	2.05939e-09	14.8933
RNF24	0.442761	6.06208	7.12483	4.11096e-11	2.05939e-09	14.8827
PCMT1	-0.785672	6.24179	-7.12286	4.15501e-11	2.07597e-09	14.8795
XK	-1.47977	1.61563	-7.11633	4.30465e-11	2.12834e-09	14.8715
SMAP2	-0.978365	5.94146	-7.12111	4.19455e-11	2.09023e-09	14.8671
SUB1	-0.647336	6.58863	-7.11887	4.2457e-11	2.11018e-09	14.8639
PDCD2L	-0.735374	1.87354	-7.11397	4.35998e-11	2.14487e-09	14.8565
LINC02288	1.46324	2.04157	7.11762	4.27454e-11	2.11897e-09	14.8438
TRAPPC11	-0.508614	4.42562	-7.11307	4.38132e-11	2.14945e-09	14.8287
NOL6	-0.76761	4.45081	-7.10937	4.46995e-11	2.18728e-09	14.8083
HAPLN1	-1.80852	0.0557146	-7.14709	3.64343e-11	1.93765e-09	14.8009
PDHA1	-0.482863	5.72402	-7.10876	4.48477e-11	2.18889e-09	14.7964
TRUB1	-0.777157	3.69518	-7.09845	4.74205e-11	2.29091e-09	14.775
LINC02245	1.34874	2.54695	7.09525	4.82471e-11	2.31318e-09	14.7656
PALLD	0.96783	6.14274	7.10079	4.6823e-11	2.27361e-09	14.7569
ITPRIPL2	0.629641	4.48147	7.09619	4.80037e-11	2.30734e-09	14.7456
EMX2	0.908228	5.52137	7.09782	4.75811e-11	2.29283e-09	14.7375
NXPH2	-2.44727	-2.38357	-7.34919	1.20858e-11	9.00131e-10	14.7345
CLEC4E	0.828823	2.19649	7.08908	4.98838e-11	2.37367e-09	14.7277
RBM41	0.699004	3.40431	7.0843	5.11894e-11	2.42971e-09	14.7218
DPPA4	1.31495	1.71417	7.09969	4.71027e-11	2.28136e-09	14.7091
NFE2L3	0.824458	3.36616	7.08192	5.18517e-11	2.45008e-09	14.7082
SH2D6	0.974878	2.30363	7.08183	5.18768e-11	2.45008e-09	14.6925
MPO	-1.47226	-0.077438	-7.14406	3.70391e-11	1.95884e-09	14.6732
FOXO3	0.356988	6.76811	7.08084	5.21563e-11	2.45717e-09	14.663
PTPRN2	-1.39529	6.48953	-7.07414	5.40777e-11	2.52908e-09	14.6332
PPM1E	-1.14464	2.68279	-7.06616	5.6458e-11	2.59543e-09	14.6315
UQCRC1	-0.461679	6.66496	-7.07412	5.40822e-11	2.52908e-09	14.6291
CTRC	1.39279	0.872696	7.11394	4.36069e-11	2.14487e-09	14.6268
FAM83F	0.914404	2.71943	7.06538	5.66981e-11	2.60017e-09	14.6242
SHANK2-AS3	1.21427	1.78626	7.07772	5.3041e-11	2.49267e-09	14.6173
ARL4D	-1.52238	2.5741	-7.06338	5.73129e-11	2.62203e-09	14.6162
PCLAF	1.43064	3.55566	7.06211	5.77048e-11	2.62911e-09	14.6086
PPME1	-0.674136	5.88734	-7.07102	5.49952e-11	2.55916e-09	14.6013
DAAM1	0.806433	5.62808	7.07195	5.47221e-11	2.55271e-09	14.6009
ADAMTS9-AS2	1.09213	2.63813	7.06199	5.77447e-11	2.62911e-09	14.5993
MFHAS1	0.576384	4.89458	7.07031	5.52065e-11	2.56272e-09	14.5973
PLIN2	0.954079	4.43028	7.06669	5.62961e-11	2.59426e-09	14.5963
DCTN2	-0.477847	6.41908	-7.06673	5.62865e-11	2.59426e-09	14.5857
BZW2	-1.06796	3.3753	-7.06026	5.82844e-11	2.63473e-09	14.5837
LTBR	0.742136	4.1666	7.06104	5.80387e-11	2.62989e-09	14.5767
LHX8	-2.6726	-0.124186	-7.09349	4.8708e-11	2.32363e-09	14.5674
SKOR1	-1.40954	-0.251811	-7.13298	3.93319e-11	2.00774e-09	14.5631
ALKBH6	-0.551652	3.53839	-7.05529	5.98693e-11	2.67454e-09	14.5578
LRRC1	0.700685	4.28247	7.05776	5.90768e-11	2.65161e-09	14.5518
ST3GAL5	-0.622831	5.57644	-7.06122	5.7983e-11	2.62989e-09	14.546
DCAF12L2	-2.06708	-1.53153	-7.19809	2.76142e-11	1.60336e-09	14.5442
TUBG2	-0.559604	5.98978	-7.05934	5.85755e-11	2.63534e-09	14.5401
ATP5MGL	1.32787	0.835205	7.09349	4.87098e-11	2.32363e-09	14.5358
NFKB2	1.01057	3.38623	7.04642	6.2803e-11	2.76013e-09	14.5261
CORO7	-0.848486	5.54301	-7.05549	5.98049e-11	2.67454e-09	14.517
SEC61A2	-0.708468	4.3156	-7.05232	6.08358e-11	2.70333e-09	14.5118
LINC02071	1.27237	0.584664	7.1034	4.61672e-11	2.24751e-09	14.5096
ATP13A3	-0.580704	4.94307	-7.05157	6.10835e-11	2.70333e-09	14.4962
CX3CL1	-1.29447	5.93492	-7.04892	6.19597e-11	2.72939e-09	14.4912
ASAH2	-1.06158	2.27091	-7.03857	6.55156e-11	2.85293e-09	14.4867
NIPSNAP1	-0.631953	5.39885	-7.04948	6.17746e-11	2.72756e-09	14.4838
EPB41L4A	0.624574	3.62565	7.03946	6.5201e-11	2.84576e-09	14.4808
OAT	-0.715198	6.15353	-7.04545	6.31309e-11	2.76814e-09	14.4714
DARS-AS1	0.790491	3.09716	7.0323	6.77672e-11	2.94423e-09	14.456
LOC101928123	1.39436	1.03286	7.06916	5.55519e-11	2.57246e-09	14.4486
VPS11	-0.57525	5.30192	-7.04215	6.42625e-11	2.81126e-09	14.4451
SPATA5	0.495694	3.24641	7.03054	6.84128e-11	2.95431e-09	14.4436
CDK20	-0.794678	3.42067	-7.03165	6.80022e-11	2.94769e-09	14.4345
SCFD2	-0.618676	3.28802	-7.02988	6.86553e-11	2.95576e-09	14.432
ZNF530	-0.697955	0.836361	-7.0517	6.10392e-11	2.70333e-09	14.4033
ACKR2	0.856143	2.95704	7.02064	7.21555e-11	3.04432e-09	14.3958
SPINK9	1.38612	2.98327	7.01943	7.2626e-11	3.05738e-09	14.3888
SLC4A8	-0.619557	5.79356	-7.03039	6.8466e-11	2.95431e-09	14.3863
RAB11A	-0.543253	6.25844	-7.02891	6.90142e-11	2.96285e-09	14.3853
VDAC3	-0.575622	6.0079	-7.02859	6.91322e-11	2.96285e-09	14.3798
RNF217	0.502565	3.94792	7.02174	7.173e-11	3.03311e-09	14.3728
MAX	0.443057	5.90504	7.02708	6.96999e-11	2.98046e-09	14.3673
PLAC8	1.15656	2.07123	7.0226	7.13993e-11	3.03263e-09	14.3645
KLHL8	0.413152	4.50947	7.02364	7.10023e-11	3.02253e-09	14.3624
LOC101928855	1.42555	0.907256	7.05955	5.85098e-11	2.63534e-09	14.3613
NUDT21	-0.566508	5.94967	-7.02472	7.05911e-11	3.01178e-09	14.3585
ZNRD2	-0.709045	3.03099	-7.01398	7.47875e-11	3.12296e-09	14.3558
ZNF813	0.635177	3.06587	7.01161	7.57473e-11	3.14691e-09	14.3492
PPP2R2B	-0.73709	6.94904	-7.01689	7.36267e-11	3.08582e-09	14.338
TMCC1-AS1	0.592245	3.28468	7.0084	7.7067e-11	3.19475e-09	14.3282
KIFAP3	-0.618027	5.73067	-7.01712	7.35362e-11	3.08582e-09	14.3165
FIG4	-0.823851	4.45863	-7.01385	7.48418e-11	3.12296e-09	14.3076
NOS1	-1.26876	6.50048	-7.01184	7.56542e-11	3.14691e-09	14.3052
KLRG1	0.784611	2.08772	7.00394	7.89375e-11	3.25099e-09	14.2779
ARL6	-0.867883	3.40341	-7.00128	8.00722e-11	3.25494e-09	14.2764
ME3	-1.15593	4.32457	-7.00566	7.82101e-11	3.23242e-09	14.2696
AP2B1	-0.461574	7.88777	-7.00022	8.05323e-11	3.2601e-09	14.2676
SALL3	0.942676	4.1487	7.00234	7.96215e-11	3.25494e-09	14.2648
TRAPPC12	-0.522668	4.68244	-7.00541	7.83164e-11	3.23242e-09	14.2584
NUGGC	1.23877	2.81358	6.99413	8.32105e-11	3.33299e-09	14.2562
PRR34-AS1	0.670689	2.58	6.99257	8.39127e-11	3.34699e-09	14.247
LYRM9	-0.937509	4.4567	-7.00147	7.99905e-11	3.25494e-09	14.2445
PHB2	-0.401664	5.77081	-7.00327	7.92239e-11	3.25494e-09	14.2429
MAB21L3	1.41999	5.3043	7.00127	8.00778e-11	3.25494e-09	14.237
FBXO4	-0.685934	1.57331	-6.99794	8.15236e-11	3.27925e-09	14.2347
P4HTM	-0.715899	5.74266	-7.00091	8.02335e-11	3.25494e-09	14.2328
MCM4	-0.604026	4.55624	-6.99978	8.07243e-11	3.26092e-09	14.2322
ATP5PB	-0.443785	6.46454	-6.99795	8.15181e-11	3.27925e-09	14.2261
TUBA1C	0.981017	3.75883	6.98702	8.64491e-11	3.42656e-09	14.2072
TJP3	1.36159	1.49786	7.00159	7.99408e-11	3.25494e-09	14.2056
DLAT	-0.620959	4.61953	-6.99471	8.2952e-11	3.32966e-09	14.2043
CLEC2B	1.47021	2.89735	6.98381	8.79524e-11	3.47165e-09	14.2017
VAMP4	-0.460757	4.78115	-6.99331	8.35783e-11	3.34067e-09	14.1938
STX18	-0.408664	4.28135	-6.99014	8.50138e-11	3.3838e-09	14.1898
HMGXB3	-0.639201	5.01157	-6.98746	8.62455e-11	3.42564e-09	14.1605
TRIM13	0.409324	5.26855	6.98523	8.72829e-11	3.4524e-09	14.1461
AUH	-0.570447	3.51396	-6.9754	9.20107e-11	3.59447e-09	14.1409
ABHD12	-0.599206	6.31215	-6.98184	8.88865e-11	3.494e-09	14.1408
COX11	-0.565955	4.81083	-6.9829	8.83825e-11	3.48139e-09	14.1385
H1-2	1.26242	3.39599	6.97118	9.41208e-11	3.66184e-09	14.1365
C5orf63	1.00201	3.68548	6.97071	9.43584e-11	3.66358e-09	14.1267
WWC3	0.621615	5.72497	6.98069	8.94361e-11	3.50833e-09	14.1238
FOXJ1	2.25934	3.7475	6.96966	9.4892e-11	3.66929e-09	14.1224
PCAT19	1.44653	2.47577	6.96454	9.75335e-11	3.74852e-09	14.0926
TPGS2	-0.364862	6.01294	-6.97264	9.3383e-11	3.6406e-09	14.0862
TGFB2-OT1	1.2758	2.88964	6.96053	9.96504e-11	3.81444e-09	14.0856
CMPK2	-1.09266	2.82125	-6.95906	1.0044e-10	3.83695e-09	14.0739
MRTFA-AS1	0.867791	1.65321	6.97028	9.4575e-11	3.66449e-09	14.0632
TBC1D1	0.391048	5.30304	6.96883	9.53126e-11	3.67806e-09	14.0601
PRICKLE2-AS3	1.1235	1.4133	6.97634	9.1551e-11	3.58389e-09	14.0585
TMED2-DT	0.842543	3.95852	6.95825	1.00875e-10	3.84581e-09	14.0486
PTPN2	0.807919	4.43254	6.96188	9.89322e-11	3.7946e-09	14.0478
RBPMS	0.896308	4.02236	6.95778	1.01128e-10	3.84772e-09	14.0421
GCNT3	1.18976	1.51306	6.96736	9.60689e-11	3.69972e-09	14.0218
SERINC1	-0.571865	8.67098	-6.94554	1.07985e-10	4.05292e-09	13.9968
LHX6	-1.24131	3.25933	-6.94548	1.08015e-10	4.05292e-09	13.9893
GMPR2	-0.470154	4.90872	-6.95217	1.04216e-10	3.95729e-09	13.9771
MEAF6	-0.625613	5.45173	-6.95015	1.05348e-10	3.99231e-09	13.965
HTR3B	1.00636	1.66962	6.94864	1.06207e-10	4.01682e-09	13.9537
ARHGAP35	0.481891	7.82608	6.94022	1.11103e-10	4.15238e-09	13.9513
ZNF618	0.481548	4.26393	6.94306	1.09426e-10	4.09774e-09	13.9506
CCDC102A	1.40605	1.62569	6.94756	1.06822e-10	4.03205e-09	13.9488
CALM3	-1.23511	9.27646	-6.92745	1.1896e-10	4.39059e-09	13.9131
ZBTB8B	0.838763	3.83358	6.92829	1.18423e-10	4.38281e-09	13.8983
MT1F	1.54326	5.45666	6.93577	1.13781e-10	4.23578e-09	13.8948
AKR1B1	-0.562294	6.00124	-6.93309	1.1542e-10	4.28839e-09	13.8809
BEX3	-0.550095	7.41531	-6.92689	1.19313e-10	4.39059e-09	13.8778
C1D	-0.500434	3.69358	-6.92553	1.20188e-10	4.4137e-09	13.8774
TFAP4	0.502792	4.19122	6.92687	1.19327e-10	4.39059e-09	13.8706
NOC4L	-0.630543	3.11373	-6.9197	1.23989e-10	4.52585e-09	13.8683
CEACAM19	0.837865	2.92694	6.91752	1.25442e-10	4.54512e-09	13.8647
PTS	-0.43882	3.51771	-6.92165	1.22707e-10	4.49751e-09	13.8643
MRPL23-AS1	-1.46741	0.637722	-6.94595	1.07747e-10	4.05292e-09	13.863
VGLL4	0.476298	5.84638	6.92842	1.18344e-10	4.38281e-09	13.8527
CCBE1	1.31938	2.79651	6.91305	1.28474e-10	4.60226e-09	13.8408
DHX34	0.658015	4.26914	6.91926	1.24279e-10	4.52585e-09	13.8294
CCNH	-0.533448	4.04656	-6.91903	1.24433e-10	4.52585e-09	13.8288
ADH4	0.875919	1.74949	6.92021	1.23655e-10	4.52354e-09	13.8281
CDC20B	0.998011	2.15167	6.91423	1.27665e-10	4.5957e-09	13.8227
CLTC	-0.625942	7.94235	-6.91403	1.27806e-10	4.5957e-09	13.8225
MIR497	1.11265	1.10301	6.93697	1.13053e-10	4.21695e-09	13.8185
CHCHD2	-0.512217	7.22122	-6.91554	1.26776e-10	4.57702e-09	13.8141
POLR3F	-0.441132	3.23132	-6.9072	1.32556e-10	4.72177e-09	13.8008
GOT1	-1.11458	6.03586	-6.9155	1.26805e-10	4.57702e-09	13.7951
LOC283038	1.6872	3.96114	6.90663	1.32958e-10	4.72724e-09	13.7937
PTPN14	0.819564	5.44511	6.91323	1.28353e-10	4.60226e-09	13.7722
PAX6	0.781187	6.03993	6.91161	1.2947e-10	4.62921e-09	13.7669
CPNE6	-0.885262	5.80464	-6.91047	1.30256e-10	4.64857e-09	13.7631
SLC8A1-AS1	0.757929	3.21512	6.88494	1.4927e-10	5.20964e-09	13.6919
OGDHL	-0.856797	5.88822	-6.89614	1.40616e-10	4.98084e-09	13.6905
GRIK4	-0.779261	4.32114	-6.89406	1.42187e-10	5.01777e-09	13.6879
PSMA3-AS1	0.433232	5.22214	6.8971	1.39896e-10	4.9646e-09	13.6879
ATXN10	-0.580516	6.10763	-6.89454	1.41818e-10	5.01409e-09	13.6834
GPAA1	-0.559529	5.79344	-6.8931	1.42912e-10	5.03399e-09	13.671
PRKX	1.2497	4.91595	6.89087	1.44624e-10	5.08487e-09	13.6698
SETD5	0.491131	6.96233	6.88723	1.47455e-10	5.15578e-09	13.6574
STIM2	-0.520478	4.49387	-6.88742	1.47306e-10	5.15578e-09	13.6489
CYP2C8	-1.58013	0.0780981	-6.91804	1.25092e-10	4.5411e-09	13.6368
FLJ22447	0.761203	4.6058	6.88409	1.49947e-10	5.21408e-09	13.6355
AIFM1	-0.391886	3.96541	-6.87968	1.53516e-10	5.30904e-09	13.6291
NDUFS2	-0.522315	5.95575	-6.88448	1.49637e-10	5.21285e-09	13.628
FTSJ1	-0.513836	3.85513	-6.87904	1.54038e-10	5.31739e-09	13.6278
ATF4	0.857371	7.24962	6.8767	1.55972e-10	5.35495e-09	13.6068
CD99L2	-0.52521	7.16055	-6.87485	1.57516e-10	5.38845e-09	13.6031
SLC45A1	-0.894044	3.51597	-6.87168	1.60196e-10	5.46048e-09	13.5997
PAM	-1.07802	6.38222	-6.87588	1.5666e-10	5.36885e-09	13.5957
LIPH	1.06327	1.50825	6.88177	1.51816e-10	5.26944e-09	13.5943
BTBD19	1.10428	3.25126	6.86423	1.66681e-10	5.64101e-09	13.5904
LOC101927082	0.891675	2.04436	6.86545	1.65606e-10	5.62171e-09	13.5744
TMEM18	-0.487019	4.06591	-6.86755	1.63765e-10	5.57213e-09	13.563
MCM8-AS1	1.07787	1.08669	6.88786	1.46963e-10	5.15578e-09	13.5628
GPD1	-1.55357	3.21495	-6.86168	1.68959e-10	5.6978e-09	13.5621
IKZF3	0.777912	3.40028	6.85781	1.72477e-10	5.75511e-09	13.5506
LOC101927476	1.18993	1.52535	6.87278	1.59261e-10	5.43835e-09	13.5476
PPP2R1A	-0.762905	8.11661	-6.85891	1.7147e-10	5.73158e-09	13.543
PPEF2	1.07238	1.18298	6.87772	1.55126e-10	5.34523e-09	13.5367
TMEM179	-1.5884	2.61652	-6.85264	1.77293e-10	5.86425e-09	13.5265
GKAP1	1.15521	4.32947	6.8569	1.73315e-10	5.77292e-09	13.5164
ANKRD29	-0.603466	3.09561	-6.84986	1.79932e-10	5.93089e-09	13.5099
ARL1	-0.554566	5.57517	-6.86184	1.68823e-10	5.6978e-09	13.5071
DDX52	0.473122	4.65804	6.85901	1.71383e-10	5.73158e-09	13.5035
GPR161	0.729341	3.47582	6.84953	1.80252e-10	5.93112e-09	13.5028
LIPG	0.745687	2.97912	6.8463	1.83372e-10	6.00258e-09	13.4997
LRG1	1.25825	1.03687	6.8811	1.5236e-10	5.27866e-09	13.4992
EIF4E3	-0.652982	5.66482	-6.86007	1.70421e-10	5.72837e-09	13.4988
SARS2	-0.625568	3.22031	-6.84732	1.82375e-10	5.98108e-09	13.4911
SLC7A4	-1.85861	0.636262	-6.85935	1.71075e-10	5.73158e-09	13.4905
CCDC36	1.38052	0.947008	6.87696	1.55755e-10	5.35495e-09	13.4856
HEATR5B	-0.663025	4.65368	-6.8558	1.7433e-10	5.78641e-09	13.4815
ENOPH1	-0.486818	5.92729	-6.85598	1.74171e-10	5.78641e-09	13.4792
DDX1	-0.496028	5.77089	-6.85406	1.75952e-10	5.83007e-09	13.4678
PM20D2	0.560473	4.22326	6.8473	1.824e-10	5.98108e-09	13.4595
IGSF3	-1.11416	2.83665	-6.83956	1.90059e-10	6.16832e-09	13.4582
LINC01531	0.955193	2.06636	6.8416	1.88011e-10	6.12065e-09	13.4496
CEP112	0.852713	3.46101	6.83672	1.9295e-10	6.25144e-09	13.4421
LINC02261	1.20679	1.0454	6.86521	1.65815e-10	5.62171e-09	13.4411
OTULIN	0.579795	4.0064	6.84134	1.88268e-10	6.12065e-09	13.4387
BEND7	0.529415	3	6.83364	1.96134e-10	6.32225e-09	13.4334
DYNC1LI1	-0.43426	4.47793	-6.84391	1.85715e-10	6.06882e-09	13.4249
TLCD2	0.971173	3.48019	6.82868	2.01373e-10	6.46915e-09	13.4019
NDUFS3	-0.717409	6.08778	-6.83409	1.95663e-10	6.31778e-09	13.3705
RHEX	0.953338	1.27432	6.84226	1.87354e-10	6.11185e-09	13.3703
P3H2-AS1	0.622309	1.96433	6.82494	2.05408e-10	6.57651e-09	13.3677
MKNK2	1.19394	6.31397	6.83074	1.99174e-10	6.40934e-09	13.3524
KLRD1	0.710758	4.86078	6.82564	2.04643e-10	6.56308e-09	13.3266
C2orf80	-1.36435	2.692	-6.81221	2.1977e-10	6.97563e-09	13.3193
NFATC3	0.661336	5.60683	6.82434	2.06065e-10	6.58645e-09	13.3116
GDI1	-0.580033	8.75987	-6.80748	2.25343e-10	7.04001e-09	13.2891
ASMTL	-0.630294	4.72031	-6.81679	2.14487e-10	6.84412e-09	13.2806
NOCT	0.584427	2.94526	6.80285	2.3095e-10	7.17645e-09	13.2783
FAR2	-1.08165	3.60848	-6.80859	2.24028e-10	7.01942e-09	13.2716
BMP1	0.663019	3.80246	6.8074	2.25446e-10	7.04001e-09	13.2709
TGIF1	0.875118	4.08153	6.80857	2.24048e-10	7.01942e-09	13.2684
DYRK1B	-0.828451	4.51098	-6.8138	2.17914e-10	6.93018e-09	13.2682
MOCOS	0.923509	1.739	6.81072	2.21507e-10	7.00922e-09	13.266
FOXP1-AS1	1.16687	0.316372	6.86001	1.70469e-10	5.72837e-09	13.2553
C4orf33	-0.583863	2.61552	-6.79808	2.36857e-10	7.31509e-09	13.2548
ZFP42	1.09092	1.54744	6.81389	2.1781e-10	6.93018e-09	13.2536
TRIM37	-0.820796	5.35911	-6.81194	2.20078e-10	6.97563e-09	13.2499
SRSF4	0.391018	6.44653	6.81001	2.22348e-10	7.01245e-09	13.2478
YBX3	1.06221	5.08168	6.80891	2.23644e-10	7.01942e-09	13.2383
OXCT1	-0.70844	5.4661	-6.80863	2.23983e-10	7.01942e-09	13.2327
PCDHGA8	0.979148	2.35821	6.79485	2.40953e-10	7.36672e-09	13.2293
INSR	0.509748	6.3947	6.80603	2.27087e-10	7.07959e-09	13.2272
NDUFS4	-0.485138	4.55688	-6.80506	2.28261e-10	7.10452e-09	13.2242
AP1AR	-0.750366	4.09879	-6.8014	2.32733e-10	7.22004e-09	13.2171
TBCC	-0.681418	3.34438	-6.79516	2.40559e-10	7.36654e-09	13.2161
SPON2	-1.20229	1.88322	-6.79038	2.4672e-10	7.50678e-09	13.2116
BRCA2	0.835397	1.79955	6.79743	2.37681e-10	7.31509e-09	13.2083
CFL1	-0.421611	8.63035	-6.79227	2.44261e-10	7.45584e-09	13.208
RCAN2	-1.34868	6.26136	-6.79988	2.34612e-10	7.26646e-09	13.2038
MPLKIP	0.402323	4.55345	6.79784	2.37159e-10	7.31509e-09	13.1902
CEP68	-0.478723	5.05535	-6.79739	2.37723e-10	7.31509e-09	13.1742
PRPS1	-0.560546	4.80542	-6.79647	2.38891e-10	7.33915e-09	13.1736
NABP1	0.674358	3.5762	6.78517	2.53619e-10	7.64319e-09	13.1732
KATNAL2	0.681305	3.92666	6.78827	2.49498e-10	7.56705e-09	13.1721
ENO2	-1.09716	7.92887	-6.78651	2.51825e-10	7.61314e-09	13.1693
INF2	-0.792208	7.52371	-6.78622	2.52221e-10	7.61314e-09	13.1568
DYNC2LI1	-0.48582	3.85664	-6.78711	2.5103e-10	7.60136e-09	13.1561
TMEM177	-0.756711	2.24721	-6.77592	2.66352e-10	7.94346e-09	13.1424
HECA	0.55165	5.20545	6.7907	2.46309e-10	7.50629e-09	13.1393
MAST4	0.713161	5.85003	6.78974	2.47557e-10	7.52018e-09	13.1354
TRAPPC13	-0.506761	4.01185	-6.78282	2.56793e-10	7.72659e-09	13.1268
FAM163B	-1.7058	1.71479	-6.77362	2.69609e-10	8.02318e-09	13.1242
CSRP3	1.88205	-1.43665	7.02188	7.16751e-11	3.03311e-09	13.123
MOGAT3	1.09165	1.59995	6.78012	2.60496e-10	7.823e-09	13.096
CLLU1	1.48333	-0.0814346	6.85231	1.77601e-10	5.86425e-09	13.0873
IRAK1	0.613145	5.53082	6.77988	2.60821e-10	7.823e-09	13.0823
CHORDC1	1.36613	5.70834	6.77796	2.63495e-10	7.87831e-09	13.0774
TCF7L1	0.73204	3.74588	6.76699	2.79224e-10	8.28335e-09	13.0703
C5AR2	0.885989	3.17757	6.76201	2.86675e-10	8.43848e-09	13.0674
TYW5	0.492593	3.75745	6.76439	2.83098e-10	8.38518e-09	13.0541
ZNF605	0.593844	4.97927	6.77156	2.72563e-10	8.09841e-09	13.0447
SMIM31	1.13531	1.22308	6.77862	2.62574e-10	7.86313e-09	13.0384
HSD17B13	0.922085	0.644335	6.79532	2.40352e-10	7.36654e-09	13.0312
LRIG2-DT	0.726916	2.8309	6.75244	3.01549e-10	8.76756e-09	13.0234
NEDD4	0.817251	6.46582	6.76381	2.83971e-10	8.39794e-09	13.0106
ZC3H8	0.529032	4.74932	6.76265	2.85717e-10	8.42332e-09	13.0041
LMBR1	-0.642906	5.15573	-6.7635	2.84432e-10	8.39848e-09	13.0002
SPACA6	1.01312	3.88539	6.75303	3.00613e-10	8.75373e-09	12.999
LINC00673	0.57415	4.08059	6.75591	2.96077e-10	8.66152e-09	12.9981
TMEM156	0.892643	1.48095	6.76144	2.87545e-10	8.45097e-09	12.9955
CFAP20	-0.653341	4.5189	-6.76	2.89744e-10	8.50244e-09	12.9922
ACTB	-0.6034	10.5814	-6.74572	3.12436e-10	9.04255e-09	12.9897
ZBED3-AS1	0.674967	2.66072	6.74309	3.1681e-10	9.1274e-09	12.9761
CAPZB	-0.352686	6.61456	-6.755	2.97492e-10	8.6895e-09	12.9729
TOB2	0.606482	6.73065	6.75426	2.98664e-10	8.71033e-09	12.967
FAM3C	-0.693081	5.0727	-6.7567	2.94832e-10	8.63839e-09	12.9665
ZNF341-AS1	2.05925	-2.00534	7.05159	6.1075e-11	2.70333e-09	12.9657
REP15	1.61898	-0.169621	6.83588	1.9381e-10	6.26862e-09	12.9583
RFPL1	-1.54751	2.8925	-6.74239	3.17975e-10	9.14709e-09	12.9558
LINC01003	-0.804374	1.97009	-6.74005	3.21932e-10	9.23875e-09	12.9552
GHET1	0.815019	4.09061	6.74642	3.1129e-10	9.02313e-09	12.9496
CLDN15	1.01011	3.38814	6.73837	3.24806e-10	9.2873e-09	12.9411
RBM17	0.546497	6.25688	6.74843	3.07994e-10	8.94126e-09	12.9276
ZNF660	0.621935	3.48927	6.73646	3.28094e-10	9.3112e-09	12.9249
GAPLINC	0.68711	2.34619	6.73146	3.36849e-10	9.53117e-09	12.9135
LINC01963	-0.741487	4.82969	-6.74534	3.13069e-10	9.04707e-09	12.9104
SH2D3A	0.986502	2.75677	6.72865	3.41881e-10	9.63049e-09	12.9034
TMEM128	-0.67654	3.80857	-6.7354	3.29929e-10	9.34929e-09	12.8925
HS6ST2	-1.82748	2.43608	-6.72701	3.44858e-10	9.69997e-09	12.8874
SOX4	0.919132	4.48968	6.73686	3.27396e-10	9.30531e-09	12.8833
NECAP1	-0.995266	5.39191	-6.73993	3.22135e-10	9.23875e-09	12.8823
HIF3A	1.10162	5.81769	6.73928	3.23249e-10	9.25672e-09	12.8774
RHOH	1.11402	1.26954	6.74425	3.14872e-10	9.08534e-09	12.8773
WDR73	0.386326	5.53281	6.73702	3.2712e-10	9.30531e-09	12.862
ZNF527	0.546767	4.07501	6.72654	3.45714e-10	9.70964e-09	12.8485
CASZ1	0.787528	2.01796	6.72107	3.55821e-10	9.95752e-09	12.8482
ARF3	-0.795946	8.62218	-6.72046	3.56968e-10	9.96677e-09	12.8441
TOMM70	-1.18517	6.37546	-6.72897	3.41315e-10	9.62884e-09	12.841
CCDC142	0.631966	3.38327	6.71852	3.60637e-10	1.00525e-08	12.8372
ATL1	-0.943092	5.38231	-6.73041	3.38734e-10	9.57025e-09	12.8324
SPHKAP	-1.63859	2.54348	-6.71606	3.65341e-10	1.01557e-08	12.8302
CHD1	0.710338	4.88478	6.72336	3.51551e-10	9.85902e-09	12.8021
FAM92B	1.65486	1.91182	6.71368	3.69943e-10	1.02536e-08	12.7995
FARSA	-0.500421	5.30733	-6.72091	3.56113e-10	9.95752e-09	12.781
NEAT1	1.58626	9.21313	6.70748	3.82214e-10	1.05629e-08	12.776
NA	-0.6869	4.70405	-6.71827	3.61099e-10	1.00525e-08	12.7747
MCF2	-0.947512	2.32863	-6.69975	3.98082e-10	1.08905e-08	12.7575
KLF15	0.996971	6.05843	6.71549	3.66439e-10	1.01714e-08	12.7565
LHFPL3	-1.34557	2.30184	-6.69787	4.02058e-10	1.09536e-08	12.7465
LRRC3	0.906869	1.3901	6.70556	3.86097e-10	1.06393e-08	12.7231
RPA3	-0.726686	3.10222	-6.69488	4.0843e-10	1.1062e-08	12.7172
AATF	0.550364	5.40165	6.70605	3.85116e-10	1.06276e-08	12.7042
TWF2	-0.569842	4.13339	-6.70046	3.96615e-10	1.08817e-08	12.6998
VSIR	1.12138	6.46614	6.70216	3.93082e-10	1.08004e-08	12.6954
PRKAA1	-0.56048	4.50233	-6.70012	3.97312e-10	1.08851e-08	12.6863
RAP1GDS1	-0.569729	6.39705	-6.6994	3.98829e-10	1.08952e-08	12.6837
LOC441086	-1.21014	0.711792	-6.70499	3.87266e-10	1.0656e-08	12.6815
PPM1K	0.495184	7.45091	6.69454	4.09154e-10	1.10658e-08	12.6792
LRRC17	-1.32451	-0.0594244	-6.7377	3.25946e-10	9.29191e-09	12.6755
ZNF577	0.504838	3.73573	6.68935	4.20472e-10	1.13396e-08	12.6712
ZNF844	0.707504	4.65579	6.69635	4.05284e-10	1.09933e-08	12.6701
LAMTOR5-AS1	0.842263	2.67666	6.68171	4.37706e-10	1.17046e-08	12.6666
LIMD1	0.477316	4.7091	6.69633	4.05314e-10	1.09933e-08	12.6655
CBS	0.685115	5.95734	6.69756	4.02698e-10	1.09536e-08	12.6644
DSCAM-AS1	1.56806	0.99177	6.7116	3.74021e-10	1.03516e-08	12.6533
C10orf126	1.21853	1.30848	6.69768	4.02447e-10	1.09536e-08	12.6529
PRIM2	0.522304	2.36162	6.67808	4.46132e-10	1.18798e-08	12.6461
SCG5	-1.38177	6.00086	-6.68949	4.20164e-10	1.13396e-08	12.6346
CYP26A1	-2.44731	-1.5365	-6.81003	2.2232e-10	7.01245e-09	12.6314
PPIAL4G	1.13551	3.21172	6.67517	4.52999e-10	1.19953e-08	12.6298
LINC01205	0.998089	1.75861	6.68181	4.37471e-10	1.17046e-08	12.6267
UHRF1	0.919709	2.83312	6.67259	4.59177e-10	1.20915e-08	12.6203
HSD17B2	0.644497	3.15993	6.67314	4.57862e-10	1.20904e-08	12.6145
RASGRF1	-1.28381	4.56574	-6.68419	4.32042e-10	1.16162e-08	12.6091
HRG	1.55784	1.58859	6.68369	4.33174e-10	1.16162e-08	12.6059
ACSL6	-0.603486	6.09284	-6.68493	4.30358e-10	1.15898e-08	12.6054
HERC4	0.550158	5.53417	6.68371	4.33134e-10	1.16162e-08	12.5897
TMEM30A	-0.647552	7.36769	-6.67573	4.5167e-10	1.19768e-08	12.5889
MRPL2	-0.425809	4.17748	-6.6782	4.45844e-10	1.18798e-08	12.5871
POU2AF1	1.26509	4.70427	6.67818	4.45899e-10	1.18798e-08	12.5864
LOC284009	1.01834	2.3016	6.66669	4.73609e-10	1.23685e-08	12.5842
NDUFA4	-0.683657	7.71467	-6.67268	4.58968e-10	1.20915e-08	12.5801
WDR77	-0.499321	4.02317	-6.67607	4.50866e-10	1.19722e-08	12.5799
SLC18A3	-2.43511	0.821275	-6.66933	4.67113e-10	1.22326e-08	12.5785
KCNA7	1.06204	1.85024	6.67042	4.64443e-10	1.21963e-08	12.5763
DNAL4	-0.615218	4.21209	-6.67432	4.55026e-10	1.20322e-08	12.5642
IYD	0.789482	1.90658	6.66589	4.75607e-10	1.24037e-08	12.5635
TUBB	-0.574377	7.5885	-6.6685	4.6914e-10	1.22687e-08	12.556
SPOUT1	0.391697	5.25028	6.67666	4.49477e-10	1.19521e-08	12.554
TUBD1	0.61011	3.43512	6.65879	4.93664e-10	1.28042e-08	12.5346
LRRC57	0.44832	5.05426	6.66947	4.6676e-10	1.22326e-08	12.5201
RHNO1	-0.512527	3.57875	-6.65882	4.93592e-10	1.28042e-08	12.5151
OTX2-AS1	1.45281	3.35385	6.65256	5.10052e-10	1.31753e-08	12.5149
LINC00635	0.976874	2.2648	6.65106	5.14071e-10	1.32431e-08	12.5053
CFLAR	0.478832	7.1704	6.65949	4.91844e-10	1.2792e-08	12.4939
ACAD9	-0.452404	4.5125	-6.66133	4.87138e-10	1.2687e-08	12.487
NPFF	1.01069	1.80681	6.65107	5.14056e-10	1.32431e-08	12.4809
LAT	0.777933	2.78456	6.64401	5.33427e-10	1.36491e-08	12.4772
DCK	-0.764761	4.41213	-6.65847	4.94489e-10	1.28081e-08	12.4761
ARF1	-0.501049	7.69616	-6.65034	5.16028e-10	1.32755e-08	12.4671
PPP4R4	-1.24119	3.49091	-6.64972	5.17709e-10	1.33007e-08	12.4641
LEAP2	0.87093	0.753464	6.67116	4.62629e-10	1.21655e-08	12.4541
LDLRAD4	-0.799418	6.18816	-6.65294	5.09054e-10	1.31674e-08	12.4458
EID1	-0.500255	7.21603	-6.64749	5.23801e-10	1.34209e-08	12.4404
ZNF124	0.610447	2.60967	6.63402	5.62072e-10	1.41908e-08	12.4275
HSD3B7	0.644329	3.26472	6.63544	5.5792e-10	1.41236e-08	12.4212
ADAMTS8	-1.00955	3.36285	-6.63882	5.4813e-10	1.39314e-08	12.4176
XPNPEP3	0.490392	5.07061	6.64809	5.22158e-10	1.33969e-08	12.4115
SHOC1	1.15672	1.87465	6.63437	5.61044e-10	1.41837e-08	12.4096
GNL1	-0.386748	7.04497	-6.64242	5.37892e-10	1.37448e-08	12.4077
CNR2	1.16572	1.67032	6.64025	5.44043e-10	1.38647e-08	12.4072
EMB	-0.923897	1.48711	-6.63252	5.6651e-10	1.42461e-08	12.3938
CHEK1	0.751587	3.2994	6.62888	5.77403e-10	1.44244e-08	12.3916
OSCP1	-0.731373	3.48903	-6.63091	5.71317e-10	1.43332e-08	12.3764
C12orf65	0.602317	5.85472	6.64104	5.41808e-10	1.38263e-08	12.3742
ADAMTSL3	1.11425	5.88106	6.63938	5.46538e-10	1.39096e-08	12.3667
ATP5MC1	-0.595996	5.55116	-6.63746	5.52062e-10	1.40126e-08	12.3562
DNASE1	0.582293	4.96102	6.63676	5.54075e-10	1.4045e-08	12.3561
RWDD2B	-0.682191	3.18309	-6.62313	5.95036e-10	1.47871e-08	12.351
SAFB2	0.681455	6.5237	6.63341	5.63879e-10	1.42175e-08	12.3451
KCNQ4	-0.854234	2.483	-6.61631	6.16664e-10	1.52052e-08	12.3368
RBMS2	0.685105	5.18656	6.6331	5.64808e-10	1.42221e-08	12.3341
C21orf62	1.35107	2.57388	6.6142	6.23498e-10	1.53338e-08	12.3269
SLC17A8	-1.79924	0.910935	-6.6221	5.98274e-10	1.48288e-08	12.3247
SRSF2	-0.501129	5.9436	-6.63021	5.73414e-10	1.43626e-08	12.3238
ASH2L	-0.424856	4.99593	-6.63085	5.71485e-10	1.43332e-08	12.3232
WHAMM	0.416678	4.74333	6.62834	5.79042e-10	1.44464e-08	12.3188
RFC3	-0.854127	1.16457	-6.6214	6.00469e-10	1.48633e-08	12.3184
MTHFD1	-0.534548	5.85248	-6.62901	5.77026e-10	1.44244e-08	12.3162
MAGEE1	-1.44697	4.52017	-6.6259	5.86498e-10	1.46132e-08	12.3102
ATP6AP1	-0.646998	6.61246	-6.62395	5.92496e-10	1.47433e-08	12.3076
GCNA	1.14281	2.13338	6.61215	6.30219e-10	1.54402e-08	12.3057
RPP40	-0.829313	0.963562	-6.62244	5.97199e-10	1.48215e-08	12.3028
MARCHF3	1.01779	3.32773	6.60919	6.40043e-10	1.56395e-08	12.2907
PAQR9-AS1	0.798648	2.26864	6.60648	6.49175e-10	1.57735e-08	12.2835
UBL3	-0.504789	7.05018	-6.61563	6.18852e-10	1.52393e-08	12.2741
ZNF426	0.409253	5.15938	6.62115	6.01233e-10	1.48633e-08	12.2725
CYP4X1	-1.20369	2.05486	-6.60028	6.70511e-10	1.6217e-08	12.2586
SLC16A1-AS1	0.808117	5.06455	6.61721	6.13766e-10	1.51534e-08	12.2566
ATP6AP2	-0.659978	6.27202	-6.613	6.27428e-10	1.54105e-08	12.244
AK9	0.730342	4.51318	6.61111	6.33659e-10	1.55034e-08	12.2437
ORC5	-0.553034	2.98494	-6.59994	6.71702e-10	1.62251e-08	12.2419
GSKIP	-0.834555	4.05081	-6.60859	6.42029e-10	1.5651e-08	12.236
OLA1	-0.621081	5.4941	-6.61213	6.30264e-10	1.54402e-08	12.2275
NLRP8	1.77614	-0.842752	6.73802	3.25398e-10	9.29023e-09	12.2267
L3MBTL4-AS1	0.68124	4.56326	6.60855	6.42163e-10	1.5651e-08	12.2249
TAPT1-AS1	0.614375	2.11292	6.59439	6.91449e-10	1.65756e-08	12.2219
TUBA1A	-0.891303	9.21641	-6.59553	6.87378e-10	1.65197e-08	12.2217
SYT17	0.788224	4.74187	6.60711	6.47031e-10	1.57494e-08	12.2133
FCRL1	0.788775	1.17207	6.60633	6.49684e-10	1.57735e-08	12.1992
MAK16	-0.448341	3.55968	-6.59482	6.89926e-10	1.656e-08	12.1935
NT5C3A	-0.435811	3.30648	-6.59126	7.02854e-10	1.67643e-08	12.1888
SNORD17	1.57515	1.32614	6.60331	6.59987e-10	1.60032e-08	12.1835
PFN2	-0.666271	7.3832	-6.59308	6.96215e-10	1.66478e-08	12.1701
RFTN2	0.716557	6.30234	6.59792	6.78834e-10	1.63766e-08	12.1621
ZBTB16	1.39681	5.36681	6.59744	6.80538e-10	1.63968e-08	12.1599
DLG3	-0.904497	5.03303	-6.59671	6.83138e-10	1.64386e-08	12.1526
BAZ1A	1.0369	4.89635	6.59196	7.00275e-10	1.67238e-08	12.1392
BTG1	0.487212	5.28654	6.59351	6.94662e-10	1.66316e-08	12.1311
DDX25	-0.734562	4.28578	-6.58779	7.15678e-10	1.70274e-08	12.1214
MCM8	0.552265	3.59658	6.57767	7.54475e-10	1.77064e-08	12.1186
BCL10	0.531818	3.18218	6.57243	7.75358e-10	1.80404e-08	12.1083
TNFSF14	1.15832	1.2292	6.5906	7.05289e-10	1.68013e-08	12.1078
DOLK	-0.626297	2.80614	-6.57089	7.81615e-10	1.8115e-08	12.103
CDH8	-0.970381	4.76404	-6.58615	7.21833e-10	1.71523e-08	12.102
DCLK1	-1.07382	6.22986	-6.58414	7.29464e-10	1.72688e-08	12.099
KPNA5	0.601818	4.98762	6.58469	7.27358e-10	1.7262e-08	12.0922
LOC105369507	2.18	-1.42284	6.77581	2.66511e-10	7.94346e-09	12.0903
SLC15A1	1.31325	1.77212	6.57421	7.68197e-10	1.79177e-08	12.0885
SH3RF2	-1.81154	2.95464	-6.57175	7.78111e-10	1.80705e-08	12.088
CCDC188	-1.21028	0.919145	-6.57679	7.57963e-10	1.77444e-08	12.0867
UROD	-0.464661	5.56965	-6.58432	7.28764e-10	1.72688e-08	12.0859
MRPL32	-0.555962	3.73406	-6.57466	7.66424e-10	1.78983e-08	12.0797
KATNB1	-0.944683	4.85162	-6.58134	7.40185e-10	1.74406e-08	12.0762
SLC7A11-AS1	1.73052	1.94066	6.56898	7.89433e-10	1.8256e-08	12.0752
ABHD16A	-0.522372	5.08917	-6.58199	7.37692e-10	1.74202e-08	12.0748
EHMT1	0.402681	5.62612	6.58209	7.37277e-10	1.74202e-08	12.0736
PGRMC1	-0.893591	6.14762	-6.57899	7.49298e-10	1.76066e-08	12.0715
GLMN	-0.711489	2.59393	-6.5623	8.1737e-10	1.87423e-08	12.0656
VARS1	-0.688553	4.91588	-6.5797	7.46536e-10	1.75635e-08	12.0655
NUDT2	-0.518064	3.96714	-6.57264	7.74526e-10	1.80404e-08	12.0623
SLC35A1	-0.415454	3.8561	-6.57164	7.78558e-10	1.80705e-08	12.0603
MLXIP	0.476713	6.25973	6.57735	7.55739e-10	1.77141e-08	12.0579
LIN28A	0.915897	1.52959	6.56649	7.99736e-10	1.84269e-08	12.0416
PORCN	-0.533523	3.63495	-6.56494	8.06202e-10	1.85309e-08	12.0353
CBR3-AS1	0.824446	4.26624	6.56588	8.02262e-10	1.84627e-08	12.0282
SKA1	1.13952	2.2563	6.55487	8.49607e-10	1.9249e-08	12.0241
BEX2	-0.935555	5.83488	-6.5707	7.8238e-10	1.8115e-08	12.0239
RPS27L	0.553966	5.58542	6.56797	7.93571e-10	1.83294e-08	12.0018
LINC00691	1.07439	1.16643	6.56768	7.94773e-10	1.83348e-08	11.9982
LYAR	0.909934	3.90843	6.55452	8.5113e-10	1.92605e-08	11.9926
SLC39A10	-0.733694	5.30845	-6.56422	8.09225e-10	1.85779e-08	11.9861
PSMA1	-0.516432	5.20422	-6.56149	8.2081e-10	1.87984e-08	11.9703
SUCLA2	-0.541142	5.02945	-6.55976	8.28243e-10	1.89458e-08	11.9633
UBLCP1	-0.480094	4.25538	-6.55487	8.49581e-10	1.9249e-08	11.9585
HNRNPDL	-0.393014	7.28757	-6.55137	8.65196e-10	1.94859e-08	11.9542
KDM5A	0.866358	6.53469	6.55634	8.43107e-10	1.92265e-08	11.9541
SOX1-OT	-1.42999	1.48578	-6.54009	9.17475e-10	2.04024e-08	11.9499
KMT5A	0.472549	4.88138	6.55624	8.43553e-10	1.92265e-08	11.9494
EIF2AK1	-0.42263	6.24525	-6.55517	8.48279e-10	1.9249e-08	11.9488
MRPL55	-0.54729	4.33554	-6.5532	8.57018e-10	1.93476e-08	11.9483
GPR61	-1.24271	1.73372	-6.53824	9.26342e-10	2.05222e-08	11.9476
SDHA	-0.41567	6.5128	-6.55364	8.55047e-10	1.93261e-08	11.9469
DAXX	0.463359	5.20385	6.5568	8.41132e-10	1.92175e-08	11.9463
NBPF10	1.23591	6.18665	6.55517	8.48263e-10	1.9249e-08	11.943
NDEL1	-0.683577	5.34648	-6.55488	8.49541e-10	1.9249e-08	11.9381
SST	-2.17877	4.15887	-6.54942	8.74052e-10	1.96156e-08	11.9344
MIR193BHG	-1.28569	1.10774	-6.54105	9.12917e-10	2.03674e-08	11.9288
TFPI	0.865539	5.9815	6.55221	8.6144e-10	1.94243e-08	11.9257
PSMG1	-0.599837	2.70287	-6.53337	9.50081e-10	2.09018e-08	11.9196
MEFV	0.978837	2.10651	6.53486	9.42777e-10	2.08135e-08	11.9194
PHETA1	0.585717	2.90898	6.53267	9.53517e-10	2.09531e-08	11.9168
ACAT2	-0.659615	3.82006	-6.54264	9.05387e-10	2.02416e-08	11.916
C11orf24	-0.658859	3.82624	-6.543	9.03715e-10	2.02334e-08	11.9146
ACTR10	-0.554318	5.21833	-6.54958	8.73302e-10	1.96156e-08	11.9106
SPIN1	-0.518162	6.58194	-6.543	9.03706e-10	2.02334e-08	11.896
PLCL2	-0.983932	3.86955	-6.53978	9.18965e-10	2.04064e-08	11.8942
FIBCD1	-1.7641	-0.352565	-6.57579	7.61918e-10	1.7815e-08	11.8897
USP11	-0.703425	7.90432	-6.53443	9.44852e-10	2.0835e-08	11.8884
SHPRH	0.774962	5.12733	6.54247	9.06215e-10	2.02416e-08	11.8769
NUDT10	-1.16642	2.04669	-6.52262	1.00464e-09	2.18238e-08	11.8723
SLC25A46	-0.535037	4.99335	-6.53879	9.23697e-10	2.04875e-08	11.8576
SMAD2	0.339344	6.78139	6.53528	9.40682e-10	2.07914e-08	11.8565
LINC01609	1.07378	4.71775	6.5339	9.47478e-10	2.08687e-08	11.8495
AARSD1	-0.521807	4.61761	-6.53571	9.38612e-10	2.07698e-08	11.8493
FBXO27	0.529943	4.05655	6.52693	9.82386e-10	2.1414e-08	11.8374
TARM1	1.73975	0.824903	6.55068	8.68326e-10	1.95332e-08	11.8301
LRPAP1	-1.01945	7.30647	-6.52338	1.00066e-09	2.17624e-08	11.8205
ERC2-IT1	1.25969	0.888585	6.54006	9.176e-10	2.04024e-08	11.819
PIM1	1.13828	3.38896	6.51518	1.04415e-09	2.24764e-08	11.8174
PSMB7	-0.458949	5.93111	-6.5298	9.67864e-10	2.12438e-08	11.8155
WNT16	-2.25244	-0.766667	-6.58128	7.40392e-10	1.74406e-08	11.8148
ADK	-0.575915	4.19996	-6.52568	9.88784e-10	2.15287e-08	11.813
ZNF706	-0.367119	5.88383	-6.52887	9.7256e-10	2.12976e-08	11.8095
ERLEC1	-0.453538	5.25047	-6.52932	9.70295e-10	2.12725e-08	11.8077
NFIA	0.750633	7.90928	6.51982	1.01934e-09	2.20674e-08	11.8056
CYP20A1	0.694413	5.98097	6.52835	9.75173e-10	2.13302e-08	11.805
MOAP1	-0.858123	5.97319	-6.527	9.82049e-10	2.1414e-08	11.8048
C16orf71	0.993983	2.18185	6.50909	1.07765e-09	2.30954e-08	11.802
TMEM63B	-0.524046	5.22526	-6.52762	9.78871e-10	2.13865e-08	11.7995
GPC2	0.831838	2.74408	6.50778	1.08503e-09	2.30992e-08	11.7987
C22orf34	1.04606	2.36154	6.50774	1.08525e-09	2.30992e-08	11.7945
LOC403312	0.660028	3.4075	6.50881	1.07923e-09	2.30954e-08	11.7807
DDIT4	1.50008	6.32346	6.52159	1.00998e-09	2.19149e-08	11.779
IBTK	-0.471821	5.03918	-6.52039	1.0163e-09	2.20269e-08	11.7647
LINC02584	1.07785	0.516079	6.54004	9.17712e-10	2.04024e-08	11.7589
TSIX	0.69584	6.17912	6.51826	1.02759e-09	2.21954e-08	11.758
MORC4	0.694356	5.65682	6.51891	1.02416e-09	2.21466e-08	11.7555
ESRP2	0.983452	1.2074	6.51561	1.04186e-09	2.24527e-08	11.7553
PNMA6A	-0.941507	3.78071	-6.50864	1.0802e-09	2.30954e-08	11.7436
CLEC1A	1.064	1.7059	6.5033	1.1105e-09	2.35632e-08	11.7419
TUSC3	-1.27864	4.88339	-6.51402	1.05045e-09	2.25865e-08	11.7396
ATXN3	0.604024	7.16303	6.51016	1.07169e-09	2.3017e-08	11.7385
SUSD1	-1.05337	2.57488	-6.49681	1.14845e-09	2.41466e-08	11.7346
ACBD6	-0.383711	4.02487	-6.5061	1.09447e-09	2.32695e-08	11.7246
EID2	-0.68456	3.35601	-6.50019	1.12852e-09	2.38068e-08	11.7243
DUSP2	-1.41802	1.88168	-6.49225	1.17594e-09	2.46126e-08	11.7204
SMTN	0.919466	4.56717	6.50798	1.08391e-09	2.30992e-08	11.72
GTSE1	0.911084	1.62566	6.49904	1.13529e-09	2.38965e-08	11.7182
SMIM10L2B	-1.22584	3.72303	-6.50292	1.11269e-09	2.35632e-08	11.7144
TNFRSF9	0.940371	2.91518	6.4912	1.1823e-09	2.46943e-08	11.7135
ZNF365	-0.923968	5.42389	-6.50882	1.07919e-09	2.30954e-08	11.708
CYB561D2	-0.5702	3.03552	-6.49206	1.17709e-09	2.46126e-08	11.7016
EDN3	-1.42918	1.48484	-6.48948	1.19291e-09	2.48209e-08	11.6987
DSTN	-0.397709	7.20986	-6.50084	1.12472e-09	2.3753e-08	11.6987
LINC02615	0.950987	1.02764	6.50793	1.08417e-09	2.30992e-08	11.6975
ROBO2	-1.26295	4.27122	-6.503	1.11223e-09	2.35632e-08	11.695
HTRA4	0.816446	3.03257	6.4879	1.20272e-09	2.49834e-08	11.6892
PCDHAC2	-1.20507	3.19707	-6.49292	1.17182e-09	2.45565e-08	11.687
RNF112	-1.13985	4.51083	-6.50136	1.1217e-09	2.37156e-08	11.6796
RRM2	1.02945	1.0116	6.50282	1.11325e-09	2.35632e-08	11.672
HMG20A	-0.524033	4.88192	-6.49925	1.13407e-09	2.38965e-08	11.66
PCSK1	-1.82345	1.94887	-6.47698	1.27259e-09	2.62909e-08	11.6461
DPH2	-0.499009	3.64464	-6.48687	1.20912e-09	2.50662e-08	11.6439
LINC01873	1.24484	6.03765	6.49575	1.15478e-09	2.42529e-08	11.6427
GRM3	-0.64787	6.73564	-6.49084	1.18455e-09	2.47032e-08	11.6391
H2BC5	0.843222	1.99141	6.47615	1.27806e-09	2.63753e-08	11.6347
UQCRHL	0.879307	1.93425	6.47806	1.2655e-09	2.6173e-08	11.6346
MYBPC1	1.22767	5.87601	6.49359	1.16779e-09	2.44991e-08	11.6314
DHPS	-0.429938	5.22102	-6.49071	1.18533e-09	2.47032e-08	11.6136
MPC1	-0.440065	5.77745	-6.48937	1.19359e-09	2.48209e-08	11.6091
LOC101928909	1.31832	0.416592	6.51683	1.03528e-09	2.23361e-08	11.6052
ZWILCH	-0.727866	1.67397	-6.47052	1.31582e-09	2.68913e-08	11.6025
LRRC73	-1.10051	2.63586	-6.46905	1.32584e-09	2.69512e-08	11.5961
TAF3	0.786947	5.56554	6.48684	1.20934e-09	2.50662e-08	11.5941
PAFAH1B1	-0.461552	7.46982	-6.47574	1.2808e-09	2.63792e-08	11.5809
P2RY12	-1.50104	2.08189	-6.46253	1.3713e-09	2.76385e-08	11.574
TRIM72	0.853696	4.24072	6.4744	1.28971e-09	2.65292e-08	11.5714
SLC7A3	-2.14556	-1.59439	-6.60184	6.65088e-10	1.61063e-08	11.5691
WARS2	-0.679064	2.21389	-6.45878	1.39808e-09	2.80889e-08	11.5568
MANEAL	-0.831842	3.80577	-6.46917	1.32504e-09	2.69512e-08	11.5422
GLCE	-0.677771	3.95695	-6.46992	1.3199e-09	2.69168e-08	11.5413
PIGZ	-0.709911	3.08201	-6.45987	1.39029e-09	2.79619e-08	11.536
NCR3LG1	-1.10111	2.72985	-6.45769	1.40603e-09	2.81821e-08	11.5344
CEBPD	1.73742	4.37493	6.46643	1.3439e-09	2.72018e-08	11.5336
NKAPL	0.857559	2.72742	6.45361	1.43591e-09	2.8487e-08	11.5304
NDUFB5	-0.470658	6.10687	-6.47236	1.30336e-09	2.67232e-08	11.5297
NEK2	1.06989	1.1355	6.4726	1.30174e-09	2.67188e-08	11.5289
PCBP1-AS1	0.469012	5.36723	6.47375	1.29407e-09	2.659e-08	11.5274
LINC01814	0.714543	3.82293	6.46227	1.3731e-09	2.76454e-08	11.5265
CRABP2	-1.4521	2.28869	-6.45274	1.44241e-09	2.85862e-08	11.5211
RNF128	-1.4122	0.955893	-6.45694	1.41144e-09	2.82378e-08	11.5207
SRP54	-0.468376	4.5798	-6.4701	1.31872e-09	2.69168e-08	11.5205
RBM47	1.10393	3.22232	6.45187	1.4489e-09	2.86848e-08	11.5152
IFITM2	1.32072	4.9631	6.46833	1.33077e-09	2.69649e-08	11.5151
HSPA14	-0.528923	3.21817	-6.45639	1.41548e-09	2.82887e-08	11.5142
UBE2N	-0.467793	6.0017	-6.4693	1.32412e-09	2.69512e-08	11.5124
LINC01206	0.99977	1.06841	6.46837	1.33056e-09	2.69649e-08	11.5078
NDRG4	-0.920393	8.41944	-6.45518	1.42437e-09	2.84364e-08	11.5075
TRAPPC6A	-0.621614	3.28572	-6.45385	1.43415e-09	2.8487e-08	11.5018
TRNAU1AP	0.43725	4.07297	6.45753	1.40718e-09	2.81821e-08	11.488
CRYM-AS1	1.05536	0.862139	6.4707	1.31459e-09	2.68913e-08	11.4866
WDR54	-0.699088	3.69161	-6.45491	1.42634e-09	2.84458e-08	11.4831
TRPV6	-1.2111	2.65778	-6.44544	1.49773e-09	2.94368e-08	11.4761
PHACTR4	0.506934	5.61319	6.46335	1.3655e-09	2.75802e-08	11.4753
PPIH	-0.502347	2.83213	-6.44442	1.50569e-09	2.95321e-08	11.4737
GHITM	-0.586505	7.28541	-6.45377	1.4347e-09	2.8487e-08	11.4675
OGDH	-0.485621	6.99955	-6.45459	1.42869e-09	2.84628e-08	11.4633
LINC02060	0.947364	0.823226	6.46451	1.3573e-09	2.74439e-08	11.4608
ZNF252P-AS1	0.703634	1.91891	6.44067	1.53507e-09	2.99228e-08	11.4549
MITD1	0.503318	3.66279	6.44613	1.49247e-09	2.93942e-08	11.4537
GCM1	1.24472	0.787819	6.47059	1.31532e-09	2.68913e-08	11.4516
GPR75-ASB3	0.502151	5.28292	6.45798	1.40392e-09	2.81763e-08	11.4484
LOC100506688	0.971891	3.12494	6.43811	1.55542e-09	3.02264e-08	11.4471
NPY5R	-1.77263	0.759954	-6.4431	1.51593e-09	2.96717e-08	11.4464
CA5A	0.907972	3.30956	6.4395	1.54433e-09	3.00725e-08	11.4452
ZNF529-AS1	0.559168	2.14623	6.4362	1.57084e-09	3.04326e-08	11.4428
CASC3	0.733586	7.92981	6.44725	1.48384e-09	2.9285e-08	11.4426
TNFAIP8	0.849041	2.39768	6.43479	1.58233e-09	3.04459e-08	11.4373
GPR52	-2.37274	0.170893	-6.44847	1.47452e-09	2.91313e-08	11.4353
SALL4	0.990729	0.668801	6.46836	1.3306e-09	2.69649e-08	11.4352
LINC01588	1.07458	2.2284	6.43477	1.58245e-09	3.04459e-08	11.4339
SEPTIN14	0.749925	2.78249	6.43384	1.5901e-09	3.05429e-08	11.4307
HAS2-AS1	1.39111	0.494856	6.4757	1.28103e-09	2.63792e-08	11.4275
TLN2	-0.735054	6.39891	-6.44918	1.46912e-09	2.90548e-08	11.4226
ZNF556	0.842436	2.12535	6.43217	1.60385e-09	3.06962e-08	11.4183
RCC1	0.825074	2.93	6.43102	1.61336e-09	3.08367e-08	11.4139
ACIN1	0.39655	6.88149	6.44592	1.49408e-09	2.93954e-08	11.4107
GOLGA6L6	1.11183	1.57129	6.43599	1.57253e-09	3.04343e-08	11.3984
APEH	-0.516378	5.2987	-6.44694	1.48623e-09	2.93017e-08	11.3943
ADAMTS9	1.73578	3.68284	6.43087	1.61458e-09	3.08367e-08	11.3903
BCYRN1	1.20338	11.1956	6.42498	1.66428e-09	3.13784e-08	11.3895
EBLN3P	-0.522075	4.89789	-6.44502	1.50098e-09	2.94701e-08	11.3879
IRF3	0.405078	4.97541	6.44313	1.51569e-09	2.96717e-08	11.3793
FTSJ3	0.510183	4.74304	6.44091	1.53315e-09	2.99228e-08	11.3756
CYP1B1-AS1	0.808501	3.94037	6.4326	1.60028e-09	3.06588e-08	11.3728
SPCS3	-0.554892	5.37653	-6.44157	1.52791e-09	2.98753e-08	11.3679
CASP4	1.04746	2.67768	6.42027	1.70518e-09	3.18448e-08	11.3672
BORCS5	-0.483867	4.24155	-6.43681	1.56594e-09	3.03687e-08	11.3663
SSBP2	-0.485887	5.58933	-6.44085	1.53362e-09	2.99228e-08	11.3649
MZF1-AS1	0.883842	2.75209	6.41988	1.70859e-09	3.18657e-08	11.3643
NDRG3	-0.665795	6.28798	-6.43705	1.56396e-09	3.03612e-08	11.359
DDT	-0.488293	4.36664	-6.43562	1.57556e-09	3.04459e-08	11.3577
CDC123	-0.553562	4.71891	-6.43822	1.55457e-09	3.02264e-08	11.357
SCRN3	-0.426505	4.18892	-6.43373	1.59101e-09	3.05429e-08	11.3556
LOC102723376	0.957319	-0.0614218	6.48311	1.23291e-09	2.55267e-08	11.3547
FAM83G	0.840938	1.29505	6.43069	1.61606e-09	3.08367e-08	11.3531
STK33	0.552584	4.68166	6.4352	1.57894e-09	3.04459e-08	11.3475
GDPD1	-0.613899	3.73582	-6.42789	1.63955e-09	3.10664e-08	11.3449
ATAD3C	1.30547	3.78228	6.42207	1.68949e-09	3.16337e-08	11.3437
AASDHPPT	-0.880891	5.57795	-6.43473	1.58275e-09	3.04459e-08	11.3373
CTDSPL	0.586279	5.83921	6.43506	1.5801e-09	3.04459e-08	11.336
ATP6V0E2	-0.583676	7.73433	-6.42425	1.67056e-09	3.14343e-08	11.3317
NFKB1	0.481793	4.36758	6.42934	1.62736e-09	3.09532e-08	11.3311
SLFN12	0.728685	1.97234	6.41441	1.75737e-09	3.25834e-08	11.3282
ARV1	-0.421313	3.99706	-6.42651	1.6513e-09	3.12578e-08	11.3259
B3GALNT2	0.437845	3.44638	6.41805	1.72478e-09	3.21046e-08	11.3237
OXA1L	-0.336198	5.39693	-6.4329	1.59776e-09	3.06415e-08	11.3229
ARHGEF10	0.641198	6.08739	6.42988	1.62288e-09	3.09048e-08	11.3134
TBC1D30	-1.02227	3.43909	-6.41921	1.71446e-09	3.19439e-08	11.3101
MFSD8	-0.554282	3.3603	-6.41633	1.74012e-09	3.23267e-08	11.3081
UQCC1	-0.422156	5.2668	-6.42918	1.62868e-09	3.09532e-08	11.3055
PCA3	1.00255	2.50079	6.40757	1.82034e-09	3.34893e-08	11.3049
ZCCHC12	-1.67496	3.31315	-6.41744	1.73019e-09	3.21738e-08	11.3023
ASZ1	0.965122	0.942273	6.42888	1.6312e-09	3.097e-08	11.3017
NDUFC2-KCTD14	-0.759431	3.34687	-6.41388	1.76218e-09	3.2609e-08	11.2952
STK32C	-0.890942	4.77593	-6.42512	1.6631e-09	3.13784e-08	11.2929
CS	-0.422364	6.54929	-6.42282	1.6829e-09	3.1595e-08	11.2921
TM2D3	-0.560566	5.01253	-6.42574	1.65779e-09	3.13182e-08	11.2901
LOC349160	0.697128	2.08862	6.40548	1.83999e-09	3.36674e-08	11.2894
MALINC1	0.602067	2.63369	6.40463	1.84806e-09	3.37462e-08	11.2894
KLF6	0.976509	5.65095	6.42582	1.65711e-09	3.13182e-08	11.2894
ACOT7	-1.12843	5.39454	-6.42433	1.66989e-09	3.14343e-08	11.2882
RASGRP2	-1.27545	4.89185	-6.4237	1.67534e-09	3.14932e-08	11.2869
ABCG4	-1.13647	2.42646	-6.40541	1.84066e-09	3.36674e-08	11.2847
CCDC149	0.369591	4.79755	6.42269	1.68409e-09	3.1595e-08	11.2801
DTNB	-0.501133	5.20838	-6.42208	1.68939e-09	3.16337e-08	11.271
EBP	-0.565511	3.28111	-6.40765	1.81955e-09	3.34893e-08	11.2687
VGF	-1.99158	3.91817	-6.41456	1.75601e-09	3.25834e-08	11.2679
CADM2-AS2	0.947064	1.51993	6.40795	1.8168e-09	3.34891e-08	11.2674
PNMA3	-1.18998	3.77268	-6.41337	1.76679e-09	3.26625e-08	11.2666
MTMR6	-0.661098	4.96297	-6.4202	1.70579e-09	3.18448e-08	11.2634
BMP4	1.35213	0.936655	6.42099	1.69883e-09	3.17773e-08	11.2571
CYSLTR1	0.709018	4.39865	6.41391	1.76187e-09	3.2609e-08	11.2543
CENPF	0.736919	1.87022	6.3988	1.90431e-09	3.46314e-08	11.249
RNF187	-0.521511	7.38399	-6.40639	1.83143e-09	3.36079e-08	11.2339
HOXB13	1.45286	1.89593	6.39672	1.92477e-09	3.48598e-08	11.2251
HRH4	1.04525	1.45233	6.40169	1.87619e-09	3.42183e-08	11.2246
KRT18	0.73638	2.20453	6.39148	1.97724e-09	3.5482e-08	11.2243
ACADSB	-0.484487	4.95507	-6.41142	1.78464e-09	3.29603e-08	11.2195
SMOC2	-1.10424	3.10683	-6.39746	1.91739e-09	3.48027e-08	11.2172
ASIC1	-0.840709	5.65857	-6.41047	1.79341e-09	3.30901e-08	11.2171
KCNAB1	-1.75614	6.28384	-6.40613	1.83387e-09	3.36079e-08	11.216
SMC6	0.538006	4.42497	6.40614	1.83372e-09	3.36079e-08	11.2141
NME1	-0.605272	4.86052	-6.40705	1.8252e-09	3.35462e-08	11.199
LOC102724163	1.31986	1.2138	6.40037	1.88893e-09	3.43846e-08	11.1912
RTN1	-1.27371	6.95172	-6.39839	1.90832e-09	3.46712e-08	11.1899
C17orf107	-1.23881	1.42457	-6.38518	2.04227e-09	3.64422e-08	11.1839
AVIL	0.59711	3.53377	6.39031	1.98912e-09	3.56277e-08	11.1792
DRD5	-1.56008	0.617397	-6.39286	1.96325e-09	3.53647e-08	11.176
RAMP2-AS1	0.824339	2.71643	6.37956	2.10198e-09	3.7124e-08	11.1663
RGS7	-1.33071	4.11562	-6.39659	1.92604e-09	3.48598e-08	11.1662
MPC2	-0.499968	5.59902	-6.40089	1.88391e-09	3.43263e-08	11.1654
OLFM3	-1.60301	2.09362	-6.37995	2.09776e-09	3.70839e-08	11.1644
ZFP41	0.634548	4.39579	6.39565	1.93536e-09	3.49951e-08	11.163
IL17RB	0.915781	4.65117	6.39719	1.92004e-09	3.48174e-08	11.1626
CTPS1	-0.718674	3.18875	-6.38422	2.05229e-09	3.65867e-08	11.1554
RTCA	-0.423811	3.98664	-6.3916	1.97599e-09	3.5482e-08	11.1551
NFIB	0.60656	7.28442	6.39233	1.96858e-09	3.54269e-08	11.1529
STX2	0.466548	4.26075	6.39184	1.97358e-09	3.5482e-08	11.1495
LACTB2-AS1	0.80012	2.63889	6.37593	2.14147e-09	3.76462e-08	11.1493
LOC101929767	0.4342	6.14521	6.39426	1.94918e-09	3.51445e-08	11.1368
ADAM17	0.353569	5.18417	6.39532	1.9386e-09	3.50202e-08	11.1361
DRAM1	0.553174	3.04941	6.37452	2.15709e-09	3.78508e-08	11.1297
CLSTN3	-1.59125	5.92481	-6.38857	2.00697e-09	3.58797e-08	11.1211
EIPR1	-0.60646	4.64315	-6.38968	1.99562e-09	3.57104e-08	11.1166
EMSY	0.440904	4.44744	6.38641	2.02934e-09	3.62455e-08	11.1141
REL	0.584233	5.40517	6.39082	1.9839e-09	3.55678e-08	11.1133
NUTM2G	0.907937	2.21595	6.36513	2.26345e-09	3.93174e-08	11.0961
MKLN1	0.493421	6.55599	6.38329	2.06209e-09	3.66841e-08	11.0908
LINC01134	1.3531	-0.370665	6.45372	1.43513e-09	2.8487e-08	11.0897
ACAD8	-0.428547	4.60748	-6.38316	2.06355e-09	3.66841e-08	11.085
LOC101926935	0.863579	1.1326	6.37426	2.15993e-09	3.78656e-08	11.0803
FBXO15	0.726468	5.87438	6.38293	2.06592e-09	3.66919e-08	11.0765
LRRC40	-0.62679	3.30709	-6.36955	2.21268e-09	3.8506e-08	11.0764
CSPP1	0.930846	5.40922	6.38272	2.06822e-09	3.66983e-08	11.0756
HTR6	-2.2367	0.948436	-6.36171	2.30346e-09	3.98665e-08	11.0717
ARHGEF9	-1.13103	6.55063	-6.37552	2.14599e-09	3.76908e-08	11.0645
CLSPN	0.976799	0.98228	6.38	2.0973e-09	3.70839e-08	11.0626
APOL6	0.638131	5.60715	6.38041	2.09283e-09	3.70658e-08	11.0616
HMBOX1	0.991109	5.21295	6.37894	2.1087e-09	3.72079e-08	11.0595
MIR202HG	1.36686	-0.0262032	6.42841	1.63518e-09	3.10145e-08	11.0594
WDR61	-0.406014	4.77826	-6.37717	2.12792e-09	3.75122e-08	11.052
RABGGTA	-0.562747	3.8362	-6.3687	2.22239e-09	3.86395e-08	11.0451
CAMSAP1	-0.467568	5.78129	-6.37627	2.13782e-09	3.7617e-08	11.0451
MAPK6	-0.560475	5.37446	-6.37638	2.1366e-09	3.7617e-08	11.0426
FTO	-0.524921	6.45509	-6.37104	2.19589e-09	3.82838e-08	11.0328
RNASEH2C	0.53383	5.0229	6.37298	2.17411e-09	3.80789e-08	11.0281
PSMC2	-0.429161	5.3135	-6.37262	2.17818e-09	3.808e-08	11.023
ZNF665	0.5598	2.95694	6.3512	2.43078e-09	4.15773e-08	11.0196
HMGCR	-0.630827	4.99293	-6.37116	2.19452e-09	3.82838e-08	11.0192
HSPB1	1.97312	7.73001	6.36442	2.27166e-09	3.94239e-08	11.0179
RAB13	1.00772	5.38392	6.36995	2.20819e-09	3.84631e-08	11.0133
CLEC2L	-1.32282	2.28945	-6.34869	2.46224e-09	4.20019e-08	11.0082
ATP6V0A1	-0.486071	7.78479	-6.35856	2.34091e-09	4.04408e-08	11.0072
SLC25A32	-0.556174	3.34524	-6.35543	2.37871e-09	4.09449e-08	11.0068
INSYN1-AS1	-1.60532	-0.915496	-6.43027	1.61959e-09	3.0873e-08	11.0032
RIT2	-1.37119	1.91875	-6.34579	2.49898e-09	4.23778e-08	11.0027
NA	-1.03989	1.6832	-6.34605	2.49576e-09	4.23778e-08	11.002
CD3G	1.16292	1.47842	6.35578	2.37444e-09	4.09085e-08	11.001
MLKL	1.42928	2.99814	6.34566	2.5007e-09	4.23778e-08	10.998
ZBED6	1.12898	3.67941	6.35145	2.42766e-09	4.15614e-08	10.9942
LRRC20	-0.759733	4.57734	-6.36413	2.27503e-09	3.94391e-08	10.993
ACO2	-0.507145	7.81923	-6.35479	2.38654e-09	4.10054e-08	10.9901
MRPS9	-0.415583	3.88713	-6.35668	2.36349e-09	4.07938e-08	10.9882
MYBBP1A	-0.65912	5.22684	-6.36399	2.27669e-09	3.94391e-08	10.9816
SLC25A17	-0.523782	3.79512	-6.35516	2.38206e-09	4.09654e-08	10.9812
SLC22A16	0.785974	1.57285	6.34634	2.49195e-09	4.23778e-08	10.9804
SMIM25	1.03925	1.32677	6.35313	2.40691e-09	4.12433e-08	10.9803
UIMC1	0.458498	3.99558	6.3536	2.40111e-09	4.11811e-08	10.9772
GLP1R	-2.05588	-0.658513	-6.39466	1.94523e-09	3.51066e-08	10.9708
NPAS3	0.64963	5.91713	6.36079	2.31433e-09	4.0018e-08	10.9669
BATF	-1.694	-0.0164468	-6.37277	2.17649e-09	3.808e-08	10.9666
KIRREL3-AS2	1.48214	2.56662	6.33802	2.60028e-09	4.3728e-08	10.965
HSBP1L1	0.504687	3.48743	6.34555	2.50213e-09	4.23778e-08	10.9647
DOCK9-DT	-1.41568	-0.347569	-6.38326	2.06251e-09	3.66841e-08	10.9627
PISD	-0.654974	4.88919	-6.35611	2.37042e-09	4.08763e-08	10.9457
FFAR4	0.966833	1.79138	6.33686	2.61577e-09	4.38719e-08	10.9411
RP9	0.978065	5.13412	6.35435	2.39194e-09	4.1061e-08	10.9401
EDEM1	-0.683724	3.89198	-6.34803	2.47053e-09	4.21054e-08	10.9372
PSMB4	-0.365842	6.4122	-6.35067	2.43736e-09	4.16523e-08	10.9294
LINC01358	0.720221	3.54492	6.33834	2.59606e-09	4.36958e-08	10.9278
GOT2	-0.535713	6.23223	-6.34979	2.44835e-09	4.18024e-08	10.9223
CCNI2	0.841735	3.38656	6.33374	2.65783e-09	4.43423e-08	10.92
LRRK1	0.735556	6.82863	6.34719	2.48114e-09	4.22483e-08	10.9178
STXBP1	-1.15577	7.34588	-6.34138	2.55602e-09	4.30982e-08	10.9171
LINC01133	1.52124	2.84346	6.32791	2.73825e-09	4.53388e-08	10.9153
FAM241B	-0.719548	3.0863	-6.3331	2.66662e-09	4.445e-08	10.9124
BNIPL	1.04866	1.08322	6.34367	2.52632e-09	4.26353e-08	10.9091
GPRACR	1.23398	0.319061	6.37212	2.18378e-09	3.81428e-08	10.9024
UCHL5	-0.472147	4.61704	-6.34501	2.50907e-09	4.24574e-08	10.8972
COG1	-0.75378	5.24987	-6.34466	2.51345e-09	4.24677e-08	10.8871
CTSO	-0.956814	3.82912	-6.33615	2.62535e-09	4.39938e-08	10.8839
LINC01119	-1.56123	-0.560715	-6.38065	2.09029e-09	3.70554e-08	10.8813
GCNT2	0.513389	2.55846	6.31863	2.87115e-09	4.71554e-08	10.8692
PADI1	-1.86393	-1.75658	-6.46298	1.36813e-09	2.76039e-08	10.8627
TUBGCP5	-0.461801	3.93928	-6.33191	2.68288e-09	4.46817e-08	10.861
LDB2	-1.24169	4.20744	-6.33534	2.63619e-09	4.40975e-08	10.8607
TBC1D9	-0.964425	4.17512	-6.33435	2.64961e-09	4.4244e-08	10.8561
MRPS5	0.536108	5.36407	6.33861	2.59256e-09	4.36756e-08	10.854
ANKRD13C	-0.458952	4.00005	-6.33095	2.69604e-09	4.48223e-08	10.8522
LPP	0.714385	6.51498	6.33563	2.63227e-09	4.40708e-08	10.8522
NDFIP2	-0.90407	5.36117	-6.337	2.61388e-09	4.38719e-08	10.8502
FAM151B	0.569342	2.35666	6.31357	2.94615e-09	4.79502e-08	10.8461
HROB	1.28674	0.853553	6.33712	2.61227e-09	4.38719e-08	10.8412
STXBP4	0.551586	3.40666	6.31907	2.86463e-09	4.7089e-08	10.8385
ZC3HAV1	0.760913	5.4495	6.33494	2.64159e-09	4.41489e-08	10.8365
FOXO4	0.970886	7.34016	6.32751	2.74383e-09	4.53388e-08	10.8302
BAG3	1.67186	6.6724	6.33009	2.70796e-09	4.49417e-08	10.8281
BCAT2	0.647025	4.47951	6.32783	2.73935e-09	4.53388e-08	10.8244
EML1	-0.72332	5.29343	-6.33117	2.69303e-09	4.48115e-08	10.8195
RTL8B	-0.562103	3.24561	-6.31594	2.91072e-09	4.75585e-08	10.8187
PTGES2	-0.558987	5.36832	-6.33051	2.70206e-09	4.4883e-08	10.8158
ZNF286B	0.798711	2.90766	6.30892	3.01688e-09	4.87062e-08	10.8155
NSG1	-1.65397	5.06871	-6.32762	2.74233e-09	4.53388e-08	10.8125
CCR4	1.00619	1.46633	6.31461	2.93057e-09	4.78417e-08	10.8092
PKM	-0.480344	9.43573	-6.30968	3.00522e-09	4.86006e-08	10.8065
SIGLEC1	-1.23076	1.18049	-6.31122	2.98182e-09	4.83458e-08	10.8052
EVC2	1.35632	1.24156	6.31713	2.89317e-09	4.73532e-08	10.8051
COPS8	-0.476866	5.68175	-6.3278	2.73971e-09	4.53388e-08	10.8035
RRP9	-0.426554	3.44408	-6.31398	2.93999e-09	4.79502e-08	10.801
ARID3A	0.82156	3.77151	6.31286	2.95697e-09	4.80249e-08	10.797
RNMT	-0.471004	5.16336	-6.32677	2.75421e-09	4.54708e-08	10.7968
FAM106A	0.723482	2.76788	6.30372	3.09794e-09	4.95949e-08	10.7923
LTBP4	-0.82482	4.6792	-6.3232	2.8049e-09	4.62674e-08	10.7905
RAB2A	-0.545349	6.62073	-6.32057	2.8428e-09	4.68519e-08	10.7887
MIR205HG	0.904058	1.6327	6.30453	3.08527e-09	4.95157e-08	10.7787
PCDHB1	0.930742	3.0156	6.30116	3.13862e-09	5.01597e-08	10.7767
EPB41L3	-0.787096	6.32338	-6.31945	2.8591e-09	4.7039e-08	10.7743
TMEM212	0.66313	4.68602	6.31813	2.8785e-09	4.72353e-08	10.7659
ANXA7	-0.431002	6.11574	-6.31792	2.88153e-09	4.72442e-08	10.761
BCAR3	0.782023	4.76916	6.31713	2.89312e-09	4.73532e-08	10.7588
PSMD6-AS2	1.04932	0.688342	6.31948	2.85863e-09	4.7039e-08	10.7535
ZNF347	0.446029	4.47403	6.31352	2.9469e-09	4.79502e-08	10.7514
C12orf73	-0.452981	2.86447	-6.29727	3.20154e-09	5.09509e-08	10.7494
RNF222	1.0824	0.064249	6.34563	2.50101e-09	4.23778e-08	10.7388
SNX33	0.778326	5.07112	6.3135	2.94732e-09	4.79502e-08	10.7332
DAND5	0.936449	0.71512	6.31682	2.89775e-09	4.73874e-08	10.731
H3C4	1.36562	0.126745	6.34461	2.51415e-09	4.24677e-08	10.7307
DIPK1B	-0.624134	4.05267	-6.30734	3.04133e-09	4.8985e-08	10.7307
ZNF471	0.670338	6.18969	6.31201	2.96975e-09	4.81912e-08	10.729
TRAPPC9	-0.485764	5.23886	-6.31298	2.95505e-09	4.80249e-08	10.7285
PEX11B	-0.627535	4.56855	-6.31042	2.99398e-09	4.85015e-08	10.7256
COX6C	-0.537063	6.70494	-6.3073	3.04189e-09	4.8985e-08	10.7239
ZNF891	0.512871	4.83298	6.3097	3.00493e-09	4.86006e-08	10.7196
TEX9	0.581613	4.24653	6.30481	3.08077e-09	4.94852e-08	10.7187
SLC36A2	1.08348	1.51512	6.29448	3.24734e-09	5.15934e-08	10.7174
SLC25A12	-0.884088	4.52959	-6.3081	3.02965e-09	4.88708e-08	10.7162
FBXO9	-0.384303	5.53635	-6.30926	3.01173e-09	4.86644e-08	10.7093
KLHL13	-1.46964	3.61683	-6.30009	3.15582e-09	5.03922e-08	10.7073
SLC39A12-AS1	0.52869	3.22611	6.29031	3.31708e-09	5.23508e-08	10.7051
ANAPC16	0.427177	6.21597	6.30694	3.0475e-09	4.90337e-08	10.7049
ZNF761	0.582823	3.23225	6.2884	3.34955e-09	5.27755e-08	10.7014
PCDHA4	0.498638	4.40707	6.30258	3.11601e-09	4.98404e-08	10.6994
HPS6	-0.664747	2.87816	-6.28681	3.37668e-09	5.31085e-08	10.6912
LRRC47	-0.377961	5.46759	-6.30523	3.07423e-09	4.94219e-08	10.6898
CREG1	-0.660404	4.91373	-6.30436	3.08795e-09	4.95167e-08	10.689
NT5DC2	0.717628	4.33423	6.2983	3.1847e-09	5.07275e-08	10.6873
EBLN2	0.937717	1.80958	6.28173	3.46507e-09	5.40574e-08	10.6787
NSF	-1.42783	6.69294	-6.29463	3.24491e-09	5.15934e-08	10.6712
RTN3	-0.647774	8.67721	-6.28405	3.42454e-09	5.36455e-08	10.6658
HNRNPA0	-0.378889	6.13018	-6.2983	3.18483e-09	5.07275e-08	10.6646
UPK2	-1.66106	-1.57432	-6.40458	1.84852e-09	3.37462e-08	10.6638
LDB1	-0.61183	5.22577	-6.29911	3.17161e-09	5.06019e-08	10.6605
MADD	-0.571887	6.39472	-6.2943	3.25038e-09	5.15984e-08	10.6527
TRAPPC2B	-0.578518	1.51869	-6.27451	3.59474e-09	5.57517e-08	10.6454
KIF23	0.928487	1.06839	6.28803	3.35588e-09	5.28315e-08	10.645
LOC102546299	0.767014	3.23592	6.27698	3.54984e-09	5.51532e-08	10.643
MALT1	0.404688	3.93038	6.28489	3.40981e-09	5.34588e-08	10.6405
KANSL1L	0.575694	4.54576	6.29086	3.30781e-09	5.22954e-08	10.6372
HSD17B8	-0.876216	2.01593	-6.26997	3.67867e-09	5.65991e-08	10.6346
ATRN	-0.753499	5.74151	-6.29282	3.27502e-09	5.19027e-08	10.6339
EXOSC5	-0.546286	3.59635	-6.28194	3.46151e-09	5.40462e-08	10.6305
LOC284454	0.973626	2.348	6.2691	3.69501e-09	5.68045e-08	10.6301
SLC25A5	-0.559514	6.44485	-6.28965	3.32823e-09	5.24832e-08	10.6297
VDAC1	-0.704252	6.89801	-6.28667	3.37908e-09	5.31085e-08	10.6295
CLK3	0.381796	5.6566	6.29301	3.2717e-09	5.18934e-08	10.629
APP	-0.645369	9.7734	-6.27177	3.64518e-09	5.62853e-08	10.6281
NAPG	-0.374426	5.74712	-6.29148	3.29737e-09	5.22134e-08	10.624
ARPC3	-0.49668	6.01276	-6.29032	3.31687e-09	5.23508e-08	10.6235
PSMD3	-0.422447	5.87533	-6.29084	3.30806e-09	5.22954e-08	10.623
KIAA2012-AS1	0.854476	1.42118	6.27438	3.59717e-09	5.57517e-08	10.6187
MRPL17	-0.421298	4.07164	-6.28154	3.46846e-09	5.40658e-08	10.6066
MSANTD3-TMEFF1	-0.700972	5.08744	-6.28623	3.38671e-09	5.31844e-08	10.5984
TSPYL5	-0.81355	4.89921	-6.28574	3.39512e-09	5.32726e-08	10.5983
SFT2D2	0.429661	6.70269	6.28264	3.44917e-09	5.38979e-08	10.5962
TMEM268	-0.731232	4.70619	-6.28307	3.44166e-09	5.38248e-08	10.5884
GDPGP1	0.620196	3.97146	6.27396	3.60478e-09	5.58241e-08	10.5881
LINC00638	1.07447	1.46698	6.26695	3.73568e-09	5.73368e-08	10.5856
ZNF70	0.515473	3.80254	6.27125	3.65493e-09	5.63251e-08	10.5819
KLHL36	0.389575	5.72675	6.28326	3.43827e-09	5.38161e-08	10.5814
AICDA	1.12816	1.24684	6.27171	3.64642e-09	5.62853e-08	10.58
SNX10	-0.994667	4.11569	-6.27502	3.58551e-09	5.56619e-08	10.5677
SMIM10L2A	-0.99614	5.3333	-6.27937	3.50695e-09	5.4621e-08	10.5674
PGAP3	-0.583473	4.00529	-6.27307	3.62114e-09	5.59861e-08	10.5648
PEX7	-0.597954	2.25438	-6.2552	3.96539e-09	6.02295e-08	10.5617
IGSF8	-0.603675	7.20536	-6.2709	3.66145e-09	5.63799e-08	10.5593
RAB3A	-1.61035	6.22843	-6.27314	3.61984e-09	5.59861e-08	10.5567
DLD	-0.51046	5.2732	-6.27787	3.53396e-09	5.49965e-08	10.5547
DDOST	-0.533836	5.4197	-6.27705	3.54873e-09	5.51532e-08	10.5515
HENMT1	-0.795428	2.81866	-6.25744	3.92048e-09	5.97385e-08	10.5504
SPN	0.701397	3.39168	6.25773	3.91482e-09	5.97002e-08	10.5465
SMO	0.950198	4.07977	6.26646	3.74489e-09	5.73834e-08	10.546
FLRT2	0.569777	6.13813	6.27151	3.65007e-09	5.62959e-08	10.5293
LOC158434	1.31845	0.864853	6.26852	3.70598e-09	5.6927e-08	10.5263
SLIT3	-0.782064	4.29168	-6.26657	3.74277e-09	5.73834e-08	10.5207
DFFA	0.537649	6.62576	6.26631	3.74778e-09	5.73834e-08	10.5131
ATP1A1	-1.08514	7.98242	-6.25579	3.95357e-09	6.01868e-08	10.513
TMEM213	0.925085	2.7951	6.24439	4.18906e-09	6.27731e-08	10.5061
MED20	0.460114	3.3295	6.25018	4.06765e-09	6.1356e-08	10.504
CYP4F8	1.00772	1.58035	6.24779	4.1173e-09	6.19701e-08	10.4994
GOLT1B	-0.530563	4.40353	-6.26236	3.82372e-09	5.84048e-08	10.4948
DROSHA	-0.497642	5.16629	-6.26549	3.76351e-09	5.75778e-08	10.494
HACD2	-0.689393	5.9353	-6.26317	3.80806e-09	5.82124e-08	10.4894
AGK	-0.524517	4.50769	-6.26185	3.83366e-09	5.85095e-08	10.4872
TAF12	0.477783	3.64529	6.25001	4.0713e-09	6.1356e-08	10.4852
LANCL1	-0.980822	7.26007	-6.25305	4.00891e-09	6.07447e-08	10.4779
TNRC6B	0.490064	7.23661	6.25565	3.95624e-09	6.01868e-08	10.4777
KIAA0930	0.526617	8.46267	6.2476	4.12122e-09	6.19701e-08	10.4734
FCN1	0.840942	2.27357	6.23655	4.35883e-09	6.48055e-08	10.4724
POU2F3	1.42474	1.01725	6.25525	3.96431e-09	6.02295e-08	10.4723
LOC101930370	0.696637	1.7413	6.2388	4.30952e-09	6.43243e-08	10.4718
CORT	-1.76943	3.42022	-6.24998	4.07187e-09	6.1356e-08	10.4713
MIPOL1	0.854158	6.83908	6.25467	3.97613e-09	6.03444e-08	10.4599
TNRC6A	0.531426	7.0507	6.25187	4.03299e-09	6.10123e-08	10.4528
CNIH3	-0.940349	2.04604	-6.23207	4.45889e-09	6.55743e-08	10.4508
ITGA5	0.97228	3.75732	6.2425	4.22933e-09	6.33266e-08	10.4491
FAM182B	-0.805403	1.79625	-6.23172	4.46687e-09	6.56409e-08	10.4488
ANKRD22	1.11032	1.01672	6.24755	4.12242e-09	6.19701e-08	10.4462
PUM3	0.581354	3.48832	6.23738	4.3406e-09	6.46865e-08	10.4373
PNMA8A	-0.932426	5.87429	-6.2517	4.03651e-09	6.10168e-08	10.4351
TRAM1L1	-0.873925	2.31539	-6.23016	4.50226e-09	6.60077e-08	10.4343
MTR	-0.461443	5.13833	-6.25323	4.00522e-09	6.07373e-08	10.4339
SELENOI	-0.741591	5.08938	-6.25143	4.04196e-09	6.10506e-08	10.4272
PLD3	-0.824661	7.61128	-6.24023	4.27818e-09	6.39572e-08	10.4245
GNB1	-0.501238	8.57467	-6.23453	4.40375e-09	6.50658e-08	10.4197
PLEKHH3	0.667401	3.64609	6.23418	4.41154e-09	6.51303e-08	10.4108
GABPB1-IT1	-0.522714	3.84324	-6.23968	4.29021e-09	6.40865e-08	10.4103
DEGS2	-0.801841	3.09605	-6.2309	4.48546e-09	6.58631e-08	10.4084
TIGD5	0.52141	3.41161	6.23069	4.49015e-09	6.5881e-08	10.4033
METTL7A	0.839539	8.1538	6.23455	4.40336e-09	6.50658e-08	10.3994
ZNF703	0.850197	5.04528	6.24508	4.17445e-09	6.26035e-08	10.399
LANCL2	-0.526908	5.27716	-6.24551	4.16527e-09	6.25152e-08	10.3961
RNU6-1	1.95272	0.813119	6.24603	4.15421e-09	6.23987e-08	10.3907
IMPAD1	-0.520865	6.07163	-6.2419	4.24224e-09	6.34698e-08	10.3869
PDE6A	0.632075	2.93528	6.21969	4.74744e-09	6.91219e-08	10.3791
THOC3	-0.98014	4.16665	-6.23686	4.3519e-09	6.47533e-08	10.3771
POLR2A	-0.663197	7.0512	-6.23367	4.42285e-09	6.52465e-08	10.3739
CLIP1	0.472562	6.48075	6.2381	4.32483e-09	6.45021e-08	10.3712
FAM151A	1.11665	1.54879	6.21994	4.74138e-09	6.90866e-08	10.3656
ARID2	0.449139	4.69199	6.23575	4.37664e-09	6.49687e-08	10.3604
VLDLR	-0.685299	4.92005	-6.23687	4.35187e-09	6.47533e-08	10.3571
PSMD8	-0.397242	5.90525	-6.23596	4.37181e-09	6.49478e-08	10.3533
TOR1AIP2	0.286222	6.11006	6.23535	4.38546e-09	6.50487e-08	10.3512
HDAC1	0.475268	4.77045	6.23463	4.40154e-09	6.50658e-08	10.3511
TBCE	-0.345012	3.55175	-6.22306	4.66725e-09	6.80587e-08	10.3488
CD200	-0.943124	5.01793	-6.23459	4.40247e-09	6.50658e-08	10.3466
RIT1	0.457326	4.77048	6.2332	4.43351e-09	6.53022e-08	10.3462
PPP2R5D	-0.746118	5.81596	-6.2335	4.42685e-09	6.52548e-08	10.3432
SIAH3	-1.07648	2.12537	-6.2099	4.98838e-09	7.22421e-08	10.3424
SGPL1	0.471158	5.63571	6.23485	4.39661e-09	6.50658e-08	10.3424
TPBGL	-1.61375	1.89486	-6.20881	5.01595e-09	7.25307e-08	10.3345
BDH1	-0.473269	5.03685	-6.23264	4.4461e-09	6.5437e-08	10.3342
PPP2CA	-0.526781	6.8197	-6.22656	4.58507e-09	6.70148e-08	10.3312
LINC00470	1.69902	-0.519937	6.30372	3.09805e-09	4.95949e-08	10.3193
LOC100126784	-0.898237	1.56447	-6.20433	5.13107e-09	7.40262e-08	10.3142
LINC00266-1	0.705387	2.45841	6.20308	5.16357e-09	7.43294e-08	10.3097
FAM228B	0.737337	6.06819	6.22693	4.57652e-09	6.69929e-08	10.3079
WDR47	-0.711913	5.72539	-6.22665	4.58316e-09	6.70148e-08	10.3072
TBRG1	-0.54109	6.02824	-6.22462	4.63031e-09	6.75719e-08	10.3002
FUT8-AS1	-0.939218	0.168971	-6.22929	4.5223e-09	6.62503e-08	10.2999
SMYD3	-0.62948	3.43923	-6.21236	4.92686e-09	7.15695e-08	10.2981
HMCES	-0.580115	5.56966	-6.22518	4.6174e-09	6.74354e-08	10.2974
PLA2G4D	0.932742	2.1775	6.19898	5.27145e-09	7.5649e-08	10.2903
ATPSCKMT	0.538782	3.53834	6.20522	5.10805e-09	7.37501e-08	10.2744
VMP1	-0.541612	4.77032	-6.21692	4.81437e-09	6.99891e-08	10.2609
COQ10B	-0.326108	4.16192	-6.21187	4.93908e-09	7.16922e-08	10.2599
ZNF480	0.552725	4.37344	6.2114	4.95068e-09	7.18057e-08	10.2544
UBE2T	-1.19205	1.39487	-6.18825	5.565e-09	7.91439e-08	10.2385
ZSCAN16-AS1	0.503394	3.8592	6.19881	5.27598e-09	7.56568e-08	10.2235
WDR11	-0.445609	4.83285	-6.20905	5.0099e-09	7.24985e-08	10.2211
LINC00504	0.850168	6.71481	6.20618	5.08317e-09	7.34468e-08	10.2198
GRIK2	-0.918068	3.74111	-6.20036	5.23507e-09	7.52407e-08	10.2167
DOK1	0.713044	2.94563	6.18615	5.62445e-09	7.97504e-08	10.2162
ASGR1	0.951236	2.89667	6.18213	5.73964e-09	8.12018e-08	10.202
LINC01310	-1.40915	0.884583	-6.18557	5.64097e-09	7.99249e-08	10.1957
PLOD1	0.77257	6.13495	6.20307	5.16383e-09	7.43294e-08	10.1937
SRARP	0.990572	4.03746	6.19233	5.4516e-09	7.77641e-08	10.1883
DNAJA2	-0.42392	6.09915	-6.20135	5.20894e-09	7.49219e-08	10.1877
TAC3	-1.73752	1.42818	-6.17652	5.90435e-09	8.3037e-08	10.1846
PRELID2	0.882423	1.08576	6.18891	5.5467e-09	7.89428e-08	10.1804
NIPSNAP3B	-0.896638	1.67805	-6.1747	5.95882e-09	8.36173e-08	10.1755
LINC01949	0.868025	5.40254	6.19976	5.25083e-09	7.54102e-08	10.1721
CCL5	1.14449	2.49093	6.17254	6.02412e-09	8.42844e-08	10.1655
C15orf40	0.502084	5.62401	6.19808	5.29568e-09	7.5882e-08	10.1621
THYN1	-0.465435	4.81087	-6.19674	5.33167e-09	7.63402e-08	10.1617
LINC01923	0.701009	2.0298	6.17209	6.03766e-09	8.43495e-08	10.1614
PCCB	-0.564056	4.81586	-6.19634	5.34223e-09	7.64337e-08	10.1604
SP100	0.758393	4.41276	6.18898	5.5446e-09	7.89428e-08	10.1532
DPP9	0.348206	5.23889	6.19587	5.35496e-09	7.65582e-08	10.1515
RSRC2	0.476073	5.95835	6.19479	5.38444e-09	7.69217e-08	10.1489
GPD1L	-0.534308	5.14072	-6.19382	5.41069e-09	7.72386e-08	10.143
YEATS4	-0.739998	2.40478	-6.16834	6.15273e-09	8.57048e-08	10.1383
SYCP2	0.657686	2.97531	6.16986	6.10594e-09	8.51781e-08	10.1354
NPAS4	-2.80372	-1.00332	-6.21884	4.7678e-09	6.9365e-08	10.1345
PAPOLA	0.537671	6.88294	6.18705	5.59891e-09	7.95665e-08	10.1319
TPST2	0.707049	4.45434	6.18685	5.60445e-09	7.95857e-08	10.1316
PYCR2	-0.472786	5.71351	-6.18898	5.54455e-09	7.89428e-08	10.1207
CEL	1.04813	1.02379	6.17454	5.9637e-09	8.3624e-08	10.1157
TNFRSF1A	1.05285	4.95613	6.1853	5.64851e-09	7.99721e-08	10.1108
SPRYD7	-0.393635	4.24991	-6.18177	5.75004e-09	8.12884e-08	10.1081
RPAP2	0.685022	7.58338	6.17792	5.8627e-09	8.25125e-08	10.1069
BACE2	1.13347	3.09036	6.16251	6.33614e-09	8.80014e-08	10.1028
SLC25A25-AS1	0.680126	3.87199	6.17291	6.01281e-09	8.41883e-08	10.0991
HMG20B	0.686793	4.72772	6.1807	5.78126e-09	8.16689e-08	10.0927
OSBPL10-AS1	1.27666	-0.538169	6.25212	4.02785e-09	6.09831e-08	10.0912
GLT1D1	-1.41424	3.34225	-6.17002	6.10103e-09	8.51722e-08	10.0849
PLPPR4	-1.54437	4.69155	-6.17855	5.84422e-09	8.24356e-08	10.0838
DLGAP1-AS5	0.909198	2.13604	6.15535	6.56862e-09	9.03815e-08	10.0834
CRK	0.487749	6.45014	6.17939	5.8195e-09	8.2148e-08	10.083
SYTL1	1.06743	1.39408	6.16308	6.31813e-09	8.78155e-08	10.083
G3BP2	-0.633185	6.39005	-6.17802	5.85998e-09	8.25125e-08	10.0824
CCDC18	0.837034	2.25974	6.15414	6.60886e-09	9.08586e-08	10.0776
HNRNPD	-0.291058	6.58523	-6.17562	5.9312e-09	8.32912e-08	10.0729
POU5F1	0.769156	2.23986	6.15316	6.64161e-09	9.12429e-08	10.0728
AHCY	-0.364659	5.60755	-6.17795	5.86198e-09	8.25125e-08	10.065
CEP350	0.744336	6.20364	6.17627	5.91171e-09	8.3079e-08	10.0625
ATP9A	-0.696538	8.13898	-6.16056	6.39869e-09	8.84818e-08	10.0501
XXYLT1	-0.499195	2.76901	-6.15222	6.67315e-09	9.15437e-08	10.0473
LRRTM1	-1.2708	3.90426	-6.16661	6.20665e-09	8.63926e-08	10.0428
LOC101927560	1.37324	1.23109	6.15955	6.43121e-09	8.87918e-08	10.0425
TSNAX	-0.42448	4.98312	-6.17237	6.02929e-09	8.42946e-08	10.0399
SLC6A1	-0.948962	7.16468	-6.16227	6.34393e-09	8.80452e-08	10.0333
INPP5J	-0.980572	2.92505	-6.15223	6.67262e-09	9.15437e-08	10.0317
SEC24D	0.528267	3.06117	6.1485	6.7992e-09	9.2937e-08	10.0273
HELZ	0.391468	5.85161	6.16907	6.1303e-09	8.54552e-08	10.0232
MOB3C	0.533072	4.16569	6.16096	6.38596e-09	8.84119e-08	10.019
SLC25A6	-0.547505	7.64607	-6.15727	6.50545e-09	8.96494e-08	10.0174
TNFAIP8L1	0.782566	3.92263	6.15533	6.56939e-09	9.03815e-08	10.0142
BCL2	0.670326	5.12907	6.16446	6.2744e-09	8.72716e-08	10.0005
ZNF497	-0.71737	2.96672	-6.14413	6.95009e-09	9.43416e-08	9.99467
MIRLET7BHG	0.846782	4.55005	6.15724	6.50674e-09	8.96494e-08	9.98632
C12orf10	-0.394069	4.95618	-6.16086	6.38898e-09	8.84119e-08	9.9841
NDUFAB1	-0.486923	5.28936	-6.16103	6.38359e-09	8.84119e-08	9.98227
RASGRP4	0.728739	2.11325	6.13414	7.30797e-09	9.8213e-08	9.98171
PHF21A	0.424823	6.12655	6.15943	6.43514e-09	8.87918e-08	9.97967
NCMAP	0.786438	2.12005	6.13304	7.34831e-09	9.84581e-08	9.97561
GPR82	1.11765	1.88228	6.13382	7.31969e-09	9.82826e-08	9.96935
LOC101927661	1.34531	0.0499447	6.18656	5.61262e-09	7.96422e-08	9.96751
DCAF15	-0.478569	3.44661	-6.14282	6.99609e-09	9.48093e-08	9.96377
ZNF674	0.45678	2.99536	6.13447	7.29572e-09	9.8213e-08	9.96293
ST7-AS1	-1.40752	-0.842289	-6.20381	5.14447e-09	7.41632e-08	9.95525
FAM110D	0.926833	2.0303	6.12802	7.53624e-09	1.00409e-07	9.95025
NLRP12	1.05819	0.90281	6.14573	6.89437e-09	9.39164e-08	9.94846
PGBD4	0.565423	4.16308	6.14508	6.9169e-09	9.41322e-08	9.94824
LUZP6	-0.688166	7.33505	-6.14409	6.95164e-09	9.43416e-08	9.9461
ENTR1	0.469101	3.74015	6.13993	7.09847e-09	9.59912e-08	9.94266
LOC100506302	0.653909	1.82749	6.12613	7.60804e-09	1.01224e-07	9.9383
SERPINH1	2.20173	4.90535	6.14376	6.96298e-09	9.44279e-08	9.93715
STRN	-0.651591	5.88379	-6.15055	6.72923e-09	9.21755e-08	9.93712
LRPPRC	-0.521695	6.06252	-6.14807	6.81377e-09	9.30692e-08	9.92705
CLVS1	-1.43215	3.05668	-6.13335	7.33701e-09	9.84456e-08	9.92502
LOC101929698	1.02098	1.25583	6.13098	7.42499e-09	9.92053e-08	9.92177
OPCML	-1.3221	4.45873	-6.14496	6.92134e-09	9.41322e-08	9.91997
NEPRO	-0.337226	4.81769	-6.1467	6.86083e-09	9.36446e-08	9.91748
NDUFB6	-0.468005	4.95031	-6.14637	6.87238e-09	9.37349e-08	9.91338
MICU1	-0.378404	5.68899	-6.1457	6.89558e-09	9.39164e-08	9.90897
SNHG31	0.736908	3.74527	6.13233	7.37472e-09	9.86726e-08	9.90866
UBALD2	0.696439	4.66601	6.14169	7.03592e-09	9.5281e-08	9.90602
FUS	-0.450338	7.20538	-6.137	7.20383e-09	9.72081e-08	9.90566
TTC19	-0.29882	5.2902	-6.14419	6.94817e-09	9.43416e-08	9.89912
MCHR1	-1.79061	-0.585907	-6.1618	6.35901e-09	8.819e-08	9.8948
ADIPOQ	1.29443	0.822512	6.1396	7.11011e-09	9.60801e-08	9.88752
SCAMP1	-0.67805	5.66787	-6.14078	7.06823e-09	9.56504e-08	9.88737
MC4R	-2.28076	0.0415182	-6.12925	7.48948e-09	9.99264e-08	9.88154
MSX1	1.39591	2.96337	6.1146	8.06088e-09	1.06207e-07	9.87989
LOC389641	1.15727	0.161834	6.1599	6.42011e-09	8.87134e-08	9.87882
CACNA2D2	-1.17084	4.33499	-6.13576	7.24887e-09	9.77465e-08	9.87646
AP2A1	-0.492327	6.48852	-6.13445	7.29663e-09	9.8213e-08	9.87301
PITRM1	-0.473699	5.67264	-6.13799	7.16812e-09	9.67951e-08	9.87153
INTU	0.632366	7.13072	6.13211	7.3827e-09	9.87098e-08	9.87085
CEP162	0.602215	3.41888	6.11982	7.85261e-09	1.0404e-07	9.87057
NOX4	0.861872	1.7421	6.1132	8.11759e-09	1.06778e-07	9.87013
LINC01006	-1.27558	0.352661	-6.13316	7.34417e-09	9.84581e-08	9.86941
LPGAT1	-0.748438	6.24858	-6.1341	7.30933e-09	9.8213e-08	9.8667
PRR27	1.1878	-0.214105	6.17413	5.97604e-09	8.37351e-08	9.86141
SLC25A27	-0.751673	4.70491	-6.13429	7.30252e-09	9.8213e-08	9.8598
BLACE	1.27705	-0.770645	6.21055	4.972e-09	7.20598e-08	9.85933
SC5D	-0.58939	4.77979	-6.13272	7.36025e-09	9.85485e-08	9.85052
PGM5P2	1.06532	3.36231	6.11228	8.15537e-09	1.07006e-07	9.85051
RTN4RL1	-1.21191	1.9202	-6.10613	8.41069e-09	1.09674e-07	9.84523
HCG11	0.548565	3.91482	6.12004	7.84416e-09	1.04001e-07	9.83841
CCDC122	0.626798	5.04608	6.13025	7.45218e-09	9.94987e-08	9.83519
RRAGA	-0.544332	5.94319	-6.12911	7.49503e-09	9.99303e-08	9.83378
LINC00310	0.633246	2.16688	6.10159	8.60399e-09	1.12118e-07	9.82708
FEN1	-0.630233	3.19537	-6.11198	8.16765e-09	1.07093e-07	9.82664
PRSS8	0.888884	0.512694	6.12757	7.55308e-09	1.00563e-07	9.8256
ART4	1.14047	0.161752	6.14897	6.7831e-09	9.27838e-08	9.82465
DLGAP1-AS2	0.697968	2.08104	6.10056	8.6485e-09	1.12602e-07	9.82196
MGC27382	0.754505	2.18923	6.10032	8.65898e-09	1.12602e-07	9.82102
KBTBD4	-0.88524	3.32784	-6.11278	8.13475e-09	1.06809e-07	9.81994
CDH22	-1.14807	2.99515	-6.10996	8.25067e-09	1.08033e-07	9.81885
B4GAT1	-0.771571	6.77917	-6.12067	7.81928e-09	1.03743e-07	9.81729
TDP1	-0.504951	3.00379	-6.10616	8.40944e-09	1.09674e-07	9.81433
CRY2	-0.648374	6.13194	-6.12171	7.77867e-09	1.03277e-07	9.80336
SNCA	-0.684439	6.05591	-6.12235	7.75368e-09	1.03017e-07	9.80252
ASB3	0.540601	4.86079	6.12253	7.74678e-09	1.02997e-07	9.80239
DNASE1L3	1.22215	1.60979	6.10033	8.65835e-09	1.12602e-07	9.79973
CHD2	0.686531	7.48744	6.11494	8.04732e-09	1.06102e-07	9.79603
KRT8	0.701773	3.77391	6.10885	8.29687e-09	1.08413e-07	9.7956
KCNJ6	1.34497	4.72518	6.11704	7.96297e-09	1.05136e-07	9.79511
CEP135	0.623393	2.88113	6.09763	8.77612e-09	1.13814e-07	9.79468
NUDCD3	-0.552167	7.22714	-6.11298	8.12672e-09	1.06778e-07	9.79056
PARP11	0.528727	3.93136	6.10914	8.28467e-09	1.08335e-07	9.78789
NBPF14	1.38318	6.69154	6.11749	7.94511e-09	1.04973e-07	9.78302
ACSL4	-0.56291	4.68753	-6.11803	7.9235e-09	1.0476e-07	9.78113
RCOR2	-0.9232	2.88348	-6.09985	8.67928e-09	1.12789e-07	9.78061
TRAPPC1	-0.406182	5.34983	-6.11946	7.86692e-09	1.04157e-07	9.77924
RREB1	0.643574	4.05014	6.10913	8.2852e-09	1.08335e-07	9.77823
TIMM23	-0.439722	4.65531	-6.11676	7.97425e-09	1.05211e-07	9.77524
MXD4	0.562704	6.48586	6.11147	8.18831e-09	1.0729e-07	9.75525
TMC5	0.989688	0.55857	6.11308	8.12265e-09	1.06778e-07	9.7537
CATSPERB	0.930081	1.08957	6.09686	8.81003e-09	1.14176e-07	9.75242
RDH12	-1.02049	-0.0345357	-6.11437	8.07013e-09	1.06255e-07	9.75227
OLAH	1.08259	0.275426	6.11929	7.87347e-09	1.04171e-07	9.73496
LINC00662	0.505758	3.69152	6.09548	8.87142e-09	1.14814e-07	9.73491
RBBP7	-0.382088	5.89737	-6.10769	8.34503e-09	1.08967e-07	9.72717
EYS	0.545207	2.77026	6.08227	9.47755e-09	1.21168e-07	9.72248
SGO2	0.782426	1.85906	6.07843	9.66116e-09	1.2294e-07	9.71162
SNHG15	-0.562418	2.87968	-6.08328	9.42978e-09	1.20724e-07	9.71076
SPEF1	-1.12422	3.71828	-6.09519	8.88412e-09	1.14901e-07	9.70928
FXYD3	0.991862	2.24825	6.07501	9.82739e-09	1.24721e-07	9.70088
MAP7D3	0.891723	2.90933	6.0772	9.72038e-09	1.23528e-07	9.70083
TCEAL9	0.930218	4.7589	6.09893	8.71952e-09	1.13234e-07	9.70042
PREPL	-1.06581	7.66663	-6.08733	9.24075e-09	1.18865e-07	9.6862
ACTR3B	-0.931591	4.9158	-6.09821	8.75068e-09	1.13561e-07	9.6839
SLC20A1	-0.375621	4.6306	-6.09656	8.82359e-09	1.14273e-07	9.67963
PAXIP1	0.369504	3.83521	6.0866	9.27452e-09	1.19057e-07	9.67917
FBN3	-1.14226	0.210887	-6.09124	9.06176e-09	1.17038e-07	9.67185
ZNF2	0.487496	2.999	6.07239	9.95677e-09	1.26194e-07	9.66786
FBXW12	0.874312	2.3394	6.06783	1.01861e-08	1.28331e-07	9.6664
ZC3H12A	1.27917	0.820778	6.08472	9.362e-09	1.20018e-07	9.66454
EEF1AKMT3	0.615635	2.94783	6.0698	1.00866e-08	1.27246e-07	9.65882
HEXB	-0.565758	4.4249	-6.09058	9.09131e-09	1.1734e-07	9.65603
LILRA5	1.53602	0.736114	6.09174	9.03909e-09	1.16825e-07	9.65433
PATE2	1.01255	1.39385	6.07029	1.0062e-08	1.27189e-07	9.64864
LOC145783	0.455334	4.46705	6.08771	9.22298e-09	1.18717e-07	9.64757
SLC25A40	-0.554189	3.91249	-6.08376	9.40694e-09	1.20513e-07	9.64702
SAMM50	-0.334267	4.67227	-6.08867	9.1786e-09	1.18306e-07	9.64024
SNAPC5	-0.383604	4.21928	-6.08479	9.35868e-09	1.20018e-07	9.63927
KRBA2	0.356342	3.46365	6.07286	9.93351e-09	1.25984e-07	9.63822
C12orf50	0.729916	5.39803	6.08989	9.12281e-09	1.17667e-07	9.63664
MORC3	0.4348	4.70455	6.08691	9.25975e-09	1.19029e-07	9.63393
FNDC3B	0.586809	3.9887	6.07802	9.68083e-09	1.23108e-07	9.63097
ZNF26	0.645166	5.58033	6.08807	9.20648e-09	1.18585e-07	9.62675
TBL1X	0.45965	6.0822	6.08674	9.26763e-09	1.1905e-07	9.62627
SQLE	-0.808074	4.14081	-6.08149	9.51454e-09	1.21308e-07	9.62475
LMCD1-AS1	0.834761	2.6547	6.05985	1.06005e-08	1.32757e-07	9.62428
CCDC18-AS1	0.537283	5.01535	6.0815	9.51375e-09	1.21308e-07	9.59859
ZNF397	0.499483	6.00628	6.08137	9.52014e-09	1.21308e-07	9.59831
IDI1	-0.47713	5.37099	-6.08188	9.49564e-09	1.2124e-07	9.59789
NBPF20	1.29751	5.7752	6.08093	9.54088e-09	1.21491e-07	9.59707
GPR146	0.857938	3.81632	6.06655	1.02518e-08	1.28987e-07	9.58752
CTD-2201I18.1	0.809223	0.706571	6.06988	1.00826e-08	1.27246e-07	9.58448
KCNQ1OT1	0.888833	8.26352	6.06532	1.03148e-08	1.2953e-07	9.58083
CLSTN2	-1.26971	4.06128	-6.07164	9.99453e-09	1.26447e-07	9.57862
ADAM11	-1.08275	3.15431	-6.06033	1.05747e-08	1.32522e-07	9.57454
COX10-AS1	0.413922	3.18603	6.05623	1.07936e-08	1.34733e-07	9.57427
UBXN7	0.380085	6.21228	6.07544	9.8066e-09	1.24541e-07	9.57392
WASF1	-1.34366	6.17256	-6.07159	9.99665e-09	1.26447e-07	9.56927
TLNRD1	-0.904111	4.34968	-6.07183	9.98463e-09	1.26447e-07	9.56731
SERPINB11	1.69883	-0.684413	6.15042	6.73378e-09	9.21755e-08	9.56388
ASB14	0.69543	1.22043	6.05218	1.10136e-08	1.36759e-07	9.56058
NEXN-AS1	1.31253	2.77657	6.04533	1.13961e-08	1.41047e-07	9.55653
HLCS	-0.472061	4.24731	-6.06787	1.01845e-08	1.28331e-07	9.5551
PNISR	1.01253	7.5667	6.06502	1.03305e-08	1.29633e-07	9.55499
LPIN1	0.474157	7.1031	6.06531	1.03155e-08	1.2953e-07	9.54836
ARHGAP28	0.533889	2.94963	6.04683	1.13111e-08	1.40177e-07	9.54491
TMEM30B	-1.12375	0.470041	-6.05376	1.09269e-08	1.3586e-07	9.54396
OSBPL9	-0.350107	5.047	-6.07002	1.00755e-08	1.27246e-07	9.54162
ARHGAP5	0.706808	7.91753	6.05865	1.06639e-08	1.33288e-07	9.53899
SH2D4A	0.835723	1.92437	6.04143	1.16196e-08	1.43067e-07	9.53876
CHIC1	-0.656527	4.49139	-6.0666	1.02489e-08	1.28987e-07	9.53789
WNT9B	1.02831	0.757618	6.0593	1.06292e-08	1.33029e-07	9.53719
MAL2	-1.68692	3.62536	-6.0591	1.06398e-08	1.33075e-07	9.53334
SOX2	0.758219	7.18247	6.06203	1.04856e-08	1.31493e-07	9.53286
C4BPB	0.636533	3.42929	6.04958	1.11573e-08	1.38452e-07	9.53196
MAGI2-AS3	0.494057	5.49089	6.06626	1.02662e-08	1.29083e-07	9.52066
TUBA8	-1.40649	3.54025	-6.05441	1.08919e-08	1.35514e-07	9.51623
RAX2	1.25757	0.0452145	6.08214	9.48363e-09	1.21168e-07	9.51531
GPR157	0.670129	2.36503	6.03579	1.19508e-08	1.46009e-07	9.51444
ARHGAP19-SLIT1	0.786789	1.44738	6.03929	1.17439e-08	1.44038e-07	9.51373
CD96	1.32969	1.38815	6.04352	1.14993e-08	1.42019e-07	9.51299
CRAT37	1.09398	1.44378	6.03917	1.17514e-08	1.44038e-07	9.51172
ZNF234	0.397274	3.52065	6.04477	1.1428e-08	1.41258e-07	9.49913
MRPS30	-0.568064	3.05917	-6.04021	1.16907e-08	1.43756e-07	9.4945
SOCS3	2.35836	3.64835	6.03819	1.18087e-08	1.44645e-07	9.48902
FAM160A2	-0.529684	4.24088	-6.05447	1.08887e-08	1.35514e-07	9.48843
LOC100132057	0.66554	2.82613	6.03332	1.20983e-08	1.47243e-07	9.48678
SIRT5	-0.309614	4.39561	-6.05446	1.0889e-08	1.35514e-07	9.48509
FAAH	-0.804547	5.02943	-6.05721	1.07407e-08	1.34159e-07	9.48282
MAP2K1	-0.97961	6.01902	-6.05339	1.09475e-08	1.36027e-07	9.47396
LETM2	0.509006	3.13174	6.03341	1.20928e-08	1.47243e-07	9.47381
DMAC1	-0.344483	4.97033	-6.05514	1.08523e-08	1.35287e-07	9.47097
ADRA1D	-1.23443	0.369629	-6.03989	1.17094e-08	1.43892e-07	9.46981
PSMB3	-0.399396	5.27819	-6.05542	1.08368e-08	1.35183e-07	9.46937
SMC2-AS1	0.552919	3.48168	6.03752	1.18483e-08	1.44983e-07	9.46554
KLK11	1.18133	1.32607	6.03199	1.21786e-08	1.4803e-07	9.45983
TRPC7	-1.84881	-1.94286	-6.15111	6.71058e-09	9.19907e-08	9.45163
XRCC2	0.620059	4.11659	6.0422	1.15751e-08	1.42612e-07	9.44934
LINC00506	0.855428	7.05348	6.04506	1.14116e-08	1.41146e-07	9.4463
CALN1	-1.03858	6.0754	-6.04726	1.12873e-08	1.39974e-07	9.44414
SEPHS2	-0.7347	3.24522	-6.03213	1.21702e-08	1.48022e-07	9.44
MPEG1	-1.17379	1.37904	-6.02006	1.29234e-08	1.55e-07	9.43753
CGAS	1.00297	2.23532	6.01895	1.2995e-08	1.55662e-07	9.43602
MED14	-0.493662	4.2893	-6.04343	1.15046e-08	1.42019e-07	9.43455
SLC25A14	-0.779531	3.49828	-6.03427	1.20412e-08	1.4683e-07	9.42805
COQ4	-0.368552	5.02376	-6.04625	1.13438e-08	1.40491e-07	9.42703
ATP6V1B2	-0.770959	6.71512	-6.0397	1.17199e-08	1.43929e-07	9.42405
RALBP1	0.610357	7.14415	6.03916	1.17516e-08	1.44038e-07	9.42097
ITK	0.588762	3.05938	6.02165	1.28218e-08	1.5417e-07	9.41905
GATA2-AS1	1.32397	0.86821	6.03136	1.22171e-08	1.48403e-07	9.40883
MCTS1	-0.370561	3.66437	-6.02972	1.23169e-08	1.49329e-07	9.40844
ZSCAN30	0.338495	5.6726	6.0427	1.15467e-08	1.42446e-07	9.40817
SLC10A1	1.6143	-0.273143	6.08234	9.4738e-09	1.21168e-07	9.40781
EPPIN	0.627386	3.02123	6.01703	1.31196e-08	1.56744e-07	9.401
APH1B	-0.693122	4.33454	-6.03671	1.18957e-08	1.4543e-07	9.39923
ISCU	-0.497463	6.33597	-6.03746	1.18515e-08	1.44983e-07	9.39888
DPP10	-0.669402	4.17704	-6.0339	1.20639e-08	1.47012e-07	9.39875
STEAP4	0.700259	2.33749	6.01097	1.35203e-08	1.60737e-07	9.39692
TADA1	-0.518887	3.4849	-6.02554	1.25761e-08	1.51985e-07	9.39452
DIRAS2	-1.48416	4.51433	-6.03564	1.19597e-08	1.46023e-07	9.39214
PLBD2	-0.681272	6.11271	-6.03482	1.20083e-08	1.46523e-07	9.38363
PLAC4	1.30178	1.82807	6.00946	1.36224e-08	1.61748e-07	9.38354
PIGR	1.1149	1.55187	6.01187	1.34603e-08	1.60124e-07	9.38008
IQSEC1	-0.710469	7.07075	-6.02788	1.24303e-08	1.50511e-07	9.3779
RAB6B	-0.776664	7.15709	-6.0254	1.25849e-08	1.51996e-07	9.36871
ZNF850	0.551737	3.11066	6.0101	1.3579e-08	1.61334e-07	9.36374
MTERF1	0.438903	3.30312	6.01397	1.33205e-08	1.58659e-07	9.36356
RNU11	1.767	1.33867	6.01302	1.33832e-08	1.59306e-07	9.36193
NAA15	0.458447	5.36083	6.02992	1.23048e-08	1.49277e-07	9.3457
FARP1	0.577039	5.93948	6.02851	1.23913e-08	1.50135e-07	9.34337
LINC00410	1.03177	0.739642	6.01856	1.30198e-08	1.55823e-07	9.3424
VPS16	-0.386378	4.28662	-6.02319	1.27239e-08	1.53381e-07	9.33869
C2CD2L	-0.906507	5.67935	-6.02647	1.25177e-08	1.51376e-07	9.33756
TMEM14A	-0.565542	4.52255	-6.02453	1.26393e-08	1.52555e-07	9.33375
CCDC160	0.756431	1.322	6.00186	1.41457e-08	1.66917e-07	9.33097
SMG5	0.362697	6.82471	6.02118	1.28517e-08	1.54316e-07	9.32939
KDM4D	-1.15822	-0.30416	-6.0305	1.22695e-08	1.48944e-07	9.32736
GLRB	-1.0077	4.21879	-6.02113	1.28547e-08	1.54316e-07	9.32725
LOC101927178	0.699805	2.65884	5.99758	1.44494e-08	1.69658e-07	9.32673
EGR1	-1.19056	4.79046	-6.02187	1.28074e-08	1.54094e-07	9.32467
BIRC6-AS2	0.861297	0.914987	6.00711	1.37821e-08	1.63236e-07	9.32159
TRAPPC2L	-0.384855	4.94619	-6.02356	1.27004e-08	1.53196e-07	9.31998
ADAM32	0.656713	5.96042	6.02286	1.27446e-08	1.53534e-07	9.31631
SH3BP5	-0.58984	5.71563	-6.02199	1.28001e-08	1.54094e-07	9.31206
LAT2	0.781483	3.95985	6.00928	1.36341e-08	1.61786e-07	9.30685
HEY1	-0.699064	5.20045	-6.02107	1.28583e-08	1.54316e-07	9.30599
KCNJ12	-0.900138	2.56516	-5.99678	1.45069e-08	1.70057e-07	9.30478
STAM	-0.526158	4.2956	-6.01503	1.32502e-08	1.5802e-07	9.29746
ZNF829	0.51998	3.41733	5.99984	1.42886e-08	1.6829e-07	9.29548
CHROMR	0.477389	2.87957	5.99393	1.47131e-08	1.71692e-07	9.29478
BTRC	-0.527551	5.58079	-6.01849	1.30249e-08	1.55823e-07	9.29404
HTN1	0.652862	3.63468	6.00203	1.41341e-08	1.66884e-07	9.28974
BMPR1A	0.420143	5.29471	6.0176	1.30823e-08	1.56411e-07	9.28684
C11orf72	0.390645	5.10377	6.01692	1.31267e-08	1.56744e-07	9.28546
HIGD1B	0.938478	3.42623	5.998	1.44192e-08	1.69512e-07	9.28446
ANAPC1	-0.418704	5.02164	-6.01627	1.3169e-08	1.57151e-07	9.2829
SLC13A4	1.00638	2.9194	5.9885	1.51151e-08	1.7552e-07	9.27437
LINC00907	0.677403	2.72175	5.98644	1.52702e-08	1.76888e-07	9.26943
TRIM56	0.845954	6.80136	6.00861	1.36796e-08	1.62224e-07	9.26261
LOC101928551	0.991942	0.752528	5.99777	1.44361e-08	1.69606e-07	9.25129
RTN4	-0.40212	9.22957	-5.988	1.51528e-08	1.75742e-07	9.24771
ZNF121	0.439067	5.09046	6.00831	1.37001e-08	1.62366e-07	9.24543
GPRASP1	-0.683668	6.23704	-6.00476	1.39435e-08	1.64839e-07	9.24111
USP13	-0.445061	3.74977	-5.99649	1.45282e-08	1.70057e-07	9.24085
LINC01489	0.819158	0.817683	5.99014	1.49928e-08	1.74313e-07	9.23451
MAN1A2	0.54177	7.258	5.99855	1.43798e-08	1.69155e-07	9.23224
RNF165	-0.999451	3.81525	-5.99656	1.45229e-08	1.70057e-07	9.23017
APOBEC3D	0.953365	1.47074	5.97997	1.57677e-08	1.81874e-07	9.2286
VENTX	0.795117	1.39729	5.97854	1.58796e-08	1.8261e-07	9.22507
EIF3K	-0.312267	6.2889	-6.00073	1.42254e-08	1.6765e-07	9.21894
STAM-AS1	1.03736	0.0584578	6.0146	1.32789e-08	1.58264e-07	9.21891
GGT6	1.2094	0.708553	5.99375	1.47263e-08	1.7174e-07	9.2185
CA6	0.90454	0.507983	5.99566	1.45878e-08	1.70597e-07	9.21576
EYA2	0.877505	3.74895	5.98823	1.51352e-08	1.75646e-07	9.21489
NDC80	1.18253	1.33481	5.97864	1.58715e-08	1.8261e-07	9.21391
ZNF768	0.555625	5.39504	6.00157	1.41665e-08	1.67059e-07	9.2104
TLR10	0.821475	1.39462	5.97473	1.61814e-08	1.85744e-07	9.20873
RFK	-0.751338	4.94616	-5.9995	1.43123e-08	1.68465e-07	9.20529
TCF4	0.611021	7.36354	5.99121	1.49134e-08	1.73709e-07	9.19807
GLT8D1	-0.354452	4.52249	-5.99551	1.45987e-08	1.70597e-07	9.19618
SWAP70	0.698372	5.05616	5.9965	1.45273e-08	1.70057e-07	9.19235
APELA	1.05602	0.104267	6.00553	1.38909e-08	1.64319e-07	9.1917
PRPF38B	0.815891	5.85285	5.99681	1.4505e-08	1.70057e-07	9.18871
KIF27	0.673733	4.13691	5.98494	1.53836e-08	1.77985e-07	9.18213
LOC101928673	0.696053	1.85466	5.96526	1.69579e-08	1.92968e-07	9.18165
R3HDM4	-0.428398	5.21221	-5.99547	1.46013e-08	1.70597e-07	9.18161
POLR2H	0.400353	4.19835	5.98694	1.52319e-08	1.76552e-07	9.17795
NPTN	-1.27088	6.87045	-5.98577	1.53209e-08	1.77367e-07	9.17711
C6orf136	-0.386094	4.60146	-5.99058	1.49596e-08	1.74034e-07	9.16882
ALAS1	-0.574932	4.4468	-5.98865	1.51034e-08	1.75492e-07	9.16556
ZFYVE16	-0.567643	5.84802	-5.99084	1.49406e-08	1.73919e-07	9.16412
ARHGDIA	-0.467112	7.71744	-5.97901	1.58423e-08	1.82402e-07	9.16115
FAM9A	1.53984	0.572415	5.99242	1.48241e-08	1.72775e-07	9.15956
GRM6	0.718825	2.73766	5.96249	1.71918e-08	1.95101e-07	9.15748
GPI	-0.567801	7.94438	-5.97478	1.61778e-08	1.85744e-07	9.14959
B3GALNT1	-0.697559	4.37909	-5.98459	1.54103e-08	1.78077e-07	9.14712
UBAP2L	-0.358896	6.38305	-5.98469	1.5403e-08	1.78077e-07	9.14641
CNTLN	0.609812	3.5657	5.96998	1.65668e-08	1.89824e-07	9.14613
CYP1A2	0.829022	2.14226	5.95693	1.76709e-08	1.99821e-07	9.14486
MYO3B-AS1	0.861778	1.03457	5.96417	1.70497e-08	1.9372e-07	9.13382
ENTPD1-AS1	0.479419	4.22413	5.97758	1.59547e-08	1.83364e-07	9.13307
HRH1	0.919236	2.35684	5.95388	1.79392e-08	2.02252e-07	9.12771
AP1S1	-1.04091	5.91663	-5.98088	1.56961e-08	1.81159e-07	9.12334
LINC00562	1.0024	0.951238	5.96564	1.69264e-08	1.92896e-07	9.12195
HEXA	-0.334662	5.4284	-5.98231	1.55854e-08	1.79991e-07	9.11775
LINC02141	0.593652	1.9544	5.95097	1.81987e-08	2.0445e-07	9.11676
NEBL-AS1	-1.40779	-0.898759	-6.01945	1.29628e-08	1.55373e-07	9.11623
INCA1	-0.491577	1.95787	-5.95073	1.82201e-08	2.04569e-07	9.11553
LINC01515	0.481146	3.34404	5.96114	1.73073e-08	1.96177e-07	9.11131
ANKRD40CL	0.995694	-0.186708	6.00626	1.38403e-08	1.63823e-07	9.11056
LOC100128494	0.818977	2.22135	5.94962	1.83203e-08	2.05451e-07	9.11036
SFTPB	0.611068	1.42931	5.95265	1.80485e-08	2.03244e-07	9.10909
E2F3	-0.566355	3.5036	-5.96535	1.69503e-08	1.92968e-07	9.10577
GET3	-0.442089	5.39528	-5.97923	1.58249e-08	1.82313e-07	9.10389
TMCO3	0.371261	5.44571	5.97927	1.58222e-08	1.82313e-07	9.1022
ZNF766	0.402521	4.14436	5.9697	1.65894e-08	1.89916e-07	9.10196
L1TD1	1.29732	1.95712	5.94566	1.86823e-08	2.08895e-07	9.09206
NOTO	1.11345	-0.607772	6.02673	1.25017e-08	1.51279e-07	9.08499
ENTPD4	-0.382371	4.93606	-5.97457	1.61942e-08	1.85778e-07	9.08446
UBQLN2	-0.682358	6.25526	-5.97163	1.64318e-08	1.88391e-07	9.08424
MTSS2	0.752975	9.52994	5.95294	1.80226e-08	2.03072e-07	9.08263
TAGLN3	-1.57532	6.10999	-5.96933	1.66197e-08	1.8997e-07	9.08056
MESTIT1	0.637398	1.44249	5.94537	1.8709e-08	2.09069e-07	9.07818
PUF60	-0.341352	6.51549	-5.9686	1.668e-08	1.90545e-07	9.07234
HABP4	-0.601647	7.03515	-5.9643	1.70386e-08	1.9371e-07	9.06934
NPC1L1	1.91136	-0.320993	6.00349	1.40322e-08	1.65784e-07	9.06854
UGDH-AS1	0.692192	6.77733	5.96656	1.68494e-08	1.92249e-07	9.06424
FRK	0.660636	6.5334	5.96783	1.67434e-08	1.91155e-07	9.06367
PLRG1	-0.497607	4.97092	-5.96964	1.65949e-08	1.89916e-07	9.06146
ZNF10	-0.464474	3.06456	-5.94865	1.84083e-08	2.06316e-07	9.05871
TNFSF8	-1.37254	-1.44783	-6.04233	1.15674e-08	1.4261e-07	9.05819
PSMD13	-0.330712	5.35817	-5.96944	1.66111e-08	1.8997e-07	9.0563
SLA2	0.873037	1.05242	5.94609	1.86423e-08	2.0857e-07	9.05341
PPP3CB	-0.835867	6.20391	-5.9652	1.69632e-08	1.92968e-07	9.05268
DMXL2	-0.635838	5.26334	-5.96619	1.68805e-08	1.92489e-07	9.04333
LINC00514	0.766696	1.16075	5.94218	1.90055e-08	2.11884e-07	9.03975
HIGD1A	-0.435098	7.10372	-5.95759	1.76137e-08	1.99293e-07	9.03779
FCRL5	0.658252	4.16825	5.95653	1.77056e-08	2.00095e-07	9.03563
SCAMP5	-0.85707	7.27718	-5.95397	1.79314e-08	2.02252e-07	9.03282
FLACC1	0.902275	2.39351	5.93243	1.99426e-08	2.2039e-07	9.02756
MCOLN2	0.927423	1.04456	5.94192	1.90307e-08	2.12041e-07	9.02731
CCAR1	0.813887	6.19378	5.96159	1.72681e-08	1.95849e-07	9.0243
PTPN12	0.456619	5.34617	5.96283	1.71629e-08	1.9489e-07	9.02391
TBL3	-0.470008	4.55822	-5.95986	1.74172e-08	1.97187e-07	9.02306
SEC23A	-0.608068	5.06215	-5.96003	1.74019e-08	1.97132e-07	9.01376
CCDC117	0.650153	4.55479	5.95509	1.78322e-08	2.01286e-07	9.01038
LOC101928069	0.59563	1.51718	5.92948	2.02345e-08	2.23097e-07	9.00742
ZSCAN4	1.11908	1.18651	5.93569	1.96244e-08	2.17634e-07	9.00611
CLUL1	-0.777131	0.880067	-5.9314	2.00438e-08	2.21251e-07	8.99604
TOR1A	-0.38218	4.34285	-5.952	1.81065e-08	2.03535e-07	8.99437
NR2F1	0.696337	5.76921	5.95552	1.77945e-08	2.0098e-07	8.9914
TDRKH	-0.461205	3.7513	-5.94376	1.88581e-08	2.10612e-07	8.99063
PRKACA	-0.456092	6.21563	-5.95205	1.81021e-08	2.03535e-07	8.98707
AFF1-AS1	0.490684	3.86206	5.94067	1.91476e-08	2.13093e-07	8.98267
SUCLG2-AS1	0.753334	1.96729	5.92181	2.10132e-08	2.29154e-07	8.97973
CCNB1	-0.78276	1.68931	-5.92156	2.10393e-08	2.29175e-07	8.97954
MFSD6	-0.767499	5.63604	-5.95212	1.80955e-08	2.03535e-07	8.97802
CREBBP	0.415651	6.74125	5.94814	1.84545e-08	2.06712e-07	8.97754
MRPL30	-0.345228	4.25782	-5.94674	1.85831e-08	2.0803e-07	8.97563
FAM111B	0.649751	2.91176	5.92629	2.05546e-08	2.25709e-07	8.97557
LINC01427	0.675535	3.51214	5.93279	1.9907e-08	2.20124e-07	8.96905
SORCS3	-1.13657	3.3012	-5.93643	1.95524e-08	2.17167e-07	8.96752
SDR16C5	-1.35593	-0.194231	-5.94329	1.8902e-08	2.10942e-07	8.96737
CTRL	0.577903	3.70551	5.93466	1.97239e-08	2.1861e-07	8.96499
CDK2AP2	0.708232	5.56196	5.94971	1.8312e-08	2.05451e-07	8.96268
LCN10	2.15756	-0.39026	5.99434	1.46835e-08	1.71452e-07	8.96052
NOA1	-0.449474	3.48113	-5.93301	1.98853e-08	2.20124e-07	8.95668
LINC00311	1.52119	1.19686	5.92718	2.04648e-08	2.24975e-07	8.95623
PIGM	0.527005	4.2951	5.94084	1.91317e-08	2.13041e-07	8.95529
FAM156B	-2.93096	0.889322	-5.91579	2.16461e-08	2.34574e-07	8.94801
IDNK	-0.613192	3.90559	-5.93624	1.95709e-08	2.17167e-07	8.94239
RNPC3	0.497693	5.14562	5.94321	1.89099e-08	2.10942e-07	8.93229
FAM133B	0.814393	6.42874	5.94041	1.9173e-08	2.1325e-07	8.92887
SPP2	0.911159	1.49725	5.91293	2.19528e-08	2.37086e-07	8.92573
EXTL1	-1.00883	3.33344	-5.92707	2.04759e-08	2.24975e-07	8.92533
ATP2A2	-0.671791	8.26087	-5.92426	2.07611e-08	2.27318e-07	8.92148
ARHGAP20	-1.27734	3.0343	-5.92343	2.08461e-08	2.28103e-07	8.92145
PAWR	0.694903	4.01803	5.92773	2.04096e-08	2.24505e-07	8.91442
CABP7	-0.868906	2.1412	-5.90934	2.23432e-08	2.40209e-07	8.9118
PIK3R4	-0.620518	4.13365	-5.93286	1.98997e-08	2.20124e-07	8.91032
CTCFL	0.714917	2.3601	5.90718	2.25823e-08	2.41548e-07	8.90922
NETO1	-1.46713	3.10035	-5.92163	2.10319e-08	2.29175e-07	8.9043
ARHGEF26	0.660607	5.87341	5.93714	1.94844e-08	2.16588e-07	8.90406
PRMT7	-0.513067	4.88502	-5.93629	1.95658e-08	2.17167e-07	8.90247
LINC02274	0.798617	1.23846	5.90973	2.23007e-08	2.40049e-07	8.90029
LOC101929586	1.03677	1.54547	5.9059	2.27251e-08	2.42479e-07	8.89695
PEMT	-0.496873	3.57038	-5.92003	2.11986e-08	2.30778e-07	8.89236
B3GNT2	-1.0579	4.01171	-5.92797	2.0385e-08	2.24365e-07	8.89101
LMAN2L	0.598707	4.43199	5.92932	2.02498e-08	2.23135e-07	8.88905
ADAM22	-0.560271	5.56774	-5.9339	1.97983e-08	2.19306e-07	8.88898
SLC37A3	-0.361395	3.88669	-5.92433	2.07542e-08	2.27318e-07	8.88886
OSTF1	-0.541029	4.23558	-5.92838	2.03441e-08	2.24045e-07	8.88665
FGF5	0.836657	1.16748	5.90755	2.25414e-08	2.41518e-07	8.88457
DNAJC6	-0.873059	6.85445	-5.92577	2.06076e-08	2.26029e-07	8.88413
ATP6V0C	-0.60451	7.25358	-5.92315	2.08749e-08	2.28103e-07	8.88182
TBC1D8B	0.833943	5.9567	5.93202	1.99826e-08	2.20704e-07	8.88095
KCNK2	-1.41145	2.87949	-5.91206	2.20468e-08	2.37965e-07	8.87791
CENPJ	0.561031	2.99973	5.9064	2.26687e-08	2.42199e-07	8.87627
DTYMK	0.524619	3.46869	5.90899	2.23822e-08	2.40492e-07	8.86016
ORC3	-0.45785	4.02028	-5.91886	2.1321e-08	2.31977e-07	8.85387
BSN-DT	0.826625	1.92005	5.89459	2.40243e-08	2.53544e-07	8.85283
LOC101927131	0.978118	0.929155	5.90612	2.27004e-08	2.42402e-07	8.85106
MRPL28	-0.509141	5.4672	-5.92617	2.05666e-08	2.2571e-07	8.85084
CDO1	-0.619829	4.48435	-5.92318	2.08723e-08	2.28103e-07	8.8505
LATS2	0.779547	3.07291	5.90094	2.32857e-08	2.4726e-07	8.84899
EXTL3	-0.543181	6.18646	-5.92276	2.09156e-08	2.28351e-07	8.84758
NMT1	0.37958	7.33813	5.91714	2.15025e-08	2.33486e-07	8.84714
LOC100131496	0.871798	0.757832	5.90583	2.27332e-08	2.42479e-07	8.84654
GSK3B	-0.470924	5.63845	-5.92467	2.07198e-08	2.27129e-07	8.84552
SYS1-DBNDD2	-1.27879	1.71393	-5.89267	2.42517e-08	2.55376e-07	8.84281
GNA12	0.523358	7.10496	5.91703	2.15142e-08	2.33486e-07	8.83944
SLC7A14	-0.753239	5.26612	-5.9231	2.08808e-08	2.28103e-07	8.83855
ADGRG2	0.696274	1.82101	5.891	2.44507e-08	2.57043e-07	8.8358
KCTD13	-0.603345	5.21849	-5.92216	2.09776e-08	2.28897e-07	8.83271
CABCOCO1	-1.288	1.42383	-5.89038	2.45252e-08	2.57542e-07	8.83228
GAS7	-0.796494	8.64832	-5.9022	2.31424e-08	2.46014e-07	8.82777
PRKCD	-1.05174	4.06479	-5.91507	2.17224e-08	2.35132e-07	8.82608
MORN4	-0.527136	4.59659	-5.9179	2.1422e-08	2.3281e-07	8.82209
HSCB	0.41837	3.01912	5.89465	2.4017e-08	2.53544e-07	8.82091
SPTAN1	-0.451742	9.38582	-5.89657	2.37909e-08	2.515e-07	8.82026
CRMP1	-0.698643	6.02349	-5.91696	2.15211e-08	2.33486e-07	8.81818
AREL1	-0.469826	4.98132	-5.91858	2.13503e-08	2.32163e-07	8.81681
IMPA2	0.640937	3.10017	5.89378	2.41195e-08	2.54407e-07	8.81574
GNG3	-1.05661	5.81596	-5.91596	2.16271e-08	2.34501e-07	8.8124
SUV39H2	0.357012	2.95227	5.89221	2.43066e-08	2.55812e-07	8.8112
KLHL6-AS1	0.902716	1.49293	5.88588	2.50733e-08	2.61849e-07	8.80623
MIGA1	-0.397421	5.9035	-5.91565	2.16607e-08	2.34598e-07	8.80476
SLC23A2	-0.597817	6.506	-5.91156	2.21013e-08	2.38418e-07	8.80437
TCF7	0.847375	3.10451	5.8907	2.44869e-08	2.57281e-07	8.80267
PRPF19	-0.503148	6.11148	-5.91372	2.18673e-08	2.36565e-07	8.80258
GIMAP5	0.979002	3.05794	5.88993	2.45796e-08	2.57828e-07	8.79974
C9orf129	-1.52436	-0.723194	-5.9308	2.01034e-08	2.2178e-07	8.79815
HLF	-0.939731	5.53364	-5.91337	2.1905e-08	2.36703e-07	8.79562
HELB	0.453019	4.06327	5.90376	2.29655e-08	2.44552e-07	8.79035
MCAM	-0.812859	5.92754	-5.91073	2.21909e-08	2.39113e-07	8.78552
ZNF410	0.333475	4.96359	5.91095	2.21671e-08	2.38991e-07	8.78116
C10orf82	1.07462	2.10217	5.8783	2.60229e-08	2.69783e-07	8.77869
TIMP1	0.969704	4.85855	5.90729	2.25704e-08	2.41548e-07	8.77733
VWA7	-1.40448	2.06433	-5.88119	2.56568e-08	2.66477e-07	8.77722
CYB561A3	0.407762	4.90347	5.90944	2.23332e-08	2.40209e-07	8.77667
FUNDC1	-0.462913	3.85932	-5.90032	2.33574e-08	2.47745e-07	8.77666
ARHGAP11B	0.753922	0.437152	5.90165	2.32052e-08	2.46544e-07	8.77575
AAGAB	-0.432143	4.50383	-5.9072	2.25805e-08	2.41548e-07	8.77515
MGST3	-0.344313	6.3866	-5.90689	2.26142e-08	2.41753e-07	8.7739
DCTN6	-0.38273	5.13568	-5.90971	2.23031e-08	2.40049e-07	8.7724
WBP11	-0.361276	5.81076	-5.90855	2.24307e-08	2.40741e-07	8.7698
LRCH3	0.325644	5.77715	5.90863	2.24222e-08	2.40741e-07	8.76752
MIR29B2CHG	0.907769	5.42398	5.90811	2.24792e-08	2.41124e-07	8.76652
CYP3A5	0.681427	4.22202	5.89853	2.35634e-08	2.4961e-07	8.76231
MLF2	-0.53142	7.48668	-5.89543	2.39253e-08	2.5278e-07	8.75768
CARD8	0.433247	4.5794	5.90257	2.30994e-08	2.45695e-07	8.7564
CAND2	-0.640161	3.92264	-5.89791	2.36353e-08	2.50134e-07	8.75504
CSTF3-DT	0.962738	0.675263	5.88943	2.46397e-08	2.58173e-07	8.75435
LOC101928401	0.887445	0.774333	5.88615	2.50403e-08	2.61648e-07	8.75088
HSPB9	1.08745	0.192773	5.90477	2.28517e-08	2.43607e-07	8.74834
PIGT	-0.685278	5.49143	-5.90375	2.29662e-08	2.44552e-07	8.74587
PRKN	-0.651022	3.77521	-5.89285	2.42303e-08	2.55293e-07	8.74481
C5orf60	1.00068	0.565611	5.89192	2.43411e-08	2.56034e-07	8.74205
FUT1	0.757484	2.14112	5.8696	2.7157e-08	2.79611e-07	8.73783
ZNF37A	0.476087	6.26601	5.90008	2.33844e-08	2.47893e-07	8.73526
CCL28	0.650015	2.37293	5.86921	2.7209e-08	2.79995e-07	8.73298
SERTM1	-2.06514	-0.673678	-5.91343	2.1898e-08	2.36703e-07	8.72753
RNF5	-0.449872	5.50987	-5.89845	2.35727e-08	2.4961e-07	8.71905
CASD1	-0.540743	5.12834	-5.89729	2.37074e-08	2.50757e-07	8.71422
LINC00221	0.542694	2.75353	5.86779	2.73985e-08	2.81554e-07	8.70929
LYNX1	-0.607161	7.09678	-5.88546	2.51253e-08	2.62207e-07	8.6983
GS1-279B7.1	1.041	-0.199284	5.90796	2.2496e-08	2.41169e-07	8.69763
TRPS1	0.782982	5.94194	5.89356	2.4146e-08	2.54545e-07	8.69738
PCDHGC5	-1.92295	4.04462	-5.88652	2.49943e-08	2.6147e-07	8.69701
DHX58	-0.604625	3.04221	-5.87072	2.70083e-08	2.78684e-07	8.6914
LOC101928622	1.8646	-1.79772	6.04079	1.16567e-08	1.43431e-07	8.68413
TCOF1	0.493754	6.15161	5.88994	2.4579e-08	2.57828e-07	8.68404
DIAPH3	0.84442	1.75757	5.85802	2.87422e-08	2.92287e-07	8.68383
DNM3OS	0.861377	3.5163	5.87145	2.69121e-08	2.77891e-07	8.68278
KIAA1210	1.08272	0.312988	5.88973	2.46045e-08	2.57946e-07	8.68035
ERCC3	-0.390751	4.78873	-5.88923	2.46641e-08	2.58286e-07	8.67998
CKMT2-AS1	0.649118	3.28492	5.86732	2.74629e-08	2.81996e-07	8.67881
ACVR1C	-0.989272	4.28324	-5.8851	2.51692e-08	2.62279e-07	8.67732
GOLGA8N	-0.502908	4.45756	-5.8862	2.50343e-08	2.61648e-07	8.67672
SULT1A4	0.94411	3.64871	5.87141	2.69168e-08	2.77891e-07	8.67616
CENPP	-0.637161	1.90792	-5.85539	2.91147e-08	2.95126e-07	8.67116
SMCR5	0.850059	1.47074	5.85724	2.88514e-08	2.9324e-07	8.67038
LNCOC1	-0.733318	2.24765	-5.85658	2.89451e-08	2.93878e-07	8.66838
KIAA0319	-0.76025	4.29139	-5.88318	2.54075e-08	2.64612e-07	8.66708
C11orf97	-1.49109	-0.167339	-5.8794	2.58834e-08	2.68684e-07	8.66279
FAHD2B	-0.462305	5.33508	-5.88651	2.49957e-08	2.6147e-07	8.66172
ALOX12-AS1	0.411249	3.14497	5.86258	2.8107e-08	2.87367e-07	8.66162
SCRN2	-0.518803	3.93159	-5.87549	2.63847e-08	2.72992e-07	8.65698
DNM3	-0.68852	6.27508	-5.88187	2.55717e-08	2.6603e-07	8.65681
PCDHGC4	-1.01802	2.59404	-5.86045	2.84021e-08	2.89604e-07	8.65585
SMARCD1	-0.462196	5.21363	-5.8851	2.51697e-08	2.62279e-07	8.65551
NNAT	-1.70748	6.45937	-5.87644	2.62621e-08	2.71871e-07	8.64888
NFATC1	0.756175	3.26292	5.86106	2.83169e-08	2.8889e-07	8.64646
PDCD7	0.582828	5.29108	5.88264	2.54755e-08	2.65175e-07	8.64373
RHOJ	0.651904	4.12487	5.87287	2.67255e-08	2.76217e-07	8.64014
PRSS56	-1.48468	-0.792459	-5.90048	2.33389e-08	2.47687e-07	8.6393
SNRK	-0.400881	4.95227	-5.88121	2.56542e-08	2.66477e-07	8.63929
LINC01018	0.641013	1.86919	5.84787	3.02051e-08	3.0423e-07	8.63778
TRMT6	-0.465137	3.2852	-5.86242	2.81288e-08	2.87435e-07	8.63724
ALB	-1.48051	-0.781644	-5.90334	2.30131e-08	2.44915e-07	8.63596
CEACAM8	1.00113	0.65959	5.86577	2.76718e-08	2.83925e-07	8.63595
ROCK1	0.75505	6.00245	5.87842	2.6008e-08	2.69783e-07	8.62579
AP3M2	-0.369907	5.33344	-5.87823	2.6032e-08	2.69783e-07	8.62256
UBE2D3-AS1	0.783278	1.2855	5.84835	3.01343e-08	3.03678e-07	8.62127
ESYT2	-0.511478	5.88268	-5.87658	2.62442e-08	2.71835e-07	8.62034
XRCC6	-0.393985	6.83357	-5.87051	2.70357e-08	2.78816e-07	8.61641
NPY	-1.94554	4.16312	-5.8699	2.71178e-08	2.79511e-07	8.61195
SCGB3A2	0.849798	1.96448	5.84223	3.10489e-08	3.10444e-07	8.61181
UCA1	0.745801	1.3222	5.84537	3.05756e-08	3.07148e-07	8.61148
B4GALT6	-1.05406	4.13892	-5.86906	2.72286e-08	2.80044e-07	8.6052
NIT2	-0.618514	4.87691	-5.87362	2.66269e-08	2.75348e-07	8.60464
TMEM86A	-0.760139	2.27093	-5.84304	3.09264e-08	3.09851e-07	8.60141
ATP5MG	-0.422059	6.46491	-5.86971	2.71429e-08	2.79611e-07	8.6009
ZNF99	0.848359	1.47577	5.84222	3.10509e-08	3.10444e-07	8.59981
LINC01224	0.597203	2.45789	5.84132	3.1187e-08	3.11476e-07	8.59872
ABRAXAS1	0.494114	3.70997	5.85596	2.90332e-08	2.94615e-07	8.59408
TCHP	0.454195	4.56707	5.86775	2.7405e-08	2.81554e-07	8.59256
RRAGB	-0.405534	3.8997	-5.86162	2.82394e-08	2.88409e-07	8.59048
SPATA6L	0.580835	3.78596	5.85567	2.90737e-08	2.94868e-07	8.58589
CEBPZOS	-0.482415	4.37491	-5.8657	2.76806e-08	2.83925e-07	8.58349
CHSY1	0.540076	4.44306	5.86399	2.79139e-08	2.8585e-07	8.57994
FABP2	0.85941	1.05011	5.84278	3.09663e-08	3.10088e-07	8.57676
ZNF20	1.09651	1.41109	5.83763	3.17554e-08	3.16321e-07	8.57632
CCDC66	0.550987	4.36611	5.85996	2.84697e-08	2.90137e-07	8.56924
MXRA7	-0.762723	8.03616	-5.85108	2.97338e-08	3.00323e-07	8.56895
REPS2	-0.803694	5.9015	-5.86466	2.78228e-08	2.85075e-07	8.56764
PODXL2	-0.588909	5.29904	-5.865	2.77765e-08	2.84754e-07	8.56236
CDK17	-0.701029	6.23681	-5.86147	2.82598e-08	2.88462e-07	8.56012
TRPC1	-0.572476	3.27747	-5.84709	3.03204e-08	3.0523e-07	8.55951
PTPRM	-0.649125	5.71883	-5.86388	2.79286e-08	2.8585e-07	8.55923
MXI1	0.40072	6.97575	5.85877	2.86358e-08	2.91517e-07	8.55869
COX7A2L	-0.509258	6.49735	-5.85982	2.84891e-08	2.90179e-07	8.55584
C2CD3	0.266036	5.32031	5.86345	2.79875e-08	2.86299e-07	8.55115
C1QTNF6	0.576947	3.30891	5.83981	3.14182e-08	3.13456e-07	8.54042
CFP	0.796044	2.63897	5.82826	3.32406e-08	3.28067e-07	8.53455
NIPSNAP2	-0.448013	5.59651	-5.85822	2.8714e-08	2.92156e-07	8.52893
FCHSD2	0.460958	6.092	5.85699	2.88875e-08	2.9345e-07	8.52827
AP2A2	-0.41801	6.32207	-5.85365	2.93633e-08	2.97012e-07	8.52199
CAPN12	1.37593	0.302864	5.85374	2.93501e-08	2.97012e-07	8.52155
WTIP	0.506159	4.86483	5.855	2.91692e-08	2.95521e-07	8.52031
GALE	-0.427475	3.40672	-5.83787	3.1718e-08	3.16114e-07	8.51814
MAVS	0.476362	7.38571	5.84652	3.04042e-08	3.05749e-07	8.51494
LINC01653	0.848979	0.78842	5.83402	3.23191e-08	3.20591e-07	8.5106
LINC00939	0.571911	3.37055	5.83347	3.2406e-08	3.21285e-07	8.50914
MRPS27	-0.367476	5.20345	-5.85406	2.93039e-08	2.96727e-07	8.50812
DCP1A	0.351714	5.35538	5.8534	2.93991e-08	2.97216e-07	8.50371
LPL	-1.61578	5.72975	-5.8486	3.0097e-08	3.03463e-07	8.49971
SLC12A3	1.69417	-0.599783	5.88168	2.55953e-08	2.66129e-07	8.49011
LINC01426	0.958739	0.211076	5.84121	3.12048e-08	3.1149e-07	8.48749
MAPK1	-0.745648	7.8294	-5.83478	3.22e-08	3.19577e-07	8.4863
PSMC4	-0.403014	5.3158	-5.84891	3.00517e-08	3.03329e-07	8.48339
HDAC4	0.430618	5.16072	5.84864	3.00909e-08	3.03463e-07	8.48338
ATP5PO	-0.429436	6.57254	-5.84373	3.08225e-08	3.09137e-07	8.48156
TRIM46	-0.816005	3.84112	-5.83924	3.15054e-08	3.1416e-07	8.48145
CELSR1	1.56931	1.9906	5.81282	3.58404e-08	3.50575e-07	8.47622
KIFBP	-0.567443	5.14889	-5.84678	3.03657e-08	3.05523e-07	8.47485
CDH17	0.811809	0.660612	5.82823	3.32456e-08	3.28067e-07	8.47417
KLF7	0.434527	5.61191	5.84602	3.04791e-08	3.0634e-07	8.46963
ATP5IF1	-0.475363	5.89139	-5.84443	3.07176e-08	3.08248e-07	8.46848
SMIM17	-1.24843	0.201043	-5.82188	3.42926e-08	3.37872e-07	8.46775
ATP2B3	-1.27906	4.64984	-5.84235	3.1031e-08	3.10444e-07	8.46649
ALKBH8	-0.483287	2.45817	-5.81305	3.58005e-08	3.50365e-07	8.45906
NAXD	-0.326633	5.61318	-5.84338	3.08752e-08	3.09501e-07	8.45859
MRPL15	-0.482399	4.20988	-5.83591	3.20227e-08	3.18316e-07	8.45181
DPP6	-0.885997	7.36717	-5.83048	3.28828e-08	3.25053e-07	8.45133
MYOG	1.4284	0.192594	5.84196	3.10898e-08	3.10669e-07	8.44887
TTN-AS1	0.661807	2.36219	5.8075	3.67819e-08	3.58675e-07	8.44382
DOP1A	-0.593682	4.70804	-5.83709	3.1838e-08	3.16978e-07	8.436
DNMBP-AS1	0.77657	1.79764	5.80334	3.75335e-08	3.64507e-07	8.4318
FAAP20	0.573644	5.00308	5.8364	3.19454e-08	3.17714e-07	8.43032
DDX27	0.427014	5.08084	5.83685	3.18764e-08	3.17194e-07	8.42988
MBTPS2	-0.496315	3.50163	-5.82123	3.44011e-08	3.38765e-07	8.42776
ZYG11A	0.753873	0.929506	5.81063	3.62257e-08	3.53979e-07	8.42437
STXBP6	-0.576898	5.36343	-5.83573	3.20516e-08	3.18437e-07	8.42356
PNMA2	-1.04566	6.92623	-5.82639	3.35455e-08	3.30682e-07	8.41954
WDR7	-0.569255	5.49547	-5.83479	3.21989e-08	3.19577e-07	8.41922
LOC100506869	0.860904	0.503859	5.81829	3.48984e-08	3.42773e-07	8.41909
PLOD2	0.663974	4.8527	5.83303	3.24764e-08	3.21815e-07	8.41904
ARL17A	0.568718	5.95216	5.83176	3.26785e-08	3.2348e-07	8.40633
TMEM178B	-0.823571	4.97283	-5.83044	3.28888e-08	3.25053e-07	8.40285
RETSAT	-0.541409	5.49567	-5.83095	3.2808e-08	3.24593e-07	8.39989
TNFAIP2	-0.603223	4.51424	-5.82782	3.33132e-08	3.28564e-07	8.39787
SLC14A2	0.657381	2.94224	5.8031	3.7578e-08	3.64752e-07	8.39742
UMAD1	-0.470074	3.37007	-5.81209	3.59687e-08	3.51649e-07	8.39506
SLC5A5	0.980314	1.11282	5.80167	3.78396e-08	3.67104e-07	8.39165
STK17B	0.741322	3.21661	5.80542	3.71562e-08	3.61954e-07	8.39029
SPATA2L	-0.774679	3.43919	-5.81353	3.57174e-08	3.49913e-07	8.38948
MAP3K5-AS1	1.09752	-0.00870497	5.8319	3.26556e-08	3.23422e-07	8.38904
PABPN1	0.498668	7.38163	5.81933	3.47215e-08	3.41389e-07	8.38568
LINC00266-3	0.940631	3.0554	5.80069	3.80218e-08	3.68307e-07	8.38028
ATAD2B	0.552055	3.91844	5.81329	3.57579e-08	3.50129e-07	8.3789
FUT2	0.766019	3.74776	5.80834	3.66318e-08	3.57613e-07	8.37269
REST	0.546519	4.50469	5.81869	3.48299e-08	3.42278e-07	8.36668
ICA1	-0.739976	4.144	-5.81704	3.51112e-08	3.44685e-07	8.36446
TM4SF20	0.926034	-0.0391638	5.82853	3.31974e-08	3.27932e-07	8.36295
CASP6	0.678855	1.99521	5.78801	4.04404e-08	3.87778e-07	8.36228
CERS1	0.567843	7.0551	5.81597	3.52946e-08	3.46128e-07	8.35969
PHF24	-1.33492	5.11547	-5.82006	3.45971e-08	3.40342e-07	8.35925
PSMC3	-0.521239	6.8319	-5.81542	3.53894e-08	3.46878e-07	8.35706
ARHGEF26-AS1	0.522998	5.02069	5.82082	3.44699e-08	3.39267e-07	8.35552
RBM5-AS1	1.12159	0.535736	5.8082	3.66558e-08	3.5763e-07	8.354
IGF2BP3	0.879284	1.38821	5.78864	4.03171e-08	3.86987e-07	8.35352
E2F2	0.914144	0.645317	5.80343	3.75176e-08	3.64507e-07	8.35056
PRAG1	-1.02293	4.44051	-5.81668	3.51735e-08	3.45118e-07	8.34927
HAS1	-1.23335	0.0223017	-5.80057	3.80429e-08	3.68324e-07	8.34206
LINC00261	1.83243	1.5978	5.78812	4.04187e-08	3.87766e-07	8.34105
SLFNL1-AS1	0.754923	1.55972	5.78378	4.12792e-08	3.95024e-07	8.33851
SYT11	-0.770758	8.58494	-5.79671	3.87647e-08	3.74494e-07	8.33263
ARHGEF39	0.948356	0.908144	5.79164	3.97319e-08	3.8195e-07	8.32791
MAML3	-0.559692	2.85806	-5.78907	4.0233e-08	3.86376e-07	8.32234
NDUFS1	-0.453058	6.98823	-5.80622	3.70115e-08	3.60729e-07	8.31957
CCDC22	-0.424195	3.60601	-5.79973	3.81997e-08	3.69464e-07	8.31631
BCAS2	-0.423233	4.39261	-5.80832	3.66352e-08	3.57613e-07	8.31548
ZNF430	0.40009	4.1798	5.80393	3.74269e-08	3.6403e-07	8.31347
SAP25	1.78258	1.11413	5.78382	4.12719e-08	3.95024e-07	8.30662
MLANA	0.683328	1.30501	5.77868	4.23148e-08	4.0325e-07	8.30522
LOC101927770	1.14052	1.76194	5.77451	4.31804e-08	4.09736e-07	8.29703
NRSN2	-0.697567	6.27326	-5.80485	3.72587e-08	3.62747e-07	8.29462
ATP1B1	-0.813108	8.06651	-5.79202	3.96589e-08	3.81441e-07	8.29368
ITGA2B	0.788432	1.22534	5.77626	4.28152e-08	4.06648e-07	8.29063
DNAJC19	-0.343192	4.40885	-5.80143	3.78843e-08	3.67162e-07	8.27937
EIF3L	-0.518467	7.40021	-5.79445	3.91943e-08	3.77545e-07	8.2779
SELENOH	-0.459123	5.1147	-5.80476	3.72759e-08	3.62747e-07	8.27647
LOC101927151	0.466205	3.1444	5.77932	4.21846e-08	4.02269e-07	8.27201
SAMHD1	0.719823	5.59387	5.80375	3.74594e-08	3.6416e-07	8.27109
H2BC21	0.791965	4.94214	5.80044	3.80683e-08	3.68381e-07	8.26348
PSG2	0.985054	0.265476	5.79595	3.89078e-08	3.75167e-07	8.26224
HAGHL	-0.597672	4.36178	-5.79664	3.87789e-08	3.74494e-07	8.26181
PHKB	-0.285551	5.38001	-5.80155	3.7862e-08	3.67134e-07	8.25967
CEP72	-0.656954	1.6364	-5.76551	4.51072e-08	4.25893e-07	8.25903
LINC00540	1.28837	0.906217	5.7783	4.23923e-08	4.03439e-07	8.25817
SUV39H1	-0.465326	2.79892	-5.77205	4.3699e-08	4.13388e-07	8.24782
SHC1	0.658347	4.85016	5.79607	3.88858e-08	3.75145e-07	8.2447
TMEM216	0.608727	3.27506	5.77431	4.32227e-08	4.09736e-07	8.24385
CIAPIN1	-0.33837	4.35196	-5.79289	3.94921e-08	3.80029e-07	8.24244
SGO1	1.18545	0.0712046	5.79856	3.84172e-08	3.7138e-07	8.24197
DDX54	-0.622363	5.72279	-5.79629	3.8844e-08	3.74933e-07	8.24056
ETV6	0.468181	3.93215	5.78362	4.13119e-08	3.95138e-07	8.23716
CCDC90B	0.462773	5.66549	5.79546	3.9002e-08	3.75884e-07	8.23109
TES	0.918829	2.17361	5.75758	4.68745e-08	4.39269e-07	8.2219
MGA	0.467371	5.76398	5.7929	3.94906e-08	3.80029e-07	8.22082
RYK	0.339936	4.40799	5.78646	4.07463e-08	3.90515e-07	8.21491
PLEKHO1	0.484132	5.69082	5.79149	3.97625e-08	3.8205e-07	8.21396
LOC100506497	0.781741	2.18487	5.75577	4.72889e-08	4.42716e-07	8.21028
THUMPD3-AS1	0.630998	4.34491	5.78272	4.14928e-08	3.96468e-07	8.20612
IL3RA	0.897093	4.5469	5.78328	4.13801e-08	3.9559e-07	8.2043
LINC00954	0.993888	1.12785	5.76034	4.62521e-08	4.34294e-07	8.20387
PYCR3	-0.629342	3.4764	-5.77298	4.35025e-08	4.12145e-07	8.20307
SLC29A1	-0.759009	3.37597	-5.77205	4.36982e-08	4.13388e-07	8.19687
EEF2	-0.406243	9.90613	-5.75933	4.64806e-08	4.35793e-07	8.19342
BOC	0.830782	4.20465	5.7768	4.2703e-08	4.05989e-07	8.19108
SYNJ1	-0.82068	5.59065	-5.78486	4.10636e-08	3.93357e-07	8.18792
[truncated: 16,987 more rows]

## Sheet: S5
ID	logFC	AveExpr	t	P.Value	adj.P.Val	B
GPCPD1	-1.37237	4.65856	-9.64603	2.03896e-17	3.87117e-13	29.0392
DHRS11	-1.08485	3.36632	-9.01402	8.81793e-16	8.37086e-12	25.3469
BFSP1	-1.32844	1.13519	-8.92887	1.4574e-15	9.22338e-12	24.51
PPP1R2	-0.78137	5.02295	-8.73547	4.53964e-15	1.56415e-11	23.7656
CIRBP	-1.18503	7.34198	-8.71603	5.08677e-15	1.56415e-11	23.6536
TARBP1	-0.964494	4.50265	-8.70548	5.41078e-15	1.56415e-11	23.5954
ACP2	-0.930874	4.18163	-8.69458	5.76692e-15	1.56415e-11	23.5336
RBM3	-1.21003	4.65307	-8.66971	6.66917e-15	1.58276e-11	23.3916
DTD1	-0.675556	4.38517	-8.58605	1.08652e-14	2.29207e-11	22.9161
ACTG1	-0.712746	9.50155	-8.53203	1.48788e-14	2.66221e-11	22.576
JMJD6	1.24735	5.2847	8.51698	1.62383e-14	2.66221e-11	22.5226
KCNE4	1.05025	4.15904	8.49687	1.82502e-14	2.66221e-11	22.4115
NFKB2	1.20507	3.38623	8.48901	1.9103e-14	2.66221e-11	22.3457
LINC-PINT	0.574431	5.00818	8.48431	1.96308e-14	2.66221e-11	22.337
TRIP10	1.31115	3.93311	8.45271	2.35792e-14	2.9845e-11	22.1584
COL27A1	1.38419	4.41149	8.39162	3.35829e-14	3.66659e-11	21.8185
HMGCS1	-0.859131	5.20805	-8.38565	3.47617e-14	3.66659e-11	21.7794
NUP210L	1.9058	1.70339	8.42818	2.718e-14	3.22525e-11	21.7386
GDAP1	-0.964802	5.27897	-8.24072	8.01439e-14	8.00849e-11	20.9653
TCAP	1.37506	3.45651	8.17518	1.16736e-13	1.10818e-10	20.5993
PCYOX1L	-1.21297	2.76456	-8.08018	2.00974e-13	1.817e-10	20.0715
MRPS6	1.15539	5.19534	8.04234	2.49363e-13	2.15201e-10	19.8591
RCC1	1.01822	2.93	8.02274	2.78803e-13	2.30146e-10	19.7364
ANGPT2	1.50549	3.77773	7.99123	3.33524e-13	2.63846e-10	19.5878
ZMYND8	0.569165	6.74057	7.96755	3.81529e-13	2.68285e-10	19.4498
SLCO4A1	2.65056	4.11855	7.95497	4.09768e-13	2.77852e-10	19.3888
BANP	0.875177	3.67444	7.94686	4.29071e-13	2.80232e-10	19.3444
H3C15	1.72435	2.00689	7.971	3.74148e-13	2.68285e-10	19.3371
GLOD4	-0.618873	4.80766	-7.9413	4.42798e-13	2.80232e-10	19.2996
PHF21B	1.0582	3.23377	7.91377	5.17563e-13	3.07076e-10	19.1536
RUFY1	0.511722	5.07737	7.90571	5.41719e-13	3.11669e-10	19.1016
HLTF	-0.649134	4.77062	-7.89957	5.60887e-13	3.13206e-10	19.0696
MINDY3	-0.655041	4.32473	-7.88763	6.00057e-13	3.20147e-10	19.0093
ACADSB	-0.591248	4.95507	-7.88559	6.07041e-13	3.20147e-10	18.9911
SIRT7	0.816847	4.13517	7.86801	6.70438e-13	3.44025e-10	18.9089
BCL6	1.13097	5.95377	7.85653	7.15338e-13	3.57405e-10	18.8316
ANKRD39	-0.807163	2.71791	-7.83755	7.96221e-13	3.84373e-10	18.7349
NA	1.65316	0.100778	7.9756	3.64484e-13	2.68285e-10	18.7294
H4C15	1.09378	3.40751	7.83456	8.09803e-13	3.84373e-10	18.7258
TRAM1L1	-1.09499	2.31539	-7.82055	8.76325e-13	3.96141e-10	18.6256
GCNA	1.34185	2.13338	7.82991	8.31322e-13	3.84963e-10	18.5991
GPR4	2.00457	3.33156	7.8092	9.34235e-13	4.12497e-10	18.582
SNX4	-0.624296	3.99558	-7.80063	9.80431e-13	4.23056e-10	18.5374
HERC6	-0.803768	3.6024	-7.79377	1.01904e-12	4.29944e-10	18.5057
PLK4	-1.56972	-0.548106	-7.93219	4.66277e-13	2.85572e-10	18.4865
COX19	0.780892	4.43126	7.76817	1.17688e-12	4.85744e-10	18.3572
SNRNP48	0.807415	3.86796	7.75902	1.23896e-12	4.90059e-10	18.3167
RNASEH2C	0.64412	5.0229	7.7536	1.27729e-12	4.94912e-10	18.2662
SMTN	1.08623	4.56717	7.74903	1.31053e-12	4.97635e-10	18.2498
C7orf61	2.08538	2.3768	7.7379	1.39499e-12	5.19319e-10	18.1223
IFT27	-0.522768	4.78184	-7.71909	1.55026e-12	5.63027e-10	18.0796
PRMT6	-0.928873	2.92274	-7.71331	1.60136e-12	5.63027e-10	18.068
DNASE1	0.671463	4.96102	7.71473	1.58862e-12	5.63027e-10	18.0551
HMG20A	-0.615665	4.88192	-7.69658	1.75875e-12	6.07121e-10	17.9553
LEAP2	1.00387	0.753464	7.76185	1.21944e-12	4.90059e-10	17.9409
LGMN	-0.671385	4.33765	-7.67802	1.95131e-12	6.61564e-10	17.8616
SPECC1L	0.569937	5.86044	7.67479	1.98681e-12	6.61781e-10	17.8351
IFT52	-0.640464	3.45466	-7.66871	2.05563e-12	6.72901e-10	17.8262
STK38	0.640969	4.14791	7.6571	2.1934e-12	7.05829e-10	17.7565
FAM174B	-0.686564	3.38146	-7.65117	2.26735e-12	7.17464e-10	17.7322
MKNK2	1.32447	6.31397	7.64122	2.397e-12	7.34023e-10	17.6563
FIBP	-0.52221	5.01866	-7.63664	2.45909e-12	7.36109e-10	17.6284
TNIP2	0.966304	3.81426	7.62173	2.67246e-12	7.68777e-10	17.5725
CCDC115	-0.587042	4.8118	-7.61767	2.73364e-12	7.74639e-10	17.5269
ATF4	0.940072	7.24962	7.60303	2.96614e-12	8.25057e-10	17.4593
AGL	-0.680974	4.30653	-7.59906	3.03242e-12	8.25057e-10	17.4338
TOMM20	-0.824669	7.4522	-7.59596	3.08538e-12	8.25057e-10	17.4278
SCOC	-0.625764	6.35375	-7.59845	3.04284e-12	8.25057e-10	17.4273
BNIPL	1.25256	1.08322	7.64167	2.39095e-12	7.34023e-10	17.3792
GSS	-0.732918	4.27721	-7.58207	3.33351e-12	8.79029e-10	17.342
SLC5A3	1.30942	5.46551	7.57809	3.40809e-12	8.86385e-10	17.3122
TMEM18	-0.532172	4.06591	-7.56715	3.62212e-12	9.2932e-10	17.2672
SERPINF2	1.56006	0.906933	7.62327	2.6496e-12	7.68777e-10	17.2556
CERNA1	-1.48295	-0.0542259	-7.63502	2.48135e-12	7.36109e-10	17.1942
IBTK	-0.541945	5.03918	-7.54996	3.98527e-12	9.95583e-10	17.1578
WDR76	0.791896	1.93277	7.56151	3.73736e-12	9.46101e-10	17.1472
ST3GAL1	0.918871	4.98512	7.52425	4.59702e-12	1.13349e-09	17.0228
ATP5F1C	-0.636349	5.85435	-7.51735	4.77621e-12	1.16258e-09	16.9839
MTCH2	-0.699816	5.54145	-7.51447	4.85322e-12	1.16637e-09	16.966
DLEU1	0.595342	2.9269	7.50973	4.98246e-12	1.18246e-09	16.9639
FARSB	-0.759986	4.64434	-7.50176	5.20767e-12	1.22065e-09	16.9019
DYNC2LI1	-0.531878	3.85664	-7.49849	5.30276e-12	1.22778e-09	16.9008
SPR	1.39013	3.90809	7.49601	5.37605e-12	1.22976e-09	16.8953
SERTAD1	1.01881	3.49255	7.48325	5.7697e-12	1.27376e-09	16.8301
AKAP8L	0.466264	6.05743	7.48616	5.67748e-12	1.26815e-09	16.8146
RAF1	0.345147	6.14441	7.47028	6.19919e-12	1.34626e-09	16.7303
CEP68	-0.52191	5.05535	-7.4691	6.23992e-12	1.34626e-09	16.721
PSPC1	-0.514709	4.66008	-7.46426	6.40923e-12	1.36725e-09	16.6991
GRM3	-0.736611	6.73564	-7.45329	6.80987e-12	1.43658e-09	16.6497
FUCA1	-0.921545	2.66729	-7.44539	7.11379e-12	1.47481e-09	16.6264
AKR1A1	-0.591209	4.82198	-7.44456	7.14644e-12	1.47481e-09	16.5913
DYNC1I1	-1.04848	5.60836	-7.44151	7.26784e-12	1.48373e-09	16.5753
ANAPC16	0.498539	6.21597	7.42633	7.90304e-12	1.59625e-09	16.4941
SLC4A8	-0.647902	5.79356	-7.41256	8.52708e-12	1.68641e-09	16.4188
MTMR7	-0.992002	3.68534	-7.40792	8.74797e-12	1.7082e-09	16.4169
MAFF	1.86467	3.71242	7.40402	8.93789e-12	1.71409e-09	16.4075
MEX3A	1.01906	1.91364	7.41393	8.46279e-12	1.68641e-09	16.3668
HLCS	-0.57107	4.24731	-7.39155	9.57349e-12	1.81762e-09	16.318
SLC30A9	-0.481256	5.87761	-7.36775	1.09134e-11	2.03139e-09	16.1787
CHRM2	-1.64902	0.825414	-7.38079	1.01577e-11	1.90944e-09	16.1392
KLRG1	0.817362	2.08772	7.35587	1.16503e-11	2.14749e-09	16.0873
AFG3L2	-0.501918	5.19385	-7.34395	1.24383e-11	2.27071e-09	16.0493
PRSS8	1.06842	0.512694	7.40649	8.81723e-12	1.7082e-09	16.0192
TUBGCP5	-0.530896	3.93928	-7.33084	1.33665e-11	2.37174e-09	16.0027
MCM4	-0.627647	4.55624	-7.33291	1.32161e-11	2.36717e-09	15.9974
SLC10A4	-2.05994	0.611822	-7.33968	1.27336e-11	2.30248e-09	15.9388
HYPK	0.909209	3.6414	7.31413	1.465e-11	2.5377e-09	15.929
KHDRBS1	-0.49809	6.13539	-7.31939	1.4233e-11	2.50211e-09	15.9237
RNMT	-0.539901	5.16336	-7.30877	1.5087e-11	2.58056e-09	15.8615
USP13	-0.537951	3.74977	-7.29894	1.59212e-11	2.65157e-09	15.838
LETMD1	-0.582377	5.41937	-7.30211	1.56472e-11	2.64326e-09	15.8263
GSTA4	-0.638126	4.62396	-7.30113	1.5732e-11	2.64326e-09	15.8263
CCDC62	1.02388	1.56846	7.31347	1.47028e-11	2.5377e-09	15.8
ACIN1	0.444528	6.88149	7.28959	1.67576e-11	2.76661e-09	15.773
KYAT3	-0.830808	3.07462	-7.28437	1.72436e-11	2.79818e-09	15.7727
IRS2	0.661483	7.03693	7.2879	1.69131e-11	2.76821e-09	15.766
IL17RB	1.03055	4.65117	7.26604	1.90616e-11	3.0412e-09	15.6444
NUPR1	1.34804	6.45648	7.26382	1.92944e-11	3.05269e-09	15.6279
LYRM9	-0.965671	4.4567	-7.26135	1.95565e-11	3.06859e-09	15.6196
PLEKHB2	-0.65851	7.27105	-7.25683	2.00456e-11	3.11617e-09	15.6102
HOOK2	1.00631	4.43574	7.25554	2.0188e-11	3.11617e-09	15.598
TMEM216	0.755429	3.27506	7.2481	2.10243e-11	3.18147e-09	15.5826
SLC16A14	-0.947575	3.23899	-7.24623	2.12408e-11	3.18147e-09	15.5674
NAA80	-1.24968	2.85925	-7.24342	2.15686e-11	3.18147e-09	15.5576
PEX3	-0.430374	3.2629	-7.24302	2.16164e-11	3.18147e-09	15.5542
MTHFD2L	0.454773	3.88713	7.24387	2.15164e-11	3.18147e-09	15.5475
LPIN3	1.08651	3.57174	7.24033	2.19362e-11	3.1875e-09	15.5403
CHORDC1	1.44773	5.70834	7.23985	2.19931e-11	3.1875e-09	15.4978
TNFRSF10D	1.8467	1.97226	7.24676	2.1179e-11	3.18147e-09	15.4927
FUS	-0.525562	7.20538	-7.22939	2.32845e-11	3.32391e-09	15.4631
C1orf94	-2.38258	-1.90604	-7.48661	5.66361e-12	1.26815e-09	15.458
PLOD1	0.892026	6.13495	7.22623	2.36895e-11	3.35649e-09	15.426
DDIT4	1.64986	6.32346	7.22085	2.43949e-11	3.43083e-09	15.4013
LSMEM1	1.26771	0.761115	7.26677	1.89863e-11	3.0412e-09	15.396
ABCA11P	-1.07023	1.41343	-7.21876	2.46749e-11	3.4447e-09	15.3595
SYCP3	0.898625	2.23418	7.209	2.60226e-11	3.60632e-09	15.3436
DDHD2	-0.574117	6.31588	-7.20665	2.63575e-11	3.62626e-09	15.3266
PANTR1	0.731182	3.92235	7.19728	2.77375e-11	3.7633e-09	15.3027
CDKL1	1.01497	3.65984	7.19412	2.82173e-11	3.7633e-09	15.2965
ZCCHC8	0.528909	4.01916	7.19496	2.80896e-11	3.7633e-09	15.2858
BABAM2	-0.541346	4.36476	-7.1933	2.83447e-11	3.7633e-09	15.2605
ATAD1	-0.635443	5.30614	-7.19459	2.81457e-11	3.7633e-09	15.2552
PSMA5	-0.506921	4.98362	-7.18416	2.97896e-11	3.92768e-09	15.2009
ZNF451-AS1	0.911136	2.21071	7.17417	3.14523e-11	4.1183e-09	15.1549
LOC101927550	0.628361	2.91303	7.16477	3.31007e-11	4.30445e-09	15.1442
DNM1L	-0.587664	6.02354	-7.16277	3.34625e-11	4.3219e-09	15.0919
POLE	0.637923	3.99381	7.14436	3.69776e-11	4.74363e-09	15.0214
NTRK1	-2.01476	1.17365	-7.14172	3.7512e-11	4.77988e-09	14.9729
OCIAD1	-0.601504	6.57088	-7.13264	3.94047e-11	4.98759e-09	14.942
ORC5	-0.591798	2.98494	-7.1245	4.11816e-11	5.14189e-09	14.9343
NEPRO	-0.387876	4.81769	-7.12687	4.06567e-11	5.11198e-09	14.9005
SRSF4	0.405204	6.44653	7.12216	4.17071e-11	5.14189e-09	14.8798
IDI1	-0.554226	5.37099	-7.12251	4.16292e-11	5.14189e-09	14.8739
DHX34	0.670093	4.26914	7.1036	4.6116e-11	5.54151e-09	14.7968
FOSL1	1.25858	1.53498	7.11835	4.25769e-11	5.21526e-09	14.7897
VPS4B	-0.604609	4.78613	-7.1048	4.58182e-11	5.5408e-09	14.7853
DCTN1-AS1	-1.05107	2.83327	-7.08676	5.05135e-11	5.99406e-09	14.7381
PPM1K	0.5198	7.45091	7.08938	4.98035e-11	5.94698e-09	14.7257
DCAF12L2	-2.05122	-1.53153	-7.23729	2.23022e-11	3.2078e-09	14.6995
AXIN1	0.485549	4.92221	7.08158	5.19473e-11	6.12592e-09	14.6622
CCDC36	1.41699	0.947008	7.10631	4.54461e-11	5.53102e-09	14.6093
SETD5	0.498872	6.96233	7.05862	5.8804e-11	6.89169e-09	14.5556
IMMT	-0.478985	5.41513	-7.05216	6.0887e-11	7.04878e-09	14.5044
LINC00513	1.12835	2.24844	7.04611	6.29085e-11	7.23868e-09	14.4957
MAPKAPK2	0.769347	5.76807	7.04169	6.4424e-11	7.36839e-09	14.4497
TRAPPC6A	-0.671873	3.28572	-7.03043	6.84513e-11	7.667e-09	14.4403
ITPA	-0.566132	3.94128	-7.02965	6.87403e-11	7.667e-09	14.4126
SPCS3	-0.600926	5.37653	-7.03256	6.76726e-11	7.667e-09	14.402
SNTB2	0.431287	5.26756	7.02772	6.94577e-11	7.667e-09	14.3755
IRF3	0.438148	4.97541	7.02658	6.98858e-11	7.66966e-09	14.3735
FAM151A	1.24866	1.54879	7.03205	6.78592e-11	7.667e-09	14.3489
MIR639	1.21054	2.61411	6.99623	8.22777e-11	8.82556e-09	14.258
RNF24	0.431313	6.06208	7.00334	7.91931e-11	8.64115e-09	14.252
ATP6V1E1	-0.713486	7.00338	-6.99823	8.13992e-11	8.78093e-09	14.2469
MAP10	-1.32145	0.459401	-7.02802	6.93447e-11	7.667e-09	14.2375
BEND7	0.536388	3	6.98683	8.65389e-11	9.12793e-09	14.2213
RTN4IP1	-0.658043	2.22213	-6.98771	8.61283e-11	9.12793e-09	14.2179
FAM162A	-0.62027	5.56356	-6.98852	8.57552e-11	9.12793e-09	14.173
HSPB1	2.15004	7.73001	6.97999	8.97739e-11	9.36509e-09	14.1536
KDM4D	-1.34532	-0.30416	-7.05225	6.08582e-11	7.04878e-09	14.1482
FAM193A	0.296672	5.50682	6.98419	8.77742e-11	9.20708e-09	14.1476
GPD1	-1.55069	3.21495	-6.971	9.42122e-11	9.66872e-09	14.1281
TSNAX	-0.47618	4.98312	-6.97884	9.03305e-11	9.37166e-09	14.1229
LRG1	1.27229	1.03687	7.00124	8.00904e-11	8.68912e-09	14.0746
PTPDC1	-0.723636	4.57685	-6.96675	9.63817e-11	9.83818e-09	14.0669
MLKL	1.55381	2.99814	6.95342	1.0352e-10	1.03991e-08	14.0475
FAM174A	-0.581557	3.87884	-6.95673	1.01702e-10	1.03257e-08	14.0353
HEBP2	0.796652	4.34078	6.95472	1.02799e-10	1.03816e-08	14.0194
FCRL1	0.827477	1.17207	6.97351	9.29522e-11	9.59125e-09	14.001
NUDT21	-0.555301	5.94967	-6.94281	1.09572e-10	1.08918e-08	13.9383
ACTR1B	-0.759773	5.80226	-6.93959	1.11478e-10	1.10236e-08	13.9212
PSEN2	-0.599492	3.48999	-6.93052	1.1702e-10	1.12778e-08	13.9127
SERPINH1	2.46903	4.90535	6.933	1.15479e-10	1.12435e-08	13.9107
PPP1R18	0.997711	4.47779	6.93323	1.15334e-10	1.12435e-08	13.904
STXBP6	-0.679972	5.36343	-6.93511	1.14179e-10	1.12322e-08	13.8944
SPOUT1	0.403318	5.25028	6.93201	1.16091e-10	1.12455e-08	13.8766
MIR194-2HG	0.723454	2.54614	6.90934	1.31048e-10	1.24275e-08	13.8155
ZNRD2	-0.692379	3.03099	-6.90646	1.33078e-10	1.24275e-08	13.8026
OTULIN	0.580842	4.0064	6.91013	1.30496e-10	1.24275e-08	13.7991
SPACA6	1.02857	3.88539	6.90787	1.3208e-10	1.24275e-08	13.7986
CEL	1.16743	1.02379	6.92886	1.18061e-10	1.13207e-08	13.7582
ABCE1	-0.481268	4.55459	-6.90618	1.33273e-10	1.24275e-08	13.7522
ACP1	-0.496589	5.13248	-6.90582	1.33531e-10	1.24275e-08	13.742
CREBBP	0.478021	6.74125	6.8999	1.37818e-10	1.2702e-08	13.726
DCAF16	-0.564535	4.77581	-6.90053	1.37359e-10	1.2702e-08	13.7193
BCAT2	0.699168	4.47951	6.89411	1.42142e-10	1.30372e-08	13.6984
NOCT	0.587168	2.94526	6.8827	1.5106e-10	1.36324e-08	13.6865
PRICKLE4	0.754282	3.4734	6.88515	1.49101e-10	1.35447e-08	13.686
STRN	-0.723922	5.88379	-6.89151	1.44127e-10	1.31558e-08	13.6715
FOXP1-AS1	1.17743	0.316372	6.95184	1.044e-10	1.04323e-08	13.6704
SMIM10L2B	-1.28878	3.72303	-6.88216	1.51503e-10	1.36324e-08	13.6511
QRICH2	0.846275	3.2967	6.87663	1.56033e-10	1.36518e-08	13.6488
ARHGAP35	0.473441	7.82608	6.88015	1.53131e-10	1.36425e-08	13.6457
EID2B	-0.724666	2.62009	-6.87267	1.59362e-10	1.37134e-08	13.6351
WDR77	-0.510275	4.02317	-6.87762	1.55209e-10	1.36425e-08	13.62
PYCR3	-0.743126	3.4764	-6.87035	1.61338e-10	1.37134e-08	13.6048
NUP93	-0.753381	5.05443	-6.8777	1.55146e-10	1.36425e-08	13.5981
D21S2088E	0.62502	3.76101	6.86918	1.62347e-10	1.37134e-08	13.598
FIGN	0.681203	4.34957	6.87286	1.59197e-10	1.37134e-08	13.5934
GLCE	-0.71372	3.95695	-6.87218	1.59772e-10	1.37134e-08	13.5928
PJA2	-0.677919	7.8207	-6.86733	1.6396e-10	1.37134e-08	13.5841
REEP5	-0.71885	7.05273	-6.86861	1.62843e-10	1.37134e-08	13.5761
TJP3	1.32908	1.49786	6.87905	1.54028e-10	1.36425e-08	13.5751
UBLCP1	-0.498781	4.25538	-6.86777	1.63576e-10	1.37134e-08	13.5625
NDUFA10	-0.415433	5.73863	-6.8697	1.61902e-10	1.37134e-08	13.5561
USP21	0.41142	4.80887	6.86883	1.62655e-10	1.37134e-08	13.5546
ENY2	-0.411229	4.62936	-6.86641	1.64762e-10	1.37201e-08	13.5448
LOC441086	-1.23036	0.711792	-6.87939	1.53752e-10	1.36425e-08	13.5313
HECA	0.552259	5.20545	6.85497	1.75106e-10	1.44546e-08	13.4784
PLIN2	0.9168	4.43028	6.84712	1.82576e-10	1.47585e-08	13.4612
ACTR10	-0.575137	5.21833	-6.8503	1.79511e-10	1.46274e-08	13.4544
NAPA	-0.482298	6.61079	-6.84702	1.82674e-10	1.47585e-08	13.454
PRRG4	0.853426	2.98382	6.8332	1.96597e-10	1.54891e-08	13.4338
LINC01310	-1.55364	0.884583	-6.85364	1.76345e-10	1.44939e-08	13.4335
UQCRC2	-0.575894	6.31636	-6.84228	1.87335e-10	1.5071e-08	13.4243
ITGA2B	0.929005	1.22534	6.85565	1.74471e-10	1.44546e-08	13.4237
GALM	0.784217	2.95965	6.8296	2.00384e-10	1.55286e-08	13.4154
PRKAA1	-0.56698	4.50233	-6.83466	1.95077e-10	1.54891e-08	13.3838
GPHN	-0.578435	4.54695	-6.83389	1.95869e-10	1.54891e-08	13.3783
NT5DC1	-0.598797	4.67455	-6.834	1.95755e-10	1.54891e-08	13.3767
MPP1	-0.691448	4.70586	-6.83056	1.99366e-10	1.55153e-08	13.3586
STAT1	-0.772356	5.18354	-6.83053	1.99396e-10	1.55153e-08	13.3539
DNAJB1	2.14536	7.47267	6.81849	2.12559e-10	1.63387e-08	13.3151
VPS33B	-0.502416	3.6436	-6.81263	2.19279e-10	1.67198e-08	13.3011
NDUFA5	-0.57357	6.25462	-6.81615	2.15215e-10	1.64761e-08	13.2875
KIF22	-0.47368	4.14595	-6.81176	2.2029e-10	1.67297e-08	13.2772
DANCR	0.59075	5.09509	6.81035	2.21938e-10	1.67877e-08	13.2492
PEX16	-0.55442	4.60329	-6.8025	2.31377e-10	1.74322e-08	13.2163
ZNF761	0.624328	3.23225	6.79081	2.46163e-10	1.84002e-08	13.2143
ECEL1	-2.34711	2.17505	-6.78925	2.48208e-10	1.84803e-08	13.2066
TAF9	-0.678253	4.2206	-6.79616	2.39288e-10	1.7957e-08	13.1937
ARL6	-0.833028	3.40341	-6.78737	2.50686e-10	1.85919e-08	13.177
CLDN15	1.00912	3.38814	6.78257	2.57134e-10	1.89959e-08	13.1694
TFCP2	-0.326586	4.78727	-6.78028	2.6028e-10	1.91008e-08	13.0977
TKFC	-0.401127	4.20892	-6.77663	2.6535e-10	1.93767e-08	13.0956
PCBP1-AS1	0.487083	5.36723	6.78007	2.60566e-10	1.91008e-08	13.0909
ACSL6	-0.606332	6.09284	-6.77503	2.67608e-10	1.94667e-08	13.0739
SLC25A3	-0.484535	7.48642	-6.76587	2.80885e-10	2.02003e-08	13.0559
OPA1	-0.634212	5.98337	-6.77148	2.72683e-10	1.97601e-08	13.0541
BTG1	0.495862	5.28654	6.76643	2.80059e-10	2.02003e-08	13.0211
TRIM4	0.387345	4.65292	6.76053	2.88927e-10	2.06224e-08	13.0018
RIPOR3	1.12766	2.92731	6.74229	3.18152e-10	2.22075e-08	12.9719
TRIM5	0.7289	2.62266	6.74063	3.2094e-10	2.22386e-08	12.9623
PXDC1	0.93471	4.5459	6.74906	3.06974e-10	2.17471e-08	12.9538
DOP1A	-0.681524	4.70804	-6.75074	3.04263e-10	2.16357e-08	12.9475
NIPSNAP1	-0.599947	5.39885	-6.74609	3.11837e-10	2.20094e-08	12.9185
BAG3	1.76721	6.6724	6.74356	3.16021e-10	2.21402e-08	12.9178
CBS	0.683758	5.95734	6.74374	3.15722e-10	2.21402e-08	12.9083
MBLAC2	-0.805394	2.98157	-6.73096	3.37747e-10	2.296e-08	12.9042
ITFG1	-1.04361	5.6579	-6.73922	3.23337e-10	2.23228e-08	12.8892
FH	-0.521173	4.77837	-6.73854	3.24507e-10	2.23228e-08	12.8836
BBS7	-0.616356	3.57603	-6.73048	3.38608e-10	2.296e-08	12.8826
AMY2A	-1.99781	-0.961162	-6.8324	1.97428e-10	1.54891e-08	12.8777
IMPAD1	-0.557244	6.07163	-6.73548	3.29788e-10	2.26042e-08	12.8706
INSM2	-1.52839	0.0473828	-6.76408	2.83557e-10	2.03155e-08	12.869
SLC16A11	-0.935446	0.976767	-6.74112	3.20119e-10	2.22386e-08	12.8677
MIGA1	-0.448465	5.9035	-6.73332	3.33561e-10	2.27805e-08	12.8554
LAT2	0.864839	3.95985	6.72268	3.52815e-10	2.35036e-08	12.8403
NEBL-AS1	-1.57808	-0.898759	-6.83275	1.97057e-10	1.54891e-08	12.835
SERINC1	-0.548231	8.67098	-6.71739	3.62784e-10	2.40203e-08	12.831
EXOSC9	-0.491867	3.18963	-6.71631	3.64848e-10	2.40521e-08	12.8306
ZNF768	0.617832	5.39504	6.72901	3.41231e-10	2.30556e-08	12.8298
MIA	2.00017	-0.340869	6.82655	2.03661e-10	1.57183e-08	12.8272
ZNF25	-0.724815	4.48799	-6.72532	3.47939e-10	2.34082e-08	12.8228
DPP8	-0.347794	5.92619	-6.72479	3.48916e-10	2.34082e-08	12.8119
TRPC1	-0.650817	3.27747	-6.70783	3.81519e-10	2.46855e-08	12.7787
VASP	0.589694	4.16421	6.7125	3.72254e-10	2.44554e-08	12.7773
PRMT1	-0.375799	5.81558	-6.71723	3.63101e-10	2.40203e-08	12.7728
XXYLT1	-0.540215	2.76901	-6.70316	3.91018e-10	2.49044e-08	12.7725
DLGAP1-AS1	0.772442	3.08113	6.70208	3.93245e-10	2.49044e-08	12.7672
HSD3B7	0.645879	3.26472	6.7012	3.95071e-10	2.49044e-08	12.7569
TRAP1	-0.6061	5.7043	-6.71028	3.7662e-10	2.45532e-08	12.738
MFSD6	-0.85828	5.63604	-6.70978	3.77622e-10	2.45532e-08	12.7349
MOB3A	0.499816	5.1549	6.70984	3.77511e-10	2.45532e-08	12.7329
POLR2H	0.444542	4.19835	6.70305	3.91237e-10	2.49044e-08	12.7256
KIFAP3	-0.585966	5.73067	-6.70746	3.82258e-10	2.46855e-08	12.7232
MTMR6	-0.685379	4.96297	-6.7064	3.84392e-10	2.47392e-08	12.7173
CCDC117	0.725591	4.55479	6.70175	3.93915e-10	2.49044e-08	12.7076
MTO1	0.419023	5.0768	6.70068	3.9614e-10	2.49044e-08	12.6872
RBMX	-0.349472	6.20215	-6.69702	4.03845e-10	2.53049e-08	12.6742
RFC3	-0.855255	1.16457	-6.69434	4.0959e-10	2.55805e-08	12.6704
MSANTD3-TMEFF1	-0.74095	5.08744	-6.69322	4.12011e-10	2.56473e-08	12.6498
ACLY	-0.896192	6.03234	-6.6907	4.17491e-10	2.58192e-08	12.6454
DDX28	-0.810674	2.29649	-6.67206	4.60458e-10	2.78416e-08	12.6183
TRAPPC2L	-0.423962	4.94619	-6.68628	4.27308e-10	2.63405e-08	12.6149
PRKAR1A	-0.467124	7.84018	-6.67381	4.56247e-10	2.76865e-08	12.5943
CCDC142	0.622801	3.38327	6.66881	4.68372e-10	2.82302e-08	12.5893
ASH2L	-0.42447	4.99593	-6.67783	4.4671e-10	2.74474e-08	12.5706
CYGB	-1.33138	3.32424	-6.66757	4.71432e-10	2.83247e-08	12.5652
EHMT1	0.404928	5.62612	6.6769	4.48905e-10	2.74933e-08	12.5632
EEF1AKMT3	0.670327	2.94783	6.66057	4.89077e-10	2.90176e-08	12.5598
EXOC1	-0.436464	4.66706	-6.67373	4.56435e-10	2.76865e-08	12.5553
SLC39A10	-0.740185	5.30845	-6.67463	4.54292e-10	2.76865e-08	12.5547
PCSK1	-1.84411	1.94887	-6.65237	5.10576e-10	2.97356e-08	12.5192
LGALSL	-0.81055	3.21001	-6.65636	4.99992e-10	2.94523e-08	12.5191
SAFB2	0.678415	6.5237	6.66421	4.79817e-10	2.86325e-08	12.5091
PDHB	-0.409436	5.69927	-6.66371	4.81079e-10	2.86325e-08	12.4982
RTN4	-0.442211	9.22957	-6.64665	5.26108e-10	3.05465e-08	12.4811
ATP5MC3	-0.533195	6.20105	-6.65595	5.01059e-10	2.94523e-08	12.4671
ITGA10	0.923052	2.81912	6.64184	5.39536e-10	3.09412e-08	12.4663
MZF1-AS1	0.9067	2.75209	6.6413	5.41055e-10	3.09412e-08	12.4637
MAPK6	-0.580392	5.37446	-6.65643	4.99823e-10	2.94523e-08	12.4601
ST3GAL5	-0.58221	5.57644	-6.65438	5.052e-10	2.96041e-08	12.4509
MRAS	0.659468	7.59943	6.64604	5.2779e-10	3.05507e-08	12.4435
NDFIP1	-0.70093	7.29631	-6.64503	5.30583e-10	3.0619e-08	12.4385
CYP4X1	-1.20489	2.05486	-6.63491	5.59483e-10	3.17085e-08	12.4318
SMOC2	-1.14238	3.10683	-6.63827	5.49717e-10	3.13421e-08	12.4284
EVC2	1.4101	1.24156	6.65247	5.10292e-10	2.97356e-08	12.419
ATP2B1-AS1	-0.973169	3.13581	-6.63592	5.56506e-10	3.16342e-08	12.4185
HACE1	-0.638434	4.31331	-6.64325	5.35546e-10	3.08118e-08	12.4104
NXPH1	-1.29852	2.34867	-6.62794	5.80267e-10	3.27501e-08	12.394
NXPH2	-2.25185	-2.38357	-6.85226	1.77651e-10	1.45383e-08	12.3888
STH	1.25525	0.761499	6.66394	4.80508e-10	2.86325e-08	12.3878
SH2D7	1.49204	-0.00357575	6.70348	3.90363e-10	2.49044e-08	12.383
SLC5A7	-2.71748	1.11198	-6.62568	5.87156e-10	3.29815e-08	12.3797
RNU6-9	0.835476	2.88059	6.62063	6.02876e-10	3.37646e-08	12.3599
NPC1L1	2.12115	-0.320993	6.72335	3.51577e-10	2.35036e-08	12.3448
ANKRD9	0.791455	5.36966	6.62759	5.81311e-10	3.27501e-08	12.3142
CLEC2L	-1.37471	2.28945	-6.60944	6.39182e-10	3.48722e-08	12.3035
RAMP2-AS1	0.84672	2.71643	6.60796	6.44162e-10	3.4875e-08	12.2969
SCUBE3	1.06135	3.88884	6.61328	6.26485e-10	3.45769e-08	12.2938
LNP1	-0.965257	2.8992	-6.60783	6.44611e-10	3.4875e-08	12.2857
KCNK6	0.991631	4.42578	6.61587	6.18059e-10	3.44119e-08	12.2856
MITD1	0.51204	3.66279	6.60975	6.38177e-10	3.48722e-08	12.279
DPH2	-0.504899	3.64464	-6.61111	6.33635e-10	3.48701e-08	12.2749
FAM214B	-0.397634	4.96902	-6.6183	6.10259e-10	3.40776e-08	12.2685
BEX4	-0.649736	6.72375	-6.61406	6.23945e-10	3.45371e-08	12.2674
HSD17B8	-0.908344	2.01593	-6.60023	6.7069e-10	3.59709e-08	12.2532
LTBR	0.688864	4.1666	6.60769	6.45055e-10	3.4875e-08	12.2507
ZNF706	-0.368779	5.88383	-6.61422	6.23417e-10	3.45371e-08	12.249
ARL1	-0.529881	5.57517	-6.6099	6.37664e-10	3.48722e-08	12.2249
YWHAZ	-0.863018	8.67974	-6.59389	6.93276e-10	3.67669e-08	12.2101
CLK3	0.397412	5.6566	6.60724	6.46582e-10	3.4875e-08	12.2094
ACTR2	-0.623785	7.07943	-6.59944	6.73485e-10	3.60191e-08	12.2008
MANEAL	-0.842769	3.80577	-6.59705	6.81937e-10	3.62668e-08	12.1925
C3orf62	0.580274	4.35417	6.59852	6.76722e-10	3.60906e-08	12.1912
TMEM177	-0.731057	2.24721	-6.5857	7.23557e-10	3.79488e-08	12.1859
DLG5	0.611093	5.6162	6.60128	6.67047e-10	3.58769e-08	12.1795
SLX1A-SULT1A3	0.918813	3.9902	6.59109	7.03474e-10	3.69977e-08	12.1676
RXRA	0.747824	6.74486	6.59149	7.01995e-10	3.69977e-08	12.1463
ATP5PB	-0.414304	6.46454	-6.5916	7.01613e-10	3.69977e-08	12.1446
ACBD6	-0.38511	4.02487	-6.57979	7.46195e-10	3.8921e-08	12.1026
ATP6V1G2	-0.868319	5.96871	-6.58329	7.32704e-10	3.83226e-08	12.0979
ORC3	-0.504512	4.02028	-6.57879	7.5008e-10	3.90165e-08	12.0957
KIAA0930	0.548892	8.46267	6.57285	7.73669e-10	4.00242e-08	12.0922
TECTA	-1.1693	1.89341	-6.56065	8.24427e-10	4.1964e-08	12.0595
PCAT19	1.35481	2.47577	6.56111	8.22439e-10	4.1964e-08	12.0578
ATOH8	1.18863	4.22956	6.56686	7.98179e-10	4.09574e-08	12.0464
MAX	0.410649	5.90504	6.57173	7.78197e-10	4.01491e-08	12.0318
RCAN2	-1.29149	6.26136	-6.56801	7.93446e-10	4.08248e-08	12.0298
GDPD3	1.04172	1.44299	6.5643	8.08913e-10	4.13963e-08	12.014
CEP152	0.984348	3.3453	6.54801	8.80467e-10	4.42237e-08	11.9898
LOC100506274	-1.838	-1.51767	-6.69073	4.17433e-10	2.58192e-08	11.9659
CMPK2	-1.01831	2.82125	-6.54329	9.02329e-10	4.52022e-08	11.963
MSH2	-0.616444	4.29767	-6.55031	8.69999e-10	4.40475e-08	11.94
WDR61	-0.41359	4.77826	-6.5511	8.66415e-10	4.39833e-08	11.9313
NORAD	-0.460115	9.33131	-6.53396	9.4716e-10	4.69524e-08	11.9166
GPR52	-2.41119	0.170893	-6.54824	8.79424e-10	4.42237e-08	11.9004
NT5DC2	0.737966	4.33423	6.53894	9.22975e-10	4.59937e-08	11.8925
KAZALD1	-1.07046	-0.0708592	-6.57602	7.61009e-10	3.94768e-08	11.8868
UQCRHL	0.880417	1.93425	6.5304	9.64868e-10	4.73359e-08	11.8852
RAB6A	-0.533561	7.33446	-6.53182	9.57742e-10	4.73359e-08	11.8666
KIRREL2	-1.33163	0.300273	-6.54893	8.76266e-10	4.42237e-08	11.8541
STIM2	-0.489996	4.49387	-6.53402	9.46857e-10	4.69524e-08	11.852
MECR	-0.439146	4.42192	-6.53041	9.64806e-10	4.73359e-08	11.8381
TRAPPC12	-0.483186	4.68244	-6.53065	9.63603e-10	4.73359e-08	11.8299
ZNF365	-0.920097	5.42389	-6.52985	9.67603e-10	4.73477e-08	11.8227
PHF21A	0.446205	6.12655	6.52871	9.73379e-10	4.75079e-08	11.8175
STK40	0.610787	5.20643	6.52668	9.83667e-10	4.78869e-08	11.8034
FECH	-0.616468	4.10686	-6.5171	1.03381e-09	5.01992e-08	11.7814
LANCL1	-1.01202	7.26007	-6.51147	1.06444e-09	5.14237e-08	11.766
PLAC4	1.39818	1.82807	6.50653	1.09204e-09	5.24616e-08	11.755
USP5	-0.473932	6.31655	-6.51357	1.05293e-09	5.09974e-08	11.7495
CLEC4E	0.754906	2.19649	6.49745	1.14467e-09	5.40082e-08	11.7413
B9D1	-0.822187	3.41614	-6.50376	1.10783e-09	5.28565e-08	11.7402
TUBD1	0.591035	3.43512	6.49968	1.13153e-09	5.3708e-08	11.7402
LINC01338	1.51085	1.46149	6.50659	1.09174e-09	5.24616e-08	11.7383
MALAT1	1.24542	13.3377	6.49745	1.14468e-09	5.40082e-08	11.7208
PRICKLE3	0.727129	2.12516	6.49231	1.17553e-09	5.47027e-08	11.7124
LINC02547	0.949344	1.72886	6.49649	1.1504e-09	5.40082e-08	11.7069
TRAPPC11	-0.46108	4.42562	-6.50373	1.10802e-09	5.28565e-08	11.7014
ACTB	-0.574994	10.5814	-6.4865	1.21142e-09	5.58254e-08	11.6933
STN1	-0.528393	2.81292	-6.48433	1.2251e-09	5.62227e-08	11.675
ZNF765	0.611198	4.02806	6.4917	1.17929e-09	5.47431e-08	11.6739
ETV4	1.05002	1.07956	6.50271	1.11387e-09	5.30024e-08	11.6636
WBP11	-0.393921	5.81076	-6.49696	1.14756e-09	5.40082e-08	11.6562
PRKD2	0.880319	4.21901	6.49033	1.18764e-09	5.49963e-08	11.6551
DYNC1LI1	-0.408615	4.47793	-6.49427	1.1637e-09	5.44188e-08	11.6529
CHPT1	0.5783	5.75358	6.49621	1.15208e-09	5.40082e-08	11.6504
DNA2	0.831498	2.04505	6.47917	1.2583e-09	5.71531e-08	11.6461
PAPSS1	-0.563428	5.97944	-6.49332	1.1694e-09	5.45511e-08	11.6421
ZWILCH	-0.722411	1.67397	-6.47935	1.25712e-09	5.71531e-08	11.6415
NFE2L3	0.749065	3.36616	6.47826	1.26421e-09	5.72847e-08	11.6332
MAGED1	-0.71376	6.76825	-6.48763	1.2044e-09	5.56367e-08	11.6331
FEN1	-0.663398	3.19537	-6.47549	1.28248e-09	5.7974e-08	11.6148
ROGDI	-0.603846	6.40398	-6.48373	1.22893e-09	5.62227e-08	11.6015
EDN3	-1.41741	1.48484	-6.46935	1.32381e-09	5.92823e-08	11.5954
MIR29B2CHG	0.987389	5.42398	6.48252	1.23666e-09	5.64404e-08	11.5826
LRRC40	-0.631198	3.30709	-6.46934	1.32391e-09	5.92823e-08	11.5772
SIX4	1.40303	1.01734	6.484	1.22722e-09	5.62227e-08	11.557
P4HA1	1.17857	5.03785	6.47319	1.29781e-09	5.85277e-08	11.5433
SYS1-DBNDD2	-1.38716	1.71393	-6.45225	1.44606e-09	6.37958e-08	11.5214
NPFF	0.975281	1.80681	6.45681	1.4124e-09	6.26536e-08	11.519
SLC17A8	-1.74485	0.910935	-6.45923	1.39485e-09	6.21659e-08	11.5185
DLD	-0.521518	5.2732	-6.46741	1.33718e-09	5.97357e-08	11.5054
BZW2	-0.967762	3.3753	-6.45196	1.44822e-09	6.37958e-08	11.4839
EEF1AKMT2	-0.491202	3.56617	-6.45136	1.45267e-09	6.38437e-08	11.4813
SEPTIN14	0.746291	2.78249	6.44232	1.52209e-09	6.59781e-08	11.4743
SUB1	-0.581762	6.58863	-6.45527	1.42367e-09	6.30065e-08	11.4643
H3C4	1.38728	0.126745	6.50615	1.09422e-09	5.24616e-08	11.4633
TMEM128	-0.64074	3.80857	-6.44558	1.49666e-09	6.51732e-08	11.4357
NDUFV1	-0.412659	6.83746	-6.44704	1.48542e-09	6.48326e-08	11.428
GLT8D1	-0.377648	4.52249	-6.44942	1.4673e-09	6.41891e-08	11.427
RFTN2	0.694382	6.30234	6.45011	1.46207e-09	6.41081e-08	11.4264
PLPP6	-0.743397	2.21607	-6.43149	1.60946e-09	6.85139e-08	11.4223
ASAH2	-0.958239	2.27091	-6.43068	1.61614e-09	6.86442e-08	11.4176
PEX7	-0.607777	2.25438	-6.42825	1.63656e-09	6.92022e-08	11.4065
CRYM-AS1	1.04674	0.862139	6.45709	1.41037e-09	6.26536e-08	11.404
SLC25A25-AS1	0.70398	3.87199	6.43442	1.58534e-09	6.82522e-08	11.3925
IL6R	0.754474	4.3988	6.43824	1.55437e-09	6.70712e-08	11.3896
DPP9	0.359177	5.23889	6.444	1.50889e-09	6.55554e-08	11.3877
TYW5	0.465146	3.75745	6.43249	1.60117e-09	6.83318e-08	11.3868
HNRNPD	-0.300733	6.58523	-6.43892	1.54895e-09	6.69896e-08	11.3801
ATP6V0D1	-0.496961	6.27013	-6.43393	1.58929e-09	6.82675e-08	11.3505
TRNAU1AP	0.43192	4.07297	6.42835	1.6357e-09	6.92022e-08	11.3499
COPS3	-0.578272	4.70615	-6.433	1.59697e-09	6.83318e-08	11.3402
MAK16	-0.432805	3.55968	-6.42211	1.68908e-09	7.10306e-08	11.335
NUTM2G	0.909794	2.21595	6.41366	1.76422e-09	7.31342e-08	11.3309
HIF3A	1.04101	5.81769	6.42492	1.66484e-09	7.02413e-08	11.2956
LDLRAD4	-0.764971	6.18816	-6.42189	1.69103e-09	7.10306e-08	11.2902
CD38	-1.18452	3.97077	-6.41672	1.73661e-09	7.24642e-08	11.2852
SERPINB11	1.79781	-0.684413	6.54257	9.05715e-10	4.52524e-08	11.284
ZBTB16	1.34823	5.36681	6.42092	1.69944e-09	7.12263e-08	11.2811
UCHL5	-0.473736	4.61704	-6.41885	1.7177e-09	7.1833e-08	11.2728
NAP1L5	-0.90149	4.67162	-6.41617	1.74152e-09	7.25098e-08	11.2591
LOC284933	2.1347	-0.0649836	6.47249	1.30248e-09	5.85994e-08	11.2507
PRR26	1.19356	3.66781	6.40036	1.88905e-09	7.74635e-08	11.2423
XPNPEP3	0.469251	5.07061	6.41424	1.75892e-09	7.30742e-08	11.2422
VAMP4	-0.4188	4.78115	-6.41027	1.79523e-09	7.42577e-08	11.2254
SPN	0.710224	3.39168	6.39486	1.94321e-09	7.79995e-08	11.2241
BMPR1A	0.443714	5.29471	6.40927	1.8045e-09	7.44787e-08	11.214
CDH8	-0.937247	4.76404	-6.40576	1.83735e-09	7.56701e-08	11.2055
EBNA1BP2	-0.532104	4.79165	-6.4045	1.84929e-09	7.5997e-08	11.1965
MTX2	-0.485681	4.08442	-6.39595	1.93238e-09	7.78943e-08	11.1763
LHFPL3	-1.26489	2.30184	-6.38215	2.07423e-09	8.20306e-08	11.1747
ZNF395	0.560402	6.36481	6.39837	1.90847e-09	7.7756e-08	11.1687
ZBTB20	0.86221	6.39096	6.39715	1.9205e-09	7.78761e-08	11.1631
FTSJ3	0.502448	4.74304	6.39641	1.92783e-09	7.78761e-08	11.1621
TUBA1A	-0.855258	9.21641	-6.38178	2.0782e-09	8.20306e-08	11.1617
JDP2	0.938496	4.73848	6.39542	1.93762e-09	7.79398e-08	11.1611
EMX2	0.811714	5.52137	6.39745	1.91748e-09	7.78761e-08	11.1567
RBM4	0.389564	5.77647	6.39678	1.92409e-09	7.78761e-08	11.1535
DNM3	-0.741475	6.27508	-6.39234	1.96857e-09	7.84463e-08	11.1443
C16orf58	-0.658717	5.40254	-6.39258	1.96613e-09	7.84463e-08	11.1345
GABPB2	0.576721	5.57508	6.39211	1.97087e-09	7.84463e-08	11.1286
LRP4-AS1	0.90827	0.710151	6.39928	1.89961e-09	7.76411e-08	11.1191
RABGAP1L	-0.46305	5.904	-6.38683	2.02498e-09	8.02637e-08	11.1073
GABPB1-IT1	-0.53024	3.84324	-6.37832	2.11541e-09	8.33263e-08	11.101
C2orf80	-1.26301	2.692	-6.36847	2.22502e-09	8.62269e-08	11.0954
MDH1	-1.11976	7.17325	-6.37502	2.15154e-09	8.42251e-08	11.0867
ZNF394	0.426477	3.48367	6.36844	2.22539e-09	8.62269e-08	11.0834
SMYD3	-0.639358	3.43923	-6.36928	2.21578e-09	8.62269e-08	11.0747
NHLRC1	-1.21492	0.0730414	-6.39307	1.9612e-09	7.84463e-08	11.0646
RBMS2	0.6531	5.18656	6.37646	2.13568e-09	8.3874e-08	11.0529
FIBCD1	-1.69537	-0.352565	-6.39908	1.90156e-09	7.76411e-08	11.0355
ROBO2	-1.22677	4.27122	-6.36881	2.22109e-09	8.62269e-08	11.0335
ATP6V0E2	-0.572595	7.73433	-6.36119	2.30962e-09	8.89461e-08	11.0254
DMXL2	-0.673549	5.26334	-6.36853	2.22427e-09	8.62269e-08	11.0143
ARID5A	0.981708	3.70803	6.35539	2.37919e-09	9.05238e-08	11.0121
MFSD8	-0.54384	3.3603	-6.35385	2.39808e-09	9.106e-08	11.0046
CLN3	0.405728	4.32416	6.35786	2.34926e-09	8.99257e-08	10.9852
NDUFS4	-0.44934	4.55688	-6.36026	2.32063e-09	8.91892e-08	10.9838
KAT8	0.303913	5.21792	6.36203	2.29969e-09	8.88406e-08	10.9791
BCAT1	-0.642709	4.86042	-6.35909	2.33453e-09	8.95421e-08	10.9703
LOC284009	0.962096	2.3016	6.33719	2.61142e-09	9.69752e-08	10.9583
CD99L2	-0.480723	7.16055	-6.35048	2.43978e-09	9.19081e-08	10.9575
PPP4R2	0.438172	5.71774	6.35717	2.35764e-09	8.99367e-08	10.9554
BCAP29	-0.404305	5.36143	-6.35705	2.35903e-09	8.99367e-08	10.9546
KANSL1L	0.576473	4.54576	6.35277	2.41137e-09	9.13816e-08	10.9514
ENGASE	0.788879	4.60814	6.35155	2.42647e-09	9.1771e-08	10.9444
GTF2A1	-0.451445	5.34213	-6.35093	2.43421e-09	9.18806e-08	10.9244
NFATC3	0.609771	5.60683	6.34703	2.48323e-09	9.33596e-08	10.9049
MIR100HG	0.585417	6.02921	6.34621	2.49369e-09	9.35675e-08	10.9041
SCFD2	-0.551585	3.28802	-6.33274	2.67141e-09	9.81969e-08	10.9035
VLDLR	-0.691687	4.92005	-6.34358	2.52744e-09	9.46468e-08	10.8926
THUMPD3-AS1	0.686075	4.34491	6.33851	2.59387e-09	9.6753e-08	10.8912
FRAS1	-1.20386	3.44505	-6.33256	2.67396e-09	9.81969e-08	10.8873
CORO7	-0.756645	5.54301	-6.34189	2.54943e-09	9.52824e-08	10.8833
PLEKHH3	0.671494	3.64609	6.32921	2.72011e-09	9.93155e-08	10.8827
SH2D6	0.864745	2.30363	6.3197	2.85551e-09	1.03661e-07	10.8739
ANKMY2	-0.594804	4.1756	-6.3356	2.63273e-09	9.72471e-08	10.8736
LPGAT1	-0.766077	6.24858	-6.33628	2.62354e-09	9.70964e-08	10.8663
SH3BP5	-0.615689	5.71563	-6.33792	2.60167e-09	9.68535e-08	10.8633
CASD1	-0.576452	5.12834	-6.33691	2.61515e-09	9.69752e-08	10.8566
ZBTB44	0.329279	6.44821	6.33213	2.67977e-09	9.82202e-08	10.8432
MTRF1L	0.54668	5.01447	6.33309	2.66667e-09	9.81969e-08	10.8414
RGL3	1.08269	3.15028	6.31282	2.95752e-09	1.06347e-07	10.8309
NOP14-AS1	-0.53262	3.96423	-6.32332	2.8032e-09	1.02153e-07	10.8249
PPIA	-0.486639	8.79549	-6.31299	2.95488e-09	1.06347e-07	10.8143
TAF12	0.478569	3.64529	6.31517	2.92229e-09	1.0548e-07	10.8111
TMEFF1	-1.42135	2.17501	-6.30626	3.05814e-09	1.09139e-07	10.8102
ZFP41	0.622365	4.39579	6.32073	2.84055e-09	1.03315e-07	10.8002
CEACAM19	0.759365	2.92694	6.30372	3.09806e-09	1.10149e-07	10.7912
EMSY	0.432499	4.44744	6.31679	2.89814e-09	1.04808e-07	10.7776
UIMC1	0.451714	3.99558	6.31082	2.98791e-09	1.07213e-07	10.7734
ATXN10	-0.527456	6.10763	-6.31742	2.88886e-09	1.04671e-07	10.7687
CKM	1.83228	-0.56066	6.39112	1.98087e-09	7.86794e-08	10.7501
P4HA2	1.30355	3.47447	6.29703	3.20548e-09	1.13332e-07	10.7389
RAB11A	-0.483361	6.25844	-6.30822	3.02776e-09	1.08258e-07	10.7259
LOC101928123	1.23605	1.03286	6.31049	2.99289e-09	1.07213e-07	10.7253
KRT5	-1.67972	-0.874579	-6.36181	2.3022e-09	8.88406e-08	10.7205
HSPA1A	2.27798	8.82815	6.29216	3.28589e-09	1.15103e-07	10.7003
DDX1	-0.452436	5.77089	-6.30442	3.08699e-09	1.09962e-07	10.6974
FAM49B	-0.853703	5.741	-6.30332	3.10437e-09	1.10167e-07	10.696
TSPYL5	-0.809218	4.89921	-6.30237	3.11933e-09	1.10492e-07	10.6895
EDEM1	-0.672172	3.89198	-6.2952	3.23549e-09	1.13757e-07	10.6841
SHOC1	1.08669	1.87465	6.28139	3.47115e-09	1.20262e-07	10.68
NEAT1	1.47342	9.21313	6.28617	3.38782e-09	1.1802e-07	10.6783
IMPA2	0.676722	3.10017	6.27878	3.51754e-09	1.21425e-07	10.6642
LHX8	-2.34881	-0.124186	-6.29548	3.23087e-09	1.13757e-07	10.654
PARD3	0.616567	5.57842	6.29597	3.22276e-09	1.13731e-07	10.6528
FBXO9	-0.380254	5.53635	-6.29429	3.25054e-09	1.14075e-07	10.6446
MPLKIP	0.369263	4.55345	6.28919	3.33603e-09	1.1655e-07	10.6367
KCNIP1	-0.929554	3.95209	-6.28437	3.41888e-09	1.18884e-07	10.6275
DMAC1	-0.355022	4.97033	-6.28899	3.33947e-09	1.1655e-07	10.6211
CYP26A1	-2.24541	-1.5365	-6.37623	2.13816e-09	8.3874e-08	10.6145
ITPRIPL2	0.55239	4.48147	6.28042	3.48836e-09	1.20638e-07	10.5987
KLF15	0.924374	6.05843	6.28369	3.43076e-09	1.19079e-07	10.5962
CTSO	-0.937327	3.82912	-6.27643	3.55989e-09	1.22664e-07	10.5962
LATS2	0.81909	3.07291	6.2647	3.77858e-09	1.28797e-07	10.595
KCNE5	-1.28739	1.5042	-6.26204	3.82995e-09	1.30081e-07	10.5867
HSPA1B	2.10824	8.69986	6.26403	3.79147e-09	1.29005e-07	10.5596
ZBED6	1.10408	3.67941	6.25914	3.88691e-09	1.31545e-07	10.5471
CORO2B	-0.662036	7.02685	-6.26645	3.74513e-09	1.2858e-07	10.5427
SLC25A40	-0.565854	3.91249	-6.26528	3.76744e-09	1.28797e-07	10.5385
IDH3G	-0.64892	5.42146	-6.26927	3.69182e-09	1.2698e-07	10.5238
PRR34-AS1	0.595875	2.58	6.2458	4.15916e-09	1.39269e-07	10.517
RAP1GDS1	-0.528071	6.39705	-6.2648	3.77667e-09	1.28797e-07	10.5138
PLAUR	0.731828	3.23055	6.24856	4.1013e-09	1.37575e-07	10.5123
MTR	-0.458539	5.13833	-6.2647	3.77855e-09	1.28797e-07	10.4997
PCDHGA8	0.893432	2.35821	6.24183	4.24378e-09	1.41603e-07	10.498
ANXA6	-0.752248	6.71364	-6.2571	3.92733e-09	1.32441e-07	10.4884
LINC01134	1.31855	-0.370665	6.32966	2.71383e-09	9.92771e-08	10.485
PCCB	-0.564944	4.81586	-6.25934	3.88295e-09	1.31545e-07	10.4782
ERLEC1	-0.431134	5.25047	-6.25733	3.92271e-09	1.32441e-07	10.4629
DSG1	-1.77546	-2.16852	-6.43244	1.60158e-09	6.83318e-08	10.4612
TUBB4A	-1.01992	9.27876	-6.2372	4.34443e-09	1.43449e-07	10.4576
MAPK9	-0.733627	6.06183	-6.25233	4.02347e-09	1.35443e-07	10.4489
HMGCLL1	-0.691521	2.80583	-6.23378	4.42037e-09	1.45451e-07	10.4445
GPR157	0.687364	2.36503	6.23052	4.49401e-09	1.47363e-07	10.4439
TIMELESS	0.592622	2.92187	6.23137	4.47476e-09	1.46986e-07	10.4389
BTBD7	0.397326	5.27429	6.25027	4.06586e-09	1.36627e-07	10.4274
MCF2	-0.870617	2.32863	-6.22511	4.619e-09	1.5094e-07	10.4133
LOC100506639	0.448406	2.71346	6.22448	4.63378e-09	1.51163e-07	10.4106
HPRT1	-1.08679	4.13798	-6.24121	4.25703e-09	1.41797e-07	10.4082
OSBPL9	-0.357158	5.047	-6.24537	4.16831e-09	1.3933e-07	10.405
CALM2	-0.483043	9.75022	-6.2232	4.66393e-09	1.51886e-07	10.395
EPB41L3	-0.770949	6.32338	-6.24056	4.2712e-09	1.42019e-07	10.3947
ARF5	-0.626179	6.15562	-6.23728	4.34273e-09	1.43449e-07	10.3762
BACE2	1.13364	3.09036	6.21768	4.79608e-09	1.5539e-07	10.3727
SLC7A14	-0.787687	5.26612	-6.23796	4.32786e-09	1.43449e-07	10.3708
VGLL4	0.425186	5.84638	6.23775	4.33241e-09	1.43449e-07	10.3687
WHAMM	0.388875	4.74333	6.23473	4.39924e-09	1.45007e-07	10.3632
TTC19	-0.300524	5.2902	-6.22938	4.52003e-09	1.47961e-07	10.3249
LOC101927082	0.79972	2.04436	6.20026	5.23758e-09	1.66446e-07	10.2944
OXCT1	-0.642211	5.4661	-6.22156	4.70277e-09	1.52888e-07	10.2895
GPRASP2	-0.931738	4.7912	-6.21727	4.80589e-09	1.55442e-07	10.2755
CCNA2	1.08017	0.960408	6.21122	4.9554e-09	1.59463e-07	10.2699
PHKB	-0.303519	5.38001	-6.21816	4.7844e-09	1.55276e-07	10.2695
FAM13A	0.512013	4.54911	6.21275	4.91722e-09	1.58773e-07	10.2614
THNSL1	-0.554276	3.3312	-6.19982	5.24919e-09	1.66446e-07	10.2512
NDFIP2	-0.879523	5.36117	-6.21168	4.94369e-09	1.59356e-07	10.2426
GUF1	-0.387995	4.24255	-6.20713	5.05892e-09	1.62519e-07	10.2405
HS6ST2	-1.67246	2.43608	-6.19179	5.46657e-09	1.72693e-07	10.2367
FAR2	-0.976804	3.60848	-6.20046	5.23223e-09	1.66446e-07	10.2334
BEX3	-0.487918	7.41531	-6.19974	5.25131e-09	1.66446e-07	10.2244
SNX10	-0.976961	4.11569	-6.20188	5.19484e-09	1.66042e-07	10.2187
TNFSF14	1.08249	1.2292	6.1984	5.28695e-09	1.67297e-07	10.2173
LRRC57	0.413664	5.05426	6.20434	5.13061e-09	1.64266e-07	10.2055
ABCD4	0.478136	5.37252	6.20146	5.20593e-09	1.66117e-07	10.1875
NIF3L1	-0.643203	3.43105	-6.18527	5.6493e-09	1.76523e-07	10.1732
PTPN2	0.712447	4.43254	6.18794	5.57375e-09	1.75495e-07	10.1519
PIK3CD-AS2	0.953932	0.49901	6.20618	5.0833e-09	1.63026e-07	10.1477
PGAP3	-0.570791	4.00529	-6.18608	5.6263e-09	1.76523e-07	10.1474
SPAG7	-0.358351	5.01705	-6.19108	5.48602e-09	1.73019e-07	10.1402
AUH	-0.500447	3.51396	-6.17645	5.90636e-09	1.83532e-07	10.1273
BCAR3	0.75932	4.76916	6.18549	5.64321e-09	1.76523e-07	10.1211
IFRD1	0.63276	5.25357	6.18611	5.62559e-09	1.76523e-07	10.1144
LIMD1	0.437135	4.7091	6.18327	5.7066e-09	1.77907e-07	10.112
ADAM22	-0.579289	5.56774	-6.18515	5.65289e-09	1.76523e-07	10.1109
IL27RA	0.674332	2.57605	6.16064	6.39607e-09	1.96498e-07	10.1074
MS4A2	0.844141	1.11388	6.1725	6.0251e-09	1.86916e-07	10.089
H2BC5	0.793674	1.99141	6.15538	6.5677e-09	2.00473e-07	10.081
GSTZ1	-0.528104	3.61491	-6.16532	6.24706e-09	1.92605e-07	10.0761
SLC6A1	-0.941052	7.16468	-6.16568	6.23599e-09	1.92605e-07	10.0576
MTSS2	0.772443	9.52994	6.15153	6.69624e-09	2.02113e-07	10.0383
BMP1	0.595596	3.80246	6.15802	6.48106e-09	1.98787e-07	10.0346
GAS7	-0.82218	8.64832	-6.15269	6.65725e-09	2.01762e-07	10.0308
KMT5A	0.440848	4.88138	6.16539	6.24492e-09	1.92605e-07	10.0194
WDR11	-0.43856	4.83285	-6.16526	6.24906e-09	1.92605e-07	10.0162
ENOPH1	-0.433991	5.92729	-6.16351	6.30443e-09	1.93997e-07	10.0082
MRPL2	-0.389256	4.17748	-6.15638	6.53466e-09	2.00108e-07	9.99717
TMEM30A	-0.591565	7.36769	-6.15252	6.66305e-09	2.01762e-07	9.99522
SLC8A3	-0.907336	2.82778	-6.14227	7.01546e-09	2.0877e-07	9.99116
PPP2R2B	-0.640392	6.94904	-6.15317	6.64132e-09	2.01747e-07	9.98676
C11orf24	-0.614477	3.82624	-6.15122	6.70657e-09	2.02113e-07	9.98561
TRAF3IP2	0.443486	4.73181	6.15452	6.59635e-09	2.00702e-07	9.97094
ORC6	0.71097	5.32062	6.15597	6.54831e-09	2.00203e-07	9.96834
RTL8B	-0.540565	3.24561	-6.14021	7.08859e-09	2.10287e-07	9.96737
PARN	-0.321846	4.38186	-6.15088	6.71813e-09	2.0214e-07	9.96205
GABARAPL1	-0.882208	7.26321	-6.14565	6.89726e-09	2.06548e-07	9.96128
CDC123	-0.524588	4.71891	-6.15173	6.6896e-09	2.02113e-07	9.95308
RAB2A	-0.525609	6.62073	-6.14752	6.8326e-09	2.05259e-07	9.94902
TBC1D30	-0.969065	3.43909	-6.14022	7.08815e-09	2.10287e-07	9.94781
MIR497	0.977435	1.10301	6.13736	7.19074e-09	2.12653e-07	9.93226
MFHAS1	0.497057	4.89458	6.14661	6.86415e-09	2.05881e-07	9.92798
MXD4	0.56068	6.48586	6.14493	6.92212e-09	2.06966e-07	9.92643
PLPPR1	-0.925424	4.48784	-6.14442	6.9401e-09	2.07177e-07	9.92287
FOXN3	0.419029	6.25132	6.14387	6.95933e-09	2.07425e-07	9.91544
TNFRSF21	-0.922226	4.64662	-6.1376	7.18202e-09	2.12653e-07	9.88938
PARP2	-0.434335	4.32383	-6.13401	7.31266e-09	2.15923e-07	9.88045
FAM83G	0.793567	1.29505	6.12133	7.79335e-09	2.26939e-07	9.87368
HSPB9	1.1242	0.192773	6.15458	6.59426e-09	2.00702e-07	9.86202
DLAT	-0.53926	4.61953	-6.13178	7.39509e-09	2.17342e-07	9.85885
REPS2	-0.83346	5.9015	-6.13197	7.38802e-09	2.17342e-07	9.85857
RIT1	0.446017	4.77048	6.13017	7.45496e-09	2.18763e-07	9.85257
SPAG5-AS1	0.63014	2.1356	6.10682	8.38166e-09	2.3917e-07	9.85173
GKAP1	1.02324	4.32947	6.12268	7.74063e-09	2.25751e-07	9.85093
CLEC2B	1.27808	2.89735	6.10662	8.38972e-09	2.3917e-07	9.84853
CHCHD2	-0.449443	7.22122	-6.12065	7.81982e-09	2.27362e-07	9.83376
CHCHD6	-0.532178	3.78823	-6.11817	7.91792e-09	2.29862e-07	9.83181
ANXA7	-0.414276	6.11574	-6.12519	7.64396e-09	2.23963e-07	9.82588
NRIP3	-1.21469	4.63739	-6.1237	7.70107e-09	2.24942e-07	9.8241
RILPL2	0.429466	4.88084	6.12443	7.67298e-09	2.24467e-07	9.8211
RELL2	-0.998822	3.48732	-6.11151	8.18699e-09	2.35156e-07	9.8052
ESRP2	0.91718	1.2074	6.10806	8.32946e-09	2.38167e-07	9.80307
C9orf153	1.53336	-0.318341	6.17856	5.84376e-09	1.81885e-07	9.79686
ICA1	-0.773151	4.144	-6.11444	8.06722e-09	2.33127e-07	9.79376
FOXO4	0.92864	7.34016	6.11386	8.09072e-09	2.33451e-07	9.79275
TBCC	-0.606863	3.34438	-6.10516	8.45142e-09	2.40207e-07	9.7893
ZFYVE16	-0.574675	5.84802	-6.11589	8.00902e-09	2.31869e-07	9.77657
BDH1	-0.460794	5.03685	-6.11583	8.01147e-09	2.31869e-07	9.774
ZNF605	0.531783	4.97927	6.1135	8.10549e-09	2.33522e-07	9.7658
ELFN1	-0.981065	1.7697	-6.0875	9.23255e-09	2.57778e-07	9.76022
GALNT11	-0.541249	5.45622	-6.11205	8.16475e-09	2.34873e-07	9.75472
GRIK2	-0.896766	3.74111	-6.10194	8.5888e-09	2.43384e-07	9.74741
CTBP2	0.564049	5.24685	6.11014	8.24336e-09	2.36418e-07	9.74483
PLAC8	0.995657	2.07123	6.08448	9.3732e-09	2.60938e-07	9.74113
APEH	-0.485315	5.2987	-6.10942	8.27293e-09	2.36908e-07	9.74087
TM7SF2	-0.605646	4.63352	-6.10618	8.40839e-09	2.39343e-07	9.73642
AKAP6	-0.523969	6.65589	-6.10369	8.51389e-09	2.41621e-07	9.7349
HSPA6	3.3405	3.23522	6.08294	9.44553e-09	2.62566e-07	9.73015
TEAD2	1.01775	2.45065	6.08102	9.53664e-09	2.64712e-07	9.72846
NDC80	1.19544	1.33481	6.08694	9.25837e-09	2.5812e-07	9.70851
TATDN3	-0.425357	3.96137	-6.0932	8.97308e-09	2.52764e-07	9.70199
FAM3C	-0.620471	5.0727	-6.09914	8.71002e-09	2.46451e-07	9.69386
CCDC88B	0.674617	4.21587	6.0915	9.04987e-09	2.54549e-07	9.69291
KLRD1	0.629823	4.86078	6.09601	8.84788e-09	2.49979e-07	9.68553
TMEM14B	-0.410973	5.13609	-6.09512	8.88709e-09	2.50714e-07	9.67171
IL3RA	0.936958	4.5469	6.08874	9.1756e-09	2.56944e-07	9.6669
TRPC3	-1.59429	2.15703	-6.06959	1.00974e-08	2.77036e-07	9.6644
UQCRC1	-0.393815	6.66496	-6.08785	9.21651e-09	2.57709e-07	9.6589
TUBB3	-1.08616	5.86169	-6.08938	9.14632e-09	2.56502e-07	9.65769
FLT3LG	0.74728	2.44786	6.06577	1.02916e-08	2.81552e-07	9.65682
PALLD	0.823383	6.14274	6.09074	9.08441e-09	2.55143e-07	9.65621
UBL3	-0.459597	7.05018	-6.07576	9.79056e-09	2.70967e-07	9.61222
PPP4R4	-1.12166	3.49091	-6.07107	1.00231e-08	2.76596e-07	9.60986
MIR1915HG	0.710355	3.35701	6.06305	1.04323e-08	2.82953e-07	9.60654
SYT11	-0.798924	8.58494	-6.06423	1.0371e-08	2.82431e-07	9.60506
CA4	-1.33899	1.51762	-6.05457	1.08834e-08	2.93095e-07	9.60104
SLC10A1	1.61677	-0.273143	6.1319	7.39058e-09	2.17342e-07	9.60009
CZIB	-0.34953	4.90691	-6.07774	9.6946e-09	2.68703e-07	9.59011
VWA8	-0.428164	4.19152	-6.07058	1.00473e-08	2.76863e-07	9.57853
LIPH	0.929877	1.50825	6.05205	1.10206e-08	2.9595e-07	9.56345
DCTN6	-0.389885	5.13568	-6.07113	1.00198e-08	2.76596e-07	9.55569
LINC01963	-0.66201	4.82969	-6.06977	1.00882e-08	2.77036e-07	9.55465
CLTC	-0.543713	7.94235	-6.05715	1.07438e-08	2.89746e-07	9.55078
NOP2	0.417963	4.07255	6.06098	1.05408e-08	2.84675e-07	9.54538
DYNLT3	-0.571907	4.75802	-6.06759	1.01985e-08	2.79406e-07	9.54527
GPR61	-1.13863	1.73372	-6.04169	1.16045e-08	3.07867e-07	9.54309
CFLAR-AS1	0.933431	1.94006	6.04079	1.16566e-08	3.08665e-07	9.53029
GSK3B	-0.478124	5.63845	-6.06463	1.03505e-08	2.82348e-07	9.52629
IRAK1	0.543794	5.53082	6.06532	1.03148e-08	2.81779e-07	9.52626
FTO	-0.495125	6.45509	-6.06117	1.05309e-08	2.84675e-07	9.52536
LMBR1	-0.571694	5.15573	-6.06399	1.03833e-08	2.82431e-07	9.52262
TACR1	-1.79725	2.41675	-6.04375	1.1486e-08	3.05424e-07	9.52051
WDR7	-0.586824	5.49547	-6.0633	1.04192e-08	2.82953e-07	9.51954
ENTR1	0.45854	3.74015	6.04937	1.11687e-08	2.98988e-07	9.51372
MRPS25	-0.3047	5.25723	-6.06163	1.05067e-08	2.84565e-07	9.50907
EXOC3L1	-0.99024	0.626577	-6.04712	1.1295e-08	3.01504e-07	9.50852
PURG	0.498266	3.33438	6.04159	1.16103e-08	3.07867e-07	9.49938
SPHKAP	-1.46364	2.54348	-6.03483	1.20076e-08	3.17074e-07	9.47947
PAPOLA	0.521352	6.88294	6.05055	1.11036e-08	2.97757e-07	9.47918
USP46-AS1	-1.31957	-0.364822	-6.06998	1.00777e-08	2.77036e-07	9.47499
CDK2AP2	0.714578	5.56196	6.0536	1.09357e-08	2.94087e-07	9.47089
CFLAR	0.430729	7.1704	6.0463	1.13409e-08	3.01989e-07	9.46683
COPG1	-0.519573	6.05114	-6.04915	1.1181e-08	2.98988e-07	9.45922
DEGS2	-0.770345	3.09605	-6.03194	1.21821e-08	3.20344e-07	9.45458
PHB2	-0.343923	5.77081	-6.04691	1.13068e-08	3.01504e-07	9.441
CGAS	0.994888	2.23532	6.01874	1.30081e-08	3.36474e-07	9.43459
PAFAH1B1	-0.426153	7.46982	-6.0328	1.21297e-08	3.19674e-07	9.41793
RHNO1	-0.46032	3.57875	-6.02949	1.23314e-08	3.23376e-07	9.41731
TDRKH	-0.46439	3.7513	-6.02991	1.23052e-08	3.23136e-07	9.41043
SMIM10L2A	-0.950475	5.3333	-6.03532	1.19785e-08	3.16746e-07	9.38892
COPS7A	-0.388919	5.76614	-6.03264	1.21397e-08	3.19674e-07	9.37315
IKBKE	-1.09629	2.40863	-6.00838	1.36957e-08	3.50441e-07	9.36942
ME3	-0.986155	4.32457	-6.02759	1.24484e-08	3.25098e-07	9.36709
GPRC5A	1.35021	4.15482	6.01794	1.30602e-08	3.37363e-07	9.36704
OAT	-0.606841	6.15353	-6.02716	1.24751e-08	3.25348e-07	9.35656
PSMD13	-0.331329	5.35817	-6.02909	1.23558e-08	3.23568e-07	9.35244
MCM8-AS1	0.935915	1.08669	6.01381	1.3331e-08	3.43889e-07	9.35115
NIPSNAP2	-0.457098	5.59651	-6.02851	1.23914e-08	3.24055e-07	9.35081
LRPPRC	-0.507014	6.06252	-6.02635	1.25255e-08	3.25767e-07	9.34774
LINC00997	0.449894	3.44833	6.01032	1.35639e-08	3.48477e-07	9.34538
SRSF2	-0.451652	5.9436	-6.02591	1.25527e-08	3.26026e-07	9.34407
IL21R	0.932826	2.87483	6.00101	1.42058e-08	3.62029e-07	9.3421
PLEKHO1	0.499317	5.69082	6.02636	1.25246e-08	3.25767e-07	9.33974
LRP11	-0.585307	5.35231	-6.02488	1.26175e-08	3.27262e-07	9.33481
AP2B1	-0.392975	7.88777	-6.01151	1.34841e-08	3.46895e-07	9.32906
TRAPPC9	-0.459592	5.23886	-6.02008	1.29218e-08	3.34699e-07	9.31043
TMED2-DT	0.722532	3.95852	6.0077	1.37421e-08	3.51153e-07	9.31014
GLTPD2	-1.17775	0.0949202	-6.01192	1.34565e-08	3.46655e-07	9.30253
GRM6	0.717515	2.73766	5.99237	1.48276e-08	3.75857e-07	9.3022
HSBP1L1	0.473117	3.48743	5.99742	1.44607e-08	3.68031e-07	9.28365
NUGGC	1.0551	2.81358	5.9857	1.53258e-08	3.8591e-07	9.27351
SC5D	-0.57249	4.77979	-6.01005	1.35826e-08	3.48486e-07	9.26737
PPARA	0.549772	5.87485	6.00951	1.36191e-08	3.48949e-07	9.26044
CCDC120	0.489707	3.2352	5.98516	1.53675e-08	3.86446e-07	9.23876
MLXIP	0.430916	6.25973	6.00218	1.41232e-08	3.60408e-07	9.23182
LOC101929372	0.718709	2.13045	5.97537	1.61306e-08	4.0191e-07	9.23098
FKTN	-0.423931	4.0656	-5.99584	1.4575e-08	3.70443e-07	9.23017
RD3	1.09314	0.899291	5.98965	1.50291e-08	3.79949e-07	9.21776
ABHD12	-0.509873	6.31215	-5.99435	1.46825e-08	3.72677e-07	9.2012
PPCS	-0.336138	4.2628	-5.9916	1.48842e-08	3.76788e-07	9.20055
LAMTOR5-AS1	0.747553	2.67666	5.96921	1.66296e-08	4.1218e-07	9.19666
PPP2R1A	-0.659238	8.11661	-5.98105	1.56832e-08	3.93345e-07	9.19398
EIF4H	-0.364353	7.94612	-5.98159	1.56413e-08	3.92811e-07	9.18779
KREMEN2	-0.958818	0.383176	-5.97897	1.58454e-08	3.95843e-07	9.16505
RBPMS	0.764574	4.02236	5.97734	1.59744e-08	3.98541e-07	9.15878
YBX3	0.926315	5.08168	5.98693	1.52327e-08	3.84075e-07	9.15786
LANCL2	-0.50107	5.27716	-5.98786	1.51631e-08	3.82827e-07	9.15573
ZNF618	0.411546	4.26393	5.98019	1.575e-08	3.94499e-07	9.15007
BORCS5	-0.445871	4.24155	-5.9794	1.58117e-08	3.95521e-07	9.13993
COL25A1	-1.65454	2.19512	-5.95206	1.8101e-08	4.42696e-07	9.10904
CORIN	0.665702	2.77347	5.9504	1.82501e-08	4.44797e-07	9.10385
TCAF2	0.599158	3.62009	5.9604	1.737e-08	4.27186e-07	9.1033
CPNE6	-0.759016	5.80464	-5.97292	1.63275e-08	4.06283e-07	9.09058
RASGRF2	-0.824745	4.94783	-5.96928	1.66237e-08	4.1218e-07	9.07311
LYG1	0.848705	0.536531	5.964	1.7064e-08	4.21845e-07	9.07248
HERC4	0.487195	5.53417	5.96984	1.65783e-08	4.11983e-07	9.06766
MPC1	-0.401443	5.77745	-5.96871	1.66713e-08	4.12675e-07	9.06601
ADAMTS9-AS2	0.911103	2.63813	5.94039	1.91745e-08	4.64e-07	9.06477
NKAPL	0.784524	2.72742	5.93924	1.92831e-08	4.64017e-07	9.05387
MBTPS2	-0.502954	3.50163	-5.95074	1.82196e-08	4.44624e-07	9.04657
LRIG2-DT	0.635477	2.8309	5.93852	1.93521e-08	4.65087e-07	9.04405
ZC3H12A	1.24036	0.820778	5.95188	1.81173e-08	4.42696e-07	9.0427
PRPS1	-0.487032	4.80542	-5.9627	1.71742e-08	4.23993e-07	9.04033
TMEM81	0.67401	2.29385	5.93484	1.97065e-08	4.70626e-07	9.03986
AZIN2	-0.529785	4.55429	-5.96044	1.73668e-08	4.27186e-07	9.03646
ATPAF2	0.352969	3.67724	5.94838	1.84327e-08	4.48096e-07	9.0348
TNFRSF9	0.854914	2.91518	5.93494	1.96965e-08	4.70626e-07	9.02701
BAZ2A	0.530569	6.59668	5.95708	1.76577e-08	4.33139e-07	9.02202
SAMD12	-0.608957	4.63745	-5.95732	1.7637e-08	4.33139e-07	9.01993
ABCC6	0.680974	2.5462	5.93076	2.01073e-08	4.76602e-07	9.01836
ANKRD28	-0.438705	5.58441	-5.95403	1.79255e-08	4.39141e-07	8.99382
SH2D3A	0.863934	2.75677	5.92611	2.05733e-08	4.84622e-07	8.9919
BRCA2	0.724077	1.79955	5.92443	2.0744e-08	4.8623e-07	8.98677
SNX33	0.727408	5.07112	5.94998	1.82877e-08	4.45141e-07	8.9768
ANKRD13C	-0.426894	4.00005	-5.94028	1.91846e-08	4.64e-07	8.96599
DOK1	0.676144	2.94563	5.92316	2.08742e-08	4.88679e-07	8.96581
LINC01561	1.01341	2.16668	5.91716	2.15004e-08	4.99641e-07	8.95924
ATP5MGL	1.10504	0.835205	5.93396	1.97921e-08	4.71789e-07	8.95505
PLCL2	-0.886631	3.86955	-5.93655	1.95407e-08	4.67844e-07	8.94992
CTRL	0.573377	3.70551	5.9295	2.02319e-08	4.78956e-07	8.94878
SGO1	1.21161	0.0712046	5.96245	1.71955e-08	4.23993e-07	8.94858
FIG4	-0.692198	4.45863	-5.9414	1.90787e-08	4.62616e-07	8.94841
MT2A	1.0633	7.80026	5.9332	1.98664e-08	4.7207e-07	8.93987
SPACA6P-AS	0.77141	2.43887	5.91355	2.18855e-08	5.07349e-07	8.93951
EIF3K	-0.306328	6.2889	-5.9394	1.92684e-08	4.64017e-07	8.93518
TPGS2	-0.308192	6.01294	-5.93943	1.92656e-08	4.64017e-07	8.93026
TOB2	0.528504	6.73065	5.93659	1.9537e-08	4.67844e-07	8.92929
ESRG	0.799351	5.22423	5.93949	1.92598e-08	4.64017e-07	8.92777
LOC400940	-0.948695	1.58807	-5.90976	2.22975e-08	5.14387e-07	8.92413
NALCN	-0.495564	5.18281	-5.93799	1.9403e-08	4.6572e-07	8.91726
UBXN2A	0.486289	4.6882	5.93383	1.98049e-08	4.71789e-07	8.91329
POLR3H	0.446066	6.48851	5.93187	1.99978e-08	4.74598e-07	8.90182
C5orf22	-0.555662	3.93807	-5.92507	2.06789e-08	4.85524e-07	8.89423
SLC23A2	-0.594214	6.506	-5.92817	2.03656e-08	4.81521e-07	8.89247
ELOVL6	-0.385402	3.77749	-5.9214	2.10561e-08	4.91294e-07	8.89195
TLCD2	0.834765	3.48019	5.91114	2.21463e-08	5.12144e-07	8.88827
FLJ22447	0.650468	4.6058	5.92687	2.04965e-08	4.84014e-07	8.88335
IGSF3	-0.945419	2.83665	-5.91013	2.22574e-08	5.14086e-07	8.88076
REXO4	0.382614	4.61946	5.9263	2.05539e-08	4.84622e-07	8.87686
ABCG4	-1.03916	2.42646	-5.90356	2.29873e-08	5.27097e-07	8.87135
ATP6V0E2-AS1	-0.521502	2.71332	-5.90301	2.30495e-08	5.27887e-07	8.86896
CDC20B	0.846548	2.15167	5.89712	2.37266e-08	5.42085e-07	8.8659
SDR16C5	-1.35409	-0.194231	-5.92498	2.06883e-08	4.85524e-07	8.86187
TAF3	0.712476	5.56554	5.92572	2.06126e-08	4.84945e-07	8.85802
CREBRF	0.568326	6.18839	5.92232	2.09606e-08	4.90096e-07	8.8473
OPCML	-1.26486	4.45873	-5.91865	2.13428e-08	4.97195e-07	8.84234
DMPK	0.5923	6.04549	5.92133	2.10636e-08	4.91294e-07	8.84223
KMT2A	0.426998	7.60719	5.91205	2.20477e-08	5.10484e-07	8.83936
TBX6	0.916479	2.07017	5.89116	2.44314e-08	5.55603e-07	8.8371
ACAD9	-0.398327	4.5125	-5.91774	2.14393e-08	4.98831e-07	8.83274
PRSS53	0.734919	2.32907	5.88806	2.48062e-08	5.61536e-07	8.82098
TPBGL	-1.52423	1.89486	-5.88941	2.46431e-08	5.58989e-07	8.81979
MAP3K5-AS1	1.10846	-0.00870497	5.93332	1.98553e-08	4.7207e-07	8.81967
PLAA	-0.406424	3.83118	-5.90713	2.2588e-08	5.20456e-07	8.81841
AREL1	-0.465896	4.98132	-5.91457	2.17761e-08	5.05429e-07	8.80811
CCDC151	0.896665	2.85488	5.88695	2.4942e-08	5.6375e-07	8.79819
CATSPERB	0.892528	1.08957	5.89089	2.44645e-08	5.55603e-07	8.79296
TMC5	0.950162	0.55857	5.9051	2.28142e-08	5.24396e-07	8.78877
N4BP2L2	0.400904	6.86303	5.90361	2.29823e-08	5.27097e-07	8.77628
INPP4B	-0.530874	3.30858	-5.89101	2.44494e-08	5.55603e-07	8.77621
CASP4	0.951999	2.67768	5.87802	2.60588e-08	5.83435e-07	8.77156
RBM17	0.473877	6.25688	5.90575	2.27412e-08	5.23351e-07	8.77041
MTHFD1	-0.471886	5.85248	-5.9013	2.32446e-08	5.31713e-07	8.74721
AP1AR	-0.644399	4.09879	-5.89276	2.42408e-08	5.52505e-07	8.73167
MDH2	-0.520722	6.25302	-5.89334	2.41713e-08	5.51582e-07	8.719
SCRN3	-0.38663	4.18892	-5.88204	2.55506e-08	5.73408e-07	8.68225
PSMB2	-0.387301	5.75165	-5.88799	2.48145e-08	5.61536e-07	8.68177
AGK	-0.489131	4.50769	-5.8856	2.5108e-08	5.66154e-07	8.68027
COX11	-0.472985	4.81083	-5.88629	2.50233e-08	5.64913e-07	8.67604
SRP54	-0.422333	4.5798	-5.88397	2.53096e-08	5.69347e-07	8.67189
KATNB1	-0.837602	4.85162	-5.88237	2.55085e-08	5.7314e-07	8.65957
DOCK9-DT	-1.30098	-0.347569	-5.88425	2.52744e-08	5.69228e-07	8.65056
PCLAF	1.17999	3.55566	5.85803	2.87403e-08	6.31555e-07	8.64404
ATF1	0.472694	3.0457	5.85262	2.95112e-08	6.45506e-07	8.62853
ACSL4	-0.536086	4.68753	-5.8753	2.64084e-08	5.90564e-07	8.6276
BRD4	0.501762	7.38742	5.86866	2.72828e-08	6.07971e-07	8.62648
SPOCK3	-0.789064	6.9032	-5.86751	2.7437e-08	6.09194e-07	8.61561
PTS	-0.368	3.51771	-5.85905	2.85968e-08	6.29859e-07	8.61277
PCMT1	-0.641909	6.24179	-5.86874	2.72714e-08	6.07971e-07	8.60362
HSD17B13	0.789656	0.644335	5.85843	2.86836e-08	6.3104e-07	8.59986
UBALD2	0.660023	4.66601	5.86706	2.74973e-08	6.09194e-07	8.59924
CACNA2D1	-0.827866	5.06701	-5.86997	2.71073e-08	6.05482e-07	8.59787
CARD8	0.426724	4.5794	5.86552	2.77051e-08	6.13065e-07	8.59037
FAM156B	-2.79023	0.889322	-5.83725	3.18135e-08	6.81552e-07	8.58673
ZNF410	0.328254	4.96359	5.86728	2.74673e-08	6.09194e-07	8.58417
ATL1	-0.815484	5.38231	-5.86705	2.74981e-08	6.09194e-07	8.58413
RGL2	0.428684	5.28202	5.86811	2.73563e-08	6.08895e-07	8.58405
SUSD1	-0.936821	2.57488	-5.84205	3.10764e-08	6.72991e-07	8.57763
MRPL30	-0.337313	4.25782	-5.8602	2.84369e-08	6.27065e-07	8.57455
GLMN	-0.627723	2.59393	-5.83707	3.18412e-08	6.81552e-07	8.56419
PLRG1	-0.483924	4.97092	-5.86311	2.80346e-08	6.19634e-07	8.5641
TIMM23	-0.417971	4.65531	-5.86077	2.83576e-08	6.26043e-07	8.55937
ZNF577	0.437925	3.73573	5.84802	3.01821e-08	6.57152e-07	8.55819
MMS22L	0.57473	4.63162	5.8541	2.92985e-08	6.43037e-07	8.5396
CLVS1	-1.35312	3.05668	-5.84089	3.12533e-08	6.75056e-07	8.53942
PIGZ	-0.635613	3.08201	-5.83727	3.181e-08	6.81552e-07	8.53343
RNF128	-1.25395	0.955893	-5.82584	3.36366e-08	7.11956e-07	8.53206
CTRC	1.13957	0.872696	5.84201	3.10831e-08	6.72991e-07	8.53191
LRRC20	-0.69364	4.57734	-5.85364	2.93644e-08	6.43037e-07	8.53006
CERS6-AS1	0.754463	1.06487	5.833	3.24814e-08	6.92912e-07	8.5277
RP9	0.89355	5.13412	5.85364	2.93639e-08	6.43037e-07	8.52469
ACVR1C	-0.97641	4.28324	-5.85035	2.98411e-08	6.5162e-07	8.52337
TOMM70	-1.02127	6.37546	-5.84893	3.00488e-08	6.55002e-07	8.51848
EMB	-0.799972	1.48711	-5.82124	3.43996e-08	7.23268e-07	8.51372
CEBPB	0.785807	4.42135	5.84614	3.04617e-08	6.62482e-07	8.50996
PRICKLE2-AS3	0.931642	1.4133	5.82454	3.38494e-08	7.15513e-07	8.50994
SCAMP1	-0.640738	5.66787	-5.85022	2.98594e-08	6.5162e-07	8.50474
NELL1	-1.36373	1.28047	-5.81409	3.56193e-08	7.44789e-07	8.4821
MX1	-0.527148	5.09728	-5.84489	3.06478e-08	6.65766e-07	8.47659
H1-2	1.04518	3.39599	5.82244	3.41992e-08	7.20651e-07	8.47507
ARHGEF9	-1.02639	6.55063	-5.8371	3.18372e-08	6.81552e-07	8.46831
UNC79	-0.70577	4.47678	-5.83994	3.13981e-08	6.76776e-07	8.46798
GPAA1	-0.470374	5.79344	-5.84175	3.11222e-08	6.72991e-07	8.46514
COG1	-0.68857	5.24987	-5.84183	3.11103e-08	6.72991e-07	8.46365
VGF	-1.80092	3.91817	-5.83225	3.25998e-08	6.94115e-07	8.45814
FOSL2	1.06533	5.48396	5.8399	3.14042e-08	6.76776e-07	8.45645
ATRN	-0.693312	5.74151	-5.83723	3.18167e-08	6.81552e-07	8.44544
LOC101926935	0.78038	1.1326	5.81177	3.60247e-08	7.50785e-07	8.44527
COL6A5	-1.88867	-1.9177	-5.94723	1.85376e-08	4.50071e-07	8.44417
MYCNOS	0.731926	1.55973	5.8078	3.6728e-08	7.62096e-07	8.44317
CHAT	-2.48153	-0.195473	-5.8145	3.55492e-08	7.44143e-07	8.44222
SPRYD7	-0.368244	4.24991	-5.83183	3.2667e-08	6.94442e-07	8.44025
FAAH	-0.768858	5.02943	-5.83614	3.1987e-08	6.83903e-07	8.43852
NCAPG2	-0.557538	2.80436	-5.81152	3.60676e-08	7.50855e-07	8.43746
FLCN	0.525242	6.54699	5.83218	3.26109e-08	6.94115e-07	8.43288
EFCAB5	0.716319	2.36863	5.80304	3.75883e-08	7.72349e-07	8.42881
LBH	-0.861068	3.07888	-5.81567	3.5347e-08	7.40726e-07	8.42856
LCA10	1.16621	0.363284	5.83496	3.21709e-08	6.8706e-07	8.42077
RSRC2	0.444159	5.95835	5.83163	3.26994e-08	6.94442e-07	8.41461
SMG5	0.34771	6.82471	5.82621	3.35753e-08	7.11452e-07	8.41172
FBXL19-AS1	0.687688	3.0319	5.804	3.74142e-08	7.71276e-07	8.40789
OLFM3	-1.44828	2.09362	-5.80235	3.77151e-08	7.73281e-07	8.4075
PTPRR	-1.30442	2.01265	-5.7996	3.82235e-08	7.77825e-07	8.40289
HSD17B2	0.55715	3.15993	5.80463	3.72988e-08	7.69733e-07	8.3968
CX3CL1	-1.06145	5.93492	-5.82436	3.388e-08	7.15513e-07	8.39488
SEC61A2	-0.579907	4.3156	-5.82269	3.41577e-08	7.20576e-07	8.39048
LINC00635	0.84529	2.2648	5.79364	3.9348e-08	7.9729e-07	8.38699
DCTN2	-0.390108	6.41908	-5.82053	3.45193e-08	7.24982e-07	8.37791
JAK3	0.891107	3.49792	5.8033	3.7542e-08	7.72234e-07	8.37611
CHMP6	-0.521234	3.6099	-5.80954	3.64173e-08	7.57305e-07	8.37489
CYHR1	0.347808	6.13749	5.82199	3.42731e-08	7.21406e-07	8.3746
ITGA5	0.896845	3.75732	5.80597	3.70571e-08	7.66412e-07	8.36843
SELENOI	-0.684854	5.08938	-5.81798	3.49509e-08	7.33236e-07	8.35177
SUV39H1	-0.46331	2.79892	-5.79204	3.96545e-08	8.0179e-07	8.34663
IL12B	0.882791	-0.154361	5.82853	3.31971e-08	7.04223e-07	8.34284
ZSCAN22	0.458786	3.15057	5.79229	3.96073e-08	8.01689e-07	8.34051
LINC00410	0.989273	0.739642	5.80055	3.80469e-08	7.75063e-07	8.3401
PGRMC1	-0.782998	6.14762	-5.81196	3.59919e-08	7.50785e-07	8.33592
ZNF701	0.540735	2.77383	5.78553	4.093e-08	8.21455e-07	8.33162
LINC00673	0.489038	4.08059	5.80138	3.78934e-08	7.74428e-07	8.32143
SLC25A12	-0.807462	4.52959	-5.80791	3.67074e-08	7.62096e-07	8.31507
PAM	-0.902778	6.38222	-5.80366	3.74754e-08	7.717e-07	8.30503
RAB29	0.537293	5.03088	5.80661	3.69413e-08	7.6485e-07	8.30086
HNRNPAB	0.306472	5.29585	5.80748	3.67843e-08	7.6243e-07	8.29751
UBE2N	-0.41626	6.0017	-5.8055	3.7141e-08	7.67312e-07	8.29701
OPHN1	0.454384	6.54615	5.80241	3.7705e-08	7.73281e-07	8.29151
PLPPR4	-1.44044	4.69155	-5.8007	3.80203e-08	7.75063e-07	8.28574
MT1E	0.988667	6.48972	5.80204	3.77728e-08	7.73629e-07	8.28486
TSPAN14	0.390433	6.25029	5.8014	3.78902e-08	7.74428e-07	8.27849
ZGLP1	0.948311	1.75286	5.76845	4.447e-08	8.69038e-07	8.27177
STAU2	-0.404746	5.42104	-5.80113	3.794e-08	7.74546e-07	8.26902
PPME1	-0.548371	5.88734	-5.79909	3.83178e-08	7.78909e-07	8.26744
MALT1	0.369783	3.93038	5.78734	4.0572e-08	8.15996e-07	8.26272
ZNF660	0.529589	3.48927	5.77998	4.20491e-08	8.33344e-07	8.26196
PRKACB	-0.613773	7.462	-5.78812	4.04192e-08	8.13785e-07	8.26106
GTF2E2	0.411795	3.62424	5.78244	4.15491e-08	8.25158e-07	8.26018
SLC7A11-AS1	1.50637	1.94066	5.76581	4.50415e-08	8.77986e-07	8.2586
HAPLN1	-1.43295	0.0557146	-5.77758	4.25409e-08	8.41335e-07	8.25545
LINC01429	0.846279	0.269625	5.79418	3.92446e-08	7.96895e-07	8.25189
SMIM25	0.938565	1.32677	5.76835	4.4491e-08	8.69038e-07	8.24828
ANKRD11	0.509209	7.85216	5.7846	4.11155e-08	8.22251e-07	8.2472
LIN54	-0.41857	3.89305	-5.78595	4.08472e-08	8.20662e-07	8.24667
IKZF3	0.651092	3.40028	5.77424	4.32369e-08	8.50669e-07	8.24649
SYT13	-1.46296	3.38575	-5.78254	4.15294e-08	8.25158e-07	8.24546
AVEN	0.536768	2.72286	5.76587	4.50283e-08	8.77986e-07	8.24262
DDX27	0.420418	5.08084	5.79394	3.92916e-08	7.96998e-07	8.23837
ATP6V0D2	0.956963	0.783825	5.77592	4.28858e-08	8.45514e-07	8.23792
MAFG	0.582973	6.51689	5.79031	3.99905e-08	8.06864e-07	8.23319
SERINC3	-0.373088	7.24777	-5.78446	4.11429e-08	8.22251e-07	8.23306
PPID	0.669893	4.73911	5.78952	4.01447e-08	8.09117e-07	8.22982
ATP5F1B	-0.570781	8.1108	-5.77596	4.28772e-08	8.45514e-07	8.22605
SLC25A46	-0.469778	4.99335	-5.79064	3.99255e-08	8.06409e-07	8.22247
RNF217	0.41044	3.94792	5.77872	4.23063e-08	8.37569e-07	8.2178
DNAL4	-0.528415	4.21209	-5.78296	4.1445e-08	8.25136e-07	8.21109
ASMTL	-0.53029	4.72031	-5.78477	4.10812e-08	8.22251e-07	8.20222
MAGEE1	-1.25241	4.52017	-5.783	4.14373e-08	8.25136e-07	8.20141
MLANA	0.676604	1.30501	5.75688	4.70354e-08	9.09383e-07	8.20125
PRSS12	-0.958119	0.146661	-5.77039	4.40529e-08	8.64037e-07	8.1986
HENMT1	-0.725866	2.81866	-5.76186	4.59124e-08	8.91301e-07	8.19748
WWC3	0.510416	5.72497	5.78479	4.10767e-08	8.22251e-07	8.19293
EIF4E3	-0.546023	5.66482	-5.7829	4.14565e-08	8.25136e-07	8.18694
TIMM44	0.440783	4.71636	5.78064	4.1915e-08	8.31555e-07	8.18624
PLOD3	0.938749	5.44847	5.78288	4.14611e-08	8.25136e-07	8.18501
FGF7	-0.554277	4.29783	-5.77692	4.26787e-08	8.43181e-07	8.18186
C1QTNF6	0.564576	3.30891	5.76071	4.61697e-08	8.94467e-07	8.17863
EXOC6	-0.53002	3.50038	-5.76529	4.51552e-08	8.79298e-07	8.1746
HNF4A	0.81911	1.15831	5.75244	4.80572e-08	9.25368e-07	8.16963
PKP1	-1.43742	-0.405045	-5.77393	4.33015e-08	8.51059e-07	8.16296
MICB	1.15295	1.31743	5.74528	4.97517e-08	9.49332e-07	8.14804
PHF19	0.499889	5.22731	5.77506	4.30655e-08	8.48175e-07	8.14647
TCEAL9	0.872544	4.7589	5.76984	4.41709e-08	8.65459e-07	8.14387
CASC3	0.649597	7.92981	5.76201	4.58805e-08	8.91301e-07	8.14187
AATF	0.469669	5.40165	5.77099	4.39241e-08	8.62402e-07	8.12747
NDRG4	-0.812501	8.41944	-5.75171	4.82278e-08	9.27416e-07	8.12727
MAP7D3	0.835107	2.90933	5.7408	5.08412e-08	9.64307e-07	8.1269
LOC158434	1.2031	0.864853	5.74859	4.89607e-08	9.37064e-07	8.12465
MEFV	0.854132	2.10651	5.73469	5.23682e-08	9.83445e-07	8.11847
RAB11FIP1	0.744394	3.74127	5.75097	4.84009e-08	9.29161e-07	8.11688
VPS11	-0.467276	5.30192	-5.76842	4.44763e-08	8.69038e-07	8.1166
GEM	0.989118	3.14837	5.74417	5.00195e-08	9.52236e-07	8.11466
CEBPZOS	-0.470092	4.37491	-5.76358	4.55318e-08	8.85725e-07	8.11341
STX18	-0.333772	4.28135	-5.76073	4.61654e-08	8.94467e-07	8.10447
ACAT2	-0.574002	3.82006	-5.75515	4.74312e-08	9.16102e-07	8.10357
LINC00638	0.976062	1.46698	5.73358	5.26482e-08	9.85778e-07	8.10178
STIP1	0.99558	6.93327	5.75881	4.65964e-08	9.01814e-07	8.09693
RBM47	0.974102	3.22232	5.73529	5.22142e-08	9.81524e-07	8.08974
ING1	0.376842	3.91759	5.7501	4.86047e-08	9.32131e-07	8.0884
DSCAM-AS1	1.33668	0.99177	5.74035	5.09526e-08	9.65454e-07	8.08634
PCDHGC4	-0.978889	2.59404	-5.73405	5.25298e-08	9.85291e-07	8.07058
LBX2	1.75023	-1.56994	5.87948	2.58731e-08	5.79961e-07	8.06933
APBA3	0.498018	3.76877	5.74329	5.02345e-08	9.54706e-07	8.06746
RAB20	1.06299	1.61489	5.72435	5.50503e-08	1.01969e-06	8.0668
OXER1	0.835296	0.800396	5.73212	5.30222e-08	9.91803e-07	8.06425
UCK2	-0.412364	4.08212	-5.74907	4.88479e-08	9.35849e-07	8.06168
DRD5	-1.39054	0.617397	-5.72633	5.45255e-08	1.01096e-06	8.06154
EID1	-0.428792	7.21603	-5.74727	4.92756e-08	9.42141e-07	8.06115
BEX2	-0.812735	5.83488	-5.75468	4.75387e-08	9.17246e-07	8.06073
SLC35G5	1.2509	1.33459	5.72716	5.43065e-08	1.00788e-06	8.05886
ARHGAP20	-1.22463	3.0343	-5.73704	5.17752e-08	9.75202e-07	8.05487
KIF27	0.64038	4.13691	5.74403	5.00544e-08	9.52236e-07	8.0543
EXOSC5	-0.495053	3.59635	-5.74094	5.08079e-08	9.64307e-07	8.05145
CTNNBIP1	-0.480545	5.02694	-5.75322	4.78756e-08	9.22808e-07	8.04726
CCDC9	0.503375	4.19538	5.74466	4.99018e-08	9.51241e-07	8.0472
ZSCAN16-AS1	0.462331	3.8592	5.73804	5.15265e-08	9.73415e-07	8.03771
LINC02210-CRHR1	-2.57827	-1.74132	-5.8119	3.60023e-08	7.50785e-07	8.02534
EIPR1	-0.541196	4.64315	-5.74636	4.94932e-08	9.45349e-07	8.0226
C4orf33	-0.485196	2.61552	-5.71817	5.67155e-08	1.04442e-06	8.01571
TRUB1	-0.620115	3.69518	-5.73389	5.25703e-08	9.85291e-07	8.00847
LINC01089	0.535482	4.13164	5.73586	5.20716e-08	9.79813e-07	8.00301
HHLA1	0.780713	3.01223	5.71627	5.72402e-08	1.05204e-06	8.00278
DNAJB6	0.645851	6.99852	5.73753	5.16541e-08	9.73887e-07	7.99956
SCG5	-1.17593	6.00086	-5.73871	5.13593e-08	9.71223e-07	7.9959
GALNT13	-0.583965	4.29956	-5.73759	5.16377e-08	9.73887e-07	7.99585
RCOR3	-0.307387	5.06314	-5.73944	5.11772e-08	9.68743e-07	7.98096
LOC100130992	-0.682524	1.83357	-5.70201	6.13133e-08	1.11184e-06	7.96848
ARV1	-0.372163	3.99706	-5.72719	5.42989e-08	1.00788e-06	7.96355
MT1M	1.28242	4.82294	5.7296	5.36713e-08	1.00174e-06	7.96318
SLIT3	-0.709715	4.29168	-5.72933	5.37423e-08	1.00174e-06	7.95823
INF2	-0.661853	7.52371	-5.72225	5.56118e-08	1.02809e-06	7.95716
SLC35G1	-0.66529	1.45031	-5.69914	6.21656e-08	1.12194e-06	7.95611
APP	-0.582146	9.7734	-5.70707	5.98351e-08	1.09129e-06	7.95547
SOCS3	2.21089	3.64835	5.70889	5.93131e-08	1.08281e-06	7.9491
TMEM141	-0.404052	4.45387	-5.72814	5.40499e-08	1.00508e-06	7.94901
GSDMB	0.568854	3.87556	5.71865	5.65848e-08	1.04303e-06	7.94195
CDH26	0.675308	1.46807	5.69706	6.27917e-08	1.12757e-06	7.94128
CXXC1	0.331561	5.05944	5.73006	5.35532e-08	1.00075e-06	7.93869
COLGALT1	0.466614	4.8125	5.72895	5.38403e-08	1.00217e-06	7.93852
PRPF3	0.301453	5.07402	5.72924	5.37643e-08	1.00174e-06	7.93421
MROH6	0.753024	1.92464	5.69241	6.42154e-08	1.14318e-06	7.92626
TXNDC9	-0.488705	3.18054	-5.70628	6.00643e-08	1.09442e-06	7.92477
CYP1A2	0.787278	2.14226	5.69139	6.45293e-08	1.14658e-06	7.92126
STEAP4	0.659603	2.33749	5.69237	6.42278e-08	1.14318e-06	7.9208
TEAD3	0.720985	2.32192	5.69255	6.41693e-08	1.14318e-06	7.92013
SORCS3	-1.08606	3.3012	-5.70975	5.90682e-08	1.07993e-06	7.91389
RAB18	-0.373356	6.20199	-5.72009	5.61937e-08	1.03683e-06	7.90195
FDPS	-0.351442	5.44774	-5.7223	5.55966e-08	1.02809e-06	7.90025
NCR3LG1	-0.962702	2.72985	-5.69673	6.28933e-08	1.12757e-06	7.89471
SIRT4	0.734423	0.668868	5.69778	6.25741e-08	1.1261e-06	7.89409
AP2M1	-0.433797	7.96694	-5.70563	6.02538e-08	1.09682e-06	7.89353
CRYAB	1.09603	9.61618	5.69682	6.28659e-08	1.12757e-06	7.89255
MSTO1	-0.489195	3.8935	-5.71074	5.87865e-08	1.07726e-06	7.89168
G3BP2	-0.580701	6.39005	-5.71577	5.73781e-08	1.05356e-06	7.88923
SUCLA2	-0.467543	5.02945	-5.71629	5.72325e-08	1.05204e-06	7.87498
CAPN12	1.33396	0.302864	5.70964	5.90988e-08	1.07993e-06	7.867
TMEM132D	-1.14308	2.78065	-5.69084	6.47023e-08	1.14705e-06	7.86212
TRAPPC13	-0.42244	4.01185	-5.70522	6.03716e-08	1.09791e-06	7.85977
RNF165	-0.942736	3.81525	-5.70344	6.08918e-08	1.10631e-06	7.85865
C12orf65	0.513417	5.85472	5.71309	5.8124e-08	1.06623e-06	7.85852
DLEU7	-0.890672	1.26423	-5.67698	6.91594e-08	1.20797e-06	7.85619
CYB561D2	-0.495111	3.03552	-5.68941	6.51475e-08	1.15212e-06	7.85474
TCF7L1	0.610551	3.74588	5.69588	6.31501e-08	1.1311e-06	7.85377
GDI1	-0.4806	8.75987	-5.69083	6.47051e-08	1.14705e-06	7.8517
NIPSNAP3B	-0.816474	1.67805	-5.67552	6.9647e-08	1.21314e-06	7.84784
TMEM236	0.616613	1.95211	5.67496	6.98348e-08	1.21529e-06	7.84725
GOLGA8J	-1.03046	1.36818	-5.67473	6.99115e-08	1.21551e-06	7.8462
NBPF18P	0.805483	1.07847	5.67929	6.83973e-08	1.19907e-06	7.84573
RPA3	-0.609194	3.10222	-5.68928	6.51893e-08	1.15212e-06	7.84562
PHACTR4	0.443956	5.61319	5.71055	5.88393e-08	1.07726e-06	7.84449
TRIM38	0.700406	4.26784	5.69744	6.26779e-08	1.1269e-06	7.83124
FAM167B	1.71905	0.342257	5.69944	6.20757e-08	1.12138e-06	7.82415
ZNF891	0.459921	4.83298	5.70316	6.09732e-08	1.10673e-06	7.82083
LOC101927476	0.977618	1.52535	5.67112	7.11368e-08	1.23032e-06	7.81926
AHSA1	0.80702	6.5975	5.70017	6.18583e-08	1.11852e-06	7.8149
PARL	-0.38893	4.71781	-5.70137	6.15036e-08	1.11316e-06	7.81165
RASGRF1	-1.08179	4.56574	-5.69887	6.22474e-08	1.12234e-06	7.81058
SPINDOC	0.804517	4.20835	5.6925	6.41873e-08	1.14318e-06	7.80502
DEPP1	1.67066	5.63116	5.69847	6.23688e-08	1.12347e-06	7.80429
DCP1A	0.339769	5.35538	5.70179	6.13772e-08	1.11194e-06	7.80378
PNMA3	-1.04326	3.77268	-5.68914	6.52336e-08	1.15212e-06	7.79298
KCNAB1	-1.54724	6.28384	-5.69231	6.42458e-08	1.14318e-06	7.79152
ZC2HC1A	-0.553962	4.00546	-5.69054	6.47947e-08	1.14757e-06	7.78868
GRIK1	-0.852163	2.19208	-5.66449	7.34353e-08	1.25721e-06	7.78434
COL26A1	-1.17024	2.23849	-5.66648	7.2738e-08	1.25091e-06	7.78336
IMPACT	-0.420157	4.55289	-5.69361	6.38435e-08	1.14244e-06	7.78159
IRF1	0.754271	3.82949	5.67746	6.90015e-08	1.20632e-06	7.76939
PPIAL4G	0.958865	3.21172	5.665	7.32579e-08	1.25644e-06	7.76404
METTL16	0.356901	5.62127	5.69317	6.39794e-08	1.14318e-06	7.76394
P3H2-AS1	0.512627	1.96433	5.65642	7.63335e-08	1.29491e-06	7.76309
DIPK1B	-0.55795	4.05267	-5.68413	6.68234e-08	1.17582e-06	7.7588
CDKN2C	0.765763	3.2689	5.66694	7.25756e-08	1.25038e-06	7.75808
SYT2	-1.79265	4.71912	-5.68659	6.60389e-08	1.16525e-06	7.75674
ASGR1	0.866066	2.89667	5.65977	7.51184e-08	1.28025e-06	7.75278
LCN10	2.04592	-0.39026	5.72163	5.57767e-08	1.03013e-06	7.74617
PSPN	1.45436	-1.0457	5.75157	4.82612e-08	9.27416e-07	7.7453
RSAD2	-0.701556	2.97203	-5.66371	7.37128e-08	1.26082e-06	7.74501
NFKB1	0.422218	4.36758	5.68223	6.74373e-08	1.18552e-06	7.74427
PIK3R4	-0.588579	4.13365	-5.68151	6.76699e-08	1.18851e-06	7.73962
PRPS2	-0.860293	3.10938	-5.66884	7.19173e-08	1.24242e-06	7.73919
ONECUT3	0.813212	1.8048	5.65093	7.83701e-08	1.32141e-06	7.73778
EPHX1	0.831345	7.53868	5.67585	6.95366e-08	1.21233e-06	7.73099
UQCC1	-0.370285	5.2668	-5.6849	6.65752e-08	1.17363e-06	7.72716
ZNF121	0.412005	5.09046	5.68426	6.67814e-08	1.17582e-06	7.72642
NAA16	0.971923	4.21011	5.67177	7.09129e-08	1.22842e-06	7.72343
UBE2D3-AS1	0.750944	1.2855	5.65034	7.85923e-08	1.32283e-06	7.72198
PRMT9	-0.399594	2.60983	-5.65327	7.74968e-08	1.3102e-06	7.71985
VMP1	-0.490793	4.77032	-5.68062	6.79612e-08	1.19252e-06	7.7135
DUSP18	0.57621	4.29789	5.6734	7.03601e-08	1.22219e-06	7.71163
HSPB2	0.616184	3.51472	5.66094	7.46961e-08	1.27534e-06	7.70998
DNMT3L	2.06665	-2.05255	5.8372	3.1821e-08	6.81552e-07	7.70349
MORC2	0.280168	5.02506	5.678	6.88231e-08	1.20542e-06	7.69743
VEZT	-0.27154	5.25883	-5.67754	6.89757e-08	1.20632e-06	7.69174
ATP13A3	-0.463383	4.94307	-5.67619	6.94247e-08	1.21149e-06	7.68956
FBXO4	-0.5458	1.57331	-5.63936	8.28338e-08	1.37548e-06	7.68656
CENPK	0.723083	1.76438	5.6394	8.28195e-08	1.37548e-06	7.68609
SLC17A9	1.18257	0.592795	5.65114	7.82915e-08	1.32128e-06	7.68292
FAM71F2	0.637476	3.90963	5.66049	7.48574e-08	1.27695e-06	7.67959
ATXN7	0.297055	4.72338	5.67107	7.11519e-08	1.23032e-06	7.67265
ENO2	-0.906339	7.92887	-5.65627	7.63878e-08	1.29491e-06	7.66985
PRR14	0.382079	4.56953	5.66832	7.20969e-08	1.24439e-06	7.66871
WDR54	-0.605356	3.69161	-5.65935	7.52679e-08	1.2805e-06	7.66746
RTN3	-0.577308	8.67721	-5.64873	7.92017e-08	1.33191e-06	7.65663
C21orf62-AS1	0.646199	2.053	5.6325	8.55983e-08	1.41074e-06	7.65464
ATP6AP2	-0.560671	6.27202	-5.6653	7.31521e-08	1.25633e-06	7.65279
ARHGEF10	0.559881	6.08739	5.66674	7.26458e-08	1.25046e-06	7.64766
PTBP1	0.467257	5.46897	5.66809	7.21776e-08	1.24465e-06	7.64753
TMEM168	-0.351641	4.247	-5.66129	7.45728e-08	1.27438e-06	7.6458
INSR	0.420283	6.3947	5.66455	7.34159e-08	1.25721e-06	7.64495
TCEAL7	-0.460829	5.19365	-5.6652	7.31856e-08	1.25633e-06	7.63639
LINC02060	0.820749	0.823226	5.63645	8.39968e-08	1.39038e-06	7.62871
LINC01531	0.781257	2.06636	5.62645	8.81105e-08	1.44712e-06	7.62813
RIT2	-1.19185	1.91875	-5.62897	8.70562e-08	1.43104e-06	7.62436
EIF2AK1	-0.361753	6.24525	-5.65895	7.54137e-08	1.28183e-06	7.61994
ERN2	1.00081	1.16412	5.6297	8.67521e-08	1.42851e-06	7.61493
PRDM14	0.858625	0.7719	5.6359	8.42203e-08	1.39286e-06	7.61284
PAX6	0.63384	6.03993	5.65858	7.55494e-08	1.28299e-06	7.60918
PHF24	-1.28935	5.11547	-5.65577	7.65735e-08	1.2969e-06	7.60479
MAL2	-1.56327	3.62536	-5.64687	7.99111e-08	1.34223e-06	7.60204
RBM41	0.551657	3.40431	5.63348	8.52001e-08	1.40784e-06	7.5951
F8	-0.581734	3.83707	-5.64412	8.09697e-08	1.35444e-06	7.58869
ATP8A1	-0.870926	6.98683	-5.6444	8.08607e-08	1.35444e-06	7.5818
KRT222	-0.84858	3.82949	-5.64347	8.1221e-08	1.35506e-06	7.58116
LAT	0.654615	2.78456	5.62069	9.05719e-08	1.48241e-06	7.57791
FCN1	0.753287	2.27357	5.61519	9.29805e-08	1.51271e-06	7.57502
CARS2	0.30362	4.88898	5.65075	7.84382e-08	1.32141e-06	7.57365
SIRT5	-0.286409	4.39561	-5.64675	7.99569e-08	1.34223e-06	7.57184
CTCFL	0.675108	2.3601	5.61411	9.34638e-08	1.51797e-06	7.5649
PRKX	1.01515	4.91595	5.64421	8.09342e-08	1.35444e-06	7.55806
TUBA1C	0.783711	3.75883	5.62946	8.68548e-08	1.42896e-06	7.55494
SHMT2	0.576141	4.34939	5.64077	8.22789e-08	1.3691e-06	7.5533
DROSHA	-0.444697	5.16629	-5.64641	8.0085e-08	1.34319e-06	7.54915
PTPRN2	-1.1033	6.48953	-5.63925	8.28793e-08	1.37548e-06	7.54817
VDAC3	-0.458428	6.0079	-5.64365	8.11502e-08	1.35506e-06	7.54526
LETM2	0.46989	3.13174	5.61885	9.13706e-08	1.4942e-06	7.54509
CCNH	-0.430463	4.04656	-5.63726	8.36706e-08	1.3874e-06	7.54492
SLC22A14	1.29131	-0.458047	5.65954	7.52016e-08	1.2805e-06	7.53863
MOAP1	-0.73563	5.97319	-5.64142	8.20234e-08	1.36605e-06	7.53667
SAMHD1	0.694285	5.59387	5.64373	8.1121e-08	1.35506e-06	7.53639
REP15	1.33119	-0.169621	5.65256	7.77594e-08	1.31347e-06	7.53548
INSYN1-AS1	-1.38415	-0.915496	-5.65505	7.68386e-08	1.30023e-06	7.53429
KIAA1324L	-0.633645	4.95795	-5.64145	8.20124e-08	1.36605e-06	7.53097
DNAJC6	-0.822395	6.85445	-5.63327	8.52852e-08	1.40802e-06	7.52513
ARID3B	0.432801	2.86698	5.60909	9.5727e-08	1.54942e-06	7.51271
SALL4	0.854767	0.668801	5.6157	9.27543e-08	1.51137e-06	7.51244
FBXO3	-0.48549	5.44002	-5.63701	8.3772e-08	1.38787e-06	7.50591
LINC01087	0.875675	3.57588	5.6144	9.33323e-08	1.51713e-06	7.50497
PMM2	0.369811	3.90038	5.62344	8.93879e-08	1.46556e-06	7.50201
CARD14	0.667629	2.39291	5.60031	9.98193e-08	1.59526e-06	7.49689
HROB	1.13111	0.853553	5.60679	9.67821e-08	1.55721e-06	7.49095
EBLN3P	-0.452274	4.89789	-5.63296	8.54093e-08	1.40885e-06	7.49042
TAF4	0.311574	3.74781	5.61575	9.27337e-08	1.51137e-06	7.474
XK	-1.14376	1.61563	-5.58975	1.0497e-07	1.65804e-06	7.45594
TNFAIP8L1	0.709135	3.92263	5.61052	9.50751e-08	1.54282e-06	7.4531
DFFA	0.477919	6.62576	5.62164	9.01585e-08	1.47692e-06	7.45177
PPOX	-0.414141	3.53889	-5.60923	9.56657e-08	1.54942e-06	7.45104
RGS7	-1.15909	4.11562	-5.61814	9.16792e-08	1.49795e-06	7.44658
RELA	0.454362	5.3572	5.62361	8.93151e-08	1.46556e-06	7.44196
EIF4EBP1	1.12592	2.05829	5.58251	1.0865e-07	1.69906e-06	7.43121
SHANK2-AS3	0.953639	1.78626	5.58265	1.0858e-07	1.69906e-06	7.43084
LYAR	0.772248	3.90843	5.60302	9.85397e-08	1.58013e-06	7.42642
ANXA13	0.569043	2.70652	5.58664	1.06536e-07	1.6758e-06	7.42472
RFPL1	-1.27501	2.8925	-5.59699	1.01415e-07	1.61396e-06	7.41979
ZBTB49	-0.434788	1.57179	-5.57979	1.10066e-07	1.71569e-06	7.4193
LRRTM3	-0.93301	3.54792	-5.60311	9.84961e-08	1.58013e-06	7.41054
NAPG	-0.331412	5.74712	-5.61564	9.27799e-08	1.51137e-06	7.40963
SNRK	-0.379708	4.95227	-5.61556	9.28191e-08	1.51137e-06	7.40935
FKRP	-0.372083	4.28074	-5.60994	9.53384e-08	1.54577e-06	7.40695
ARL4D	-1.19231	2.5741	-5.58928	1.05207e-07	1.66039e-06	7.40664
CNR2	0.973911	1.67032	5.57733	1.11361e-07	1.7302e-06	7.40494
PMS2	-0.479364	4.20776	-5.60803	9.62137e-08	1.55333e-06	7.39967
PCDHAC2	-1.02938	3.19707	-5.59629	1.01752e-07	1.61798e-06	7.39928
LNCOC1	-0.691369	2.24765	-5.57903	1.10465e-07	1.71909e-06	7.39914
RAX2	1.15352	0.0452145	5.60859	9.59586e-08	1.55068e-06	7.39735
PPIH	-0.431181	2.83213	-5.58606	1.06833e-07	1.67769e-06	7.3972
NOS1	-1.00496	6.50048	-5.60683	9.67643e-08	1.55721e-06	7.395
MOB3C	0.480796	4.16569	5.60258	9.87464e-08	1.58211e-06	7.38924
KLHL8	0.326988	4.50947	5.60552	9.73721e-08	1.56537e-06	7.38272
ESYT2	-0.484047	5.88268	-5.60857	9.5968e-08	1.55068e-06	7.3801
RBM6	0.487071	6.12007	5.60759	9.6414e-08	1.55524e-06	7.37519
CLUL1	-0.723372	0.880067	-5.57306	1.13644e-07	1.75704e-06	7.3746
SNHG3	0.460404	3.32967	5.5861	1.06812e-07	1.67769e-06	7.3737
LINC01730	1.22818	0.0233258	5.6015	9.92566e-08	1.58894e-06	7.37319
CHDH	0.644356	6.07003	5.60714	9.66241e-08	1.55721e-06	7.37233
AMPH	-0.976307	3.87893	-5.59796	1.00944e-07	1.61052e-06	7.36955
PDE6A	0.562467	2.93528	5.5761	1.12013e-07	1.73891e-06	7.36449
MARCHF3	0.850845	3.32773	5.58048	1.09707e-07	1.71292e-06	7.36118
TMEM213	0.820915	2.7951	5.57118	1.14668e-07	1.76415e-06	7.35598
TAPT1-AS1	0.5147	2.11292	5.56581	1.17631e-07	1.79963e-06	7.35254
CHROMR	0.43998	2.87957	5.57396	1.13161e-07	1.75243e-06	7.35199
SPEN	0.597417	7.22781	5.59501	1.02375e-07	1.62516e-06	7.34876
ITPRIP	0.948984	3.01283	5.57265	1.13866e-07	1.75905e-06	7.34355
NBPF10	1.04661	6.18665	5.60049	9.97368e-08	1.59526e-06	7.34311
COMMD3	-0.469078	4.02056	-5.59194	1.03882e-07	1.64633e-06	7.33556
PDP1	-1.1621	5.46601	-5.59717	1.01329e-07	1.61395e-06	7.33454
HSP90AA1	1.17792	11.4302	5.56482	1.18185e-07	1.8052e-06	7.33407
SGMS1-AS1	-0.535682	2.64337	-5.56873	1.16008e-07	1.78197e-06	7.33201
FAAP20	0.545763	5.00308	5.59762	1.01108e-07	1.61178e-06	7.32989
KHNYN	0.497152	5.44602	5.59909	1.00406e-07	1.60328e-06	7.32924
PCA3	0.866797	2.50079	5.56288	1.19279e-07	1.81954e-06	7.32844
PDE4DIP	0.385022	8.41931	5.57999	1.09964e-07	1.71552e-06	7.32523
PSMB7	-0.389959	5.93111	-5.59546	1.02155e-07	1.62303e-06	7.3208
DSTN	-0.338898	7.20986	-5.58725	1.06227e-07	1.67233e-06	7.31981
CHCHD7	-0.376559	4.43996	-5.59027	1.0471e-07	1.65531e-06	7.31232
ASPRV1	0.491116	2.56722	5.56113	1.20273e-07	1.82831e-06	7.31112
MRPS9	-0.361188	3.88713	-5.58236	1.0873e-07	1.69906e-06	7.30635
APOL6	0.554611	5.60715	5.59376	1.02986e-07	1.6335e-06	7.3054
EML4	-0.376055	4.01653	-5.58418	1.07794e-07	1.69e-06	7.30318
PLAAT1	-0.658247	1.30795	-5.55271	1.25172e-07	1.88762e-06	7.29796
UROD	-0.391277	5.56965	-5.59051	1.04594e-07	1.65531e-06	7.29221
RHOH	0.912361	1.26954	5.5541	1.24351e-07	1.87822e-06	7.28941
PAK1	-0.884222	5.18729	-5.58827	1.05713e-07	1.66701e-06	7.2875
PNRC1	0.40333	6.04358	5.58778	1.05962e-07	1.66953e-06	7.28474
SYTL5	-1.42341	3.24597	-5.57191	1.1427e-07	1.762e-06	7.27684
LNX1	-1.27669	3.67269	-5.57509	1.12553e-07	1.74443e-06	7.26901
PREP	-0.492336	3.48697	-5.5677	1.16579e-07	1.78642e-06	7.26196
CKMT1A	-1.51437	3.67576	-5.57378	1.13256e-07	1.75246e-06	7.26102
HHAT	-0.552103	1.9937	-5.54585	1.29313e-07	1.93264e-06	7.26009
TIPRL	-0.403576	4.30627	-5.57826	1.10872e-07	1.72401e-06	7.25937
ZNF850	0.506133	3.11066	5.55413	1.24333e-07	1.87822e-06	7.2529
C20orf173	1.6734	-1.88326	5.6913	6.45577e-08	1.14658e-06	7.22971
FAM160A2	-0.483048	4.24088	-5.57126	1.14623e-07	1.76415e-06	7.22841
HMGXB3	-0.505828	5.01157	-5.57568	1.12237e-07	1.74096e-06	7.22655
RAPGEF3	0.583925	6.67423	5.57102	1.14754e-07	1.76415e-06	7.22268
MTHFD2	1.07554	3.56586	5.55229	1.25424e-07	1.88842e-06	7.22006
SMAP2	-0.759378	5.94146	-5.57211	1.1416e-07	1.762e-06	7.21912
MCM2	-0.634196	2.22688	-5.53787	1.3429e-07	1.99501e-06	7.21157
FUT11	0.371075	4.57084	5.568	1.16409e-07	1.78642e-06	7.2092
SMG9	0.311098	5.19369	5.57179	1.14336e-07	1.762e-06	7.20515
SH3RF2	-1.51262	2.95464	-5.55131	1.26005e-07	1.89567e-06	7.20233
NDUFB5	-0.401429	6.10687	-5.56782	1.16508e-07	1.78642e-06	7.19764
SMIM14	-0.297194	6.15241	-5.56745	1.16717e-07	1.78708e-06	7.19421
TRAF2	0.588217	4.02711	5.55685	1.22739e-07	1.86277e-06	7.19204
LMAN2L	0.557197	4.43199	5.56281	1.19316e-07	1.81954e-06	7.19008
KATNAL2	0.553116	3.92666	5.55283	1.251e-07	1.88762e-06	7.18708
LOC101927770	1.0857	1.76194	5.52621	1.41909e-07	2.08992e-06	7.17955
SLC25A32	-0.480922	3.34524	-5.54703	1.28593e-07	1.92697e-06	7.17853
NSF	-1.24946	6.69294	-5.55687	1.22727e-07	1.86277e-06	7.1777
ASCC1	0.311148	5.30164	5.56552	1.17788e-07	1.80059e-06	7.17542
VSIR	0.922169	6.46614	5.56145	1.20087e-07	1.82831e-06	7.17231
ZNF703	0.750942	5.04528	5.56176	1.19912e-07	1.82717e-06	7.16651
CDC42	-0.364939	6.688	-5.55647	1.22962e-07	1.86467e-06	7.16162
C5AR2	0.720537	3.17757	5.53318	1.37307e-07	2.03505e-06	7.15782
DAXX	0.389756	5.20385	5.56112	1.20276e-07	1.82831e-06	7.15707
IDH2	-0.545183	6.99237	-5.55248	1.25312e-07	1.88823e-06	7.15468
POU2F3	1.25233	1.01725	5.52714	1.41285e-07	2.08588e-06	7.15197
RREB1	0.578518	4.05014	5.5462	1.291e-07	1.93151e-06	7.14308
HLF	-0.876117	5.53364	-5.55558	1.23484e-07	1.87108e-06	7.13856
SPDEF	-1.31714	-1.29138	-5.59039	1.04653e-07	1.65531e-06	7.13589
PTPN14	0.652907	5.44511	5.55473	1.23982e-07	1.87564e-06	7.12797
LINC02261	0.966345	1.0454	5.51989	1.46211e-07	2.14526e-06	7.12668
CALM3	-0.976702	9.27646	-5.5267	1.41579e-07	2.08698e-06	7.1247
KRT86	-1.34575	-1.22195	-5.58381	1.07983e-07	1.69155e-06	7.12069
TNRC6A	0.467172	7.0507	5.5462	1.29096e-07	1.93151e-06	7.119
EXO5	-0.576117	2.10092	-5.51538	1.4936e-07	2.18302e-06	7.11829
MORC3	0.39317	4.70455	5.54908	1.27346e-07	1.91281e-06	7.1153
LOC101928551	0.908527	0.752528	5.52194	1.44806e-07	2.12793e-06	7.11419
SSBP2	-0.415299	5.58933	-5.55093	1.26236e-07	1.89765e-06	7.1119
TNFRSF1A	0.936272	4.95613	5.54738	1.28379e-07	1.92528e-06	7.10595
TCOF1	0.460678	6.15161	5.54803	1.27982e-07	1.92085e-06	7.10263
LOC101927178	0.63961	2.65884	5.51354	1.50663e-07	2.19699e-06	7.10111
MYH6	-1.22003	-1.2038	-5.58482	1.07464e-07	1.6862e-06	7.09895
SHC1	0.624612	4.85016	5.54532	1.29636e-07	1.93495e-06	7.09469
GSKIP	-0.693454	4.05081	-5.5392	1.33451e-07	1.98566e-06	7.09308
SLC7A4	-1.46591	0.636262	-5.50674	1.55579e-07	2.26174e-06	7.0925
PHKA1-AS1	1.1865	-0.795531	5.57923	1.10361e-07	1.71888e-06	7.09186
DNAJB5-DT	1.89984	-1.92333	5.67306	7.04748e-08	1.22307e-06	7.08994
MPEG1	-1.05415	1.37904	-5.50581	1.56265e-07	2.26871e-06	7.08978
LINC01722	0.859398	4.47743	5.53801	1.34202e-07	1.99501e-06	7.08883
APEX1	-0.387215	5.51309	-5.54574	1.29379e-07	1.93264e-06	7.08712
LMBRD2	-0.449765	5.24898	-5.54513	1.29752e-07	1.93518e-06	7.08387
TOR1A	-0.352585	4.34285	-5.53954	1.33234e-07	1.98398e-06	7.08064
PABPN1	0.469891	7.38163	5.53486	1.36219e-07	2.02051e-06	7.07967
SKA1	0.952505	2.2563	5.50265	1.58614e-07	2.28659e-06	7.07225
TRPV6	-1.02829	2.65778	-5.51001	1.53198e-07	2.23225e-06	7.04931
GLT1D1	-1.256	3.34225	-5.52217	1.44647e-07	2.12724e-06	7.0488
ALB	-1.37698	-0.781644	-5.54009	1.32891e-07	1.98044e-06	7.04403
PGAP4	-0.692078	5.1113	-5.53562	1.35728e-07	2.01481e-06	7.04394
C16orf54	0.732316	1.72413	5.49501	1.64429e-07	2.34726e-06	7.042
TAS2R4	0.763102	2.63751	5.49864	1.6164e-07	2.32492e-06	7.04058
C5orf17	0.938067	3.14387	5.50389	1.57685e-07	2.27839e-06	7.03514
CLEC18B	0.810712	2.09545	5.4939	1.65293e-07	2.35428e-06	7.03068
B3GALT6	-0.536384	3.39403	-5.51463	1.49895e-07	2.18748e-06	7.02986
LOC101927124	0.685113	0.950994	5.49545	1.64088e-07	2.34726e-06	7.02807
LINC00266-3	0.886796	3.0554	5.50308	1.58289e-07	2.28365e-06	7.02558
MED4	-0.286314	4.45067	-5.52798	1.40727e-07	2.07948e-06	7.02521
MIRLET7BHG	0.754476	4.55005	5.52608	1.41999e-07	2.08992e-06	7.02381
LDLRAD4-AS1	0.953856	1.2098	5.49235	1.66504e-07	2.36621e-06	7.02081
LINC01879	0.925526	-0.107355	5.52803	1.40695e-07	2.07948e-06	7.02005
RNF31	-0.323345	4.91464	-5.52982	1.39509e-07	2.06609e-06	7.01782
POLR3B	-0.51168	3.24469	-5.50897	1.53953e-07	2.24152e-06	7.01309
PLOD2	0.623517	4.8527	5.5269	1.4145e-07	2.08669e-06	7.01094
GABARAPL2	-0.366095	7.12325	-5.51843	1.47226e-07	2.15516e-06	7.00371
CFAP97D1	0.735216	1.41166	5.48686	1.70862e-07	2.41908e-06	7.00116
LOC339666	1.07406	-0.331237	5.52796	1.40742e-07	2.07948e-06	6.99721
KCNJ12	-0.819403	2.56516	-5.49519	1.64286e-07	2.34726e-06	6.9931
EBLN2	0.812944	1.80958	5.48314	1.73883e-07	2.4527e-06	6.98999
C10orf88	-0.460557	2.70412	-5.49401	1.65208e-07	2.35428e-06	6.98949
LINC02551	0.736981	1.87173	5.48291	1.74073e-07	2.45356e-06	6.98892
UHRF1BP1L	-0.510365	4.55397	-5.52063	1.457e-07	2.13942e-06	6.98667
MRTFA-AS1	0.678572	1.65321	5.48203	1.7479e-07	2.46184e-06	6.98437
LOC101929592	0.995457	0.572806	5.49607	1.63609e-07	2.34467e-06	6.98196
GARNL3	-0.424426	4.50221	-5.51806	1.47482e-07	2.15723e-06	6.97779
MPO	-1.11733	-0.077438	-5.49604	1.6363e-07	2.34467e-06	6.96998
RHOV	-1.62336	-1.5632	-5.55489	1.23887e-07	1.87564e-06	6.96974
EML1	-0.625305	5.29343	-5.51964	1.46385e-07	2.14615e-06	6.96969
HTRA4	0.686763	3.03257	5.49043	1.68014e-07	2.38231e-06	6.96614
RNF14	-0.306476	5.52765	-5.51925	1.46655e-07	2.14845e-06	6.96538
ZNF223	-0.469259	2.0018	-5.47929	1.77059e-07	2.48643e-06	6.96215
NME5	-0.700966	3.17477	-5.49775	1.62317e-07	2.33112e-06	6.96187
FAM168A	-0.414723	7.51158	-5.50534	1.56611e-07	2.26979e-06	6.9607
CPNE4	-1.37181	2.61716	-5.49083	1.67701e-07	2.37965e-06	6.96032
HSPA14	-0.445637	3.21817	-5.49553	1.64023e-07	2.34726e-06	6.95555
LINC01205	0.813823	1.75861	5.47422	1.81332e-07	2.53517e-06	6.9506
SHPRH	0.647878	5.12733	5.51492	1.49684e-07	2.18607e-06	6.95016
IDNK	-0.562879	3.90559	-5.50493	1.56911e-07	2.2724e-06	6.94785
HIGD1A	-0.398452	7.10372	-5.50475	1.57046e-07	2.27262e-06	6.94088
NOL6	-0.58945	4.45081	-5.50843	1.54343e-07	2.24548e-06	6.93327
SPATA6L	0.540524	3.78596	5.49423	1.65031e-07	2.35408e-06	6.92761
LINC01003	-0.645644	1.97009	-5.47076	1.84304e-07	2.55976e-06	6.92236
LOC403312	0.552808	3.4075	5.48558	1.71894e-07	2.43188e-06	6.92101
ZSCAN4	1.02626	1.18651	5.47132	1.8382e-07	2.55542e-06	6.92089
MOGAT3	0.876247	1.59995	5.46774	1.86938e-07	2.58612e-06	6.91999
UBE2T	-1.04397	1.39487	-5.46763	1.87041e-07	2.58612e-06	6.91841
DDX25	-0.607961	4.28578	-5.50312	1.58261e-07	2.28365e-06	6.91623
CHFR	0.388983	4.89765	5.50577	1.56298e-07	2.26871e-06	6.91132
LOC283038	1.33279	3.96114	5.48513	1.7226e-07	2.43524e-06	6.90611
DLG3	-0.748953	5.03303	-5.50426	1.57411e-07	2.27617e-06	6.9041
PARD6G	0.713244	2.42034	5.4675	1.87155e-07	2.58612e-06	6.90273
TNFAIP8	0.715476	2.39768	5.46499	1.89375e-07	2.6069e-06	6.89902
NUDCD3	-0.491674	7.22714	-5.49308	1.65928e-07	2.35979e-06	6.89521
NME1	-0.515577	4.86052	-5.50222	1.58934e-07	2.28947e-06	6.89378
CEBPD	1.46405	4.37493	5.49128	1.67345e-07	2.37637e-06	6.89338
RAB40A	-1.28508	-0.251159	-5.47879	1.77474e-07	2.49041e-06	6.88701
FLRT1	-0.703397	4.5683	-5.49812	1.62035e-07	2.32884e-06	6.88445
GLO1	-0.355202	6.07791	-5.4988	1.61518e-07	2.32492e-06	6.882
AICDA	0.977805	1.24684	5.46119	1.92785e-07	2.64467e-06	6.87919
BAG2	0.720984	3.07211	5.47031	1.84697e-07	2.56335e-06	6.87324
TCF3	0.408782	4.77632	5.49613	1.63563e-07	2.34467e-06	6.86993
EBP	-0.478576	3.28111	-5.4764	1.79486e-07	2.51307e-06	6.86423
RABGGTA	-0.47963	3.8362	-5.4841	1.73099e-07	2.44347e-06	6.85662
PSMA6	-0.335074	5.35466	-5.49509	1.6437e-07	2.34726e-06	6.85534
LINC01247	0.938284	0.154344	5.47573	1.80052e-07	2.51914e-06	6.85433
C22orf34	0.871441	2.36154	5.45413	1.99275e-07	2.71127e-06	6.85395
HMGCR	-0.539558	4.99293	-5.49353	1.6558e-07	2.35659e-06	6.85287
GPR35	0.745329	1.91216	5.45153	2.01723e-07	2.73427e-06	6.84926
FOXM1	0.592338	2.66478	5.45562	1.97887e-07	2.69905e-06	6.83963
PPEF2	0.845658	1.18298	5.45148	2.01765e-07	2.73427e-06	6.83899
AVIL	0.508339	3.53377	5.47128	1.83857e-07	2.55542e-06	6.83801
NFKBIZ	0.812937	2.2476	5.45008	2.03095e-07	2.74837e-06	6.83381
EEPD1	-0.534016	3.72369	-5.47724	1.78774e-07	2.50495e-06	6.83337
LUCAT1	1.20412	0.371835	5.46912	1.85736e-07	2.57401e-06	6.83288
FBN3	-1.01076	0.210887	-5.45677	1.96822e-07	2.68838e-06	6.8293
LINC00514	0.698735	1.16075	5.449	2.04125e-07	2.75837e-06	6.82634
PPM1H	-0.51852	5.29277	-5.48741	1.70425e-07	2.41469e-06	6.82271
LOC285847	1.30693	-0.594943	5.50556	1.56449e-07	2.26917e-06	6.82069
WARS2	-0.564625	2.21389	-5.44815	2.04941e-07	2.76563e-06	6.81367
CDCA3	0.642843	1.65529	5.44258	2.10363e-07	2.81463e-06	6.81153
ACY3	-1.62715	0.265114	-5.44684	2.06208e-07	2.77861e-06	6.80587
TASP1	-0.516327	2.03618	-5.44385	2.09112e-07	2.80579e-06	6.80485
ZC4H2	-0.380493	3.16233	-5.46029	1.93596e-07	2.65387e-06	6.80423
CHIC1	-0.587905	4.49139	-5.47996	1.76506e-07	2.48233e-06	6.80327
TBRG1	-0.472247	6.02824	-5.481	1.7564e-07	2.47198e-06	6.80061
OTUB1	-0.493739	6.37141	-5.47781	1.78296e-07	2.50009e-06	6.7971
HNRNPDL	-0.325379	7.28757	-5.47141	1.83745e-07	2.55542e-06	6.79572
TRIM16	0.72834	3.96662	5.46697	1.8762e-07	2.58904e-06	6.79252
NDEL1	-0.566931	5.34648	-5.47978	1.76653e-07	2.48256e-06	6.78899
SIAH3	-0.933809	2.12537	-5.44316	2.09792e-07	2.81095e-06	6.78866
NEU3	-0.396715	4.11122	-5.4716	1.83577e-07	2.55542e-06	6.78831
CRAT37	0.980968	1.44378	5.43788	2.15048e-07	2.86631e-06	6.78829
SLC36A2	0.931887	1.51512	5.43792	2.15001e-07	2.86631e-06	6.78817
ZNF480	0.483252	4.37344	5.47302	1.82359e-07	2.54392e-06	6.78759
EGR2	-1.50468	0.916721	-5.43442	2.18562e-07	2.9059e-06	6.7757
CCNJ	-0.520651	1.88788	-5.43648	2.16455e-07	2.8799e-06	6.77569
TMEM179	-1.24813	2.61652	-5.44947	2.03677e-07	2.75429e-06	6.76883
CHD1	0.573475	4.88478	5.47207	1.83176e-07	2.55344e-06	6.76452
RAB3IL1	0.50458	3.70963	5.45724	1.96387e-07	2.68438e-06	6.76366
ZNF124	0.497029	2.60967	5.43779	2.15132e-07	2.86631e-06	6.76312
CLPX	-0.325566	5.08299	-5.47349	1.81959e-07	2.5402e-06	6.75926
RBX1	-0.283753	5.44124	-5.4738	1.81692e-07	2.53834e-06	6.75863
BOC	0.777972	4.20465	5.46271	1.91408e-07	2.63148e-06	6.75778
CCSER2	-0.284968	6.16206	-5.47004	1.84932e-07	2.56473e-06	6.75258
NDUFS3	-0.569156	6.08778	-5.46848	1.86288e-07	2.57978e-06	6.7474
MIR5690	2.07927	-1.92864	5.60513	9.75554e-08	1.56699e-06	6.74503
MLPH	0.784746	1.34051	5.42836	2.24842e-07	2.96185e-06	6.74404
HMOX1	1.07121	3.9752	5.45524	1.98239e-07	2.70191e-06	6.74269
KDM5A	0.715407	6.53469	5.46669	1.87865e-07	2.59028e-06	6.73998
PLA2G4D	0.812293	2.1775	5.42722	2.26044e-07	2.97208e-06	6.73994
NHSL2	-0.966599	4.90835	-5.46695	1.8764e-07	2.58904e-06	6.73695
B3GALNT2	0.368955	3.44638	5.44641	2.0662e-07	2.78219e-06	6.73614
TUBA8	-1.25575	3.54025	-5.45389	1.99497e-07	2.71127e-06	6.72817
CHIC2	0.489263	2.14556	5.42464	2.28794e-07	2.99371e-06	6.72499
SNORA77	2.33141	-2.62753	5.67207	7.08111e-08	1.22778e-06	6.72263
ZNF234	0.355269	3.52065	5.44388	2.09086e-07	2.80579e-06	6.71912
PSMD14	-0.328685	5.19907	-5.46486	1.89483e-07	2.6069e-06	6.71905
TBC1D1	0.304067	5.30304	5.46488	1.89474e-07	2.6069e-06	6.71759
SLC52A1	0.956318	1.45961	5.42093	2.32795e-07	3.03073e-06	6.71371
TDRD5	-1.42316	0.207491	-5.42487	2.28541e-07	2.99246e-06	6.71284
PYCR2	-0.413827	5.71351	-5.46201	1.9204e-07	2.63826e-06	6.70933
FARSA	-0.403449	5.30733	-5.46182	1.92214e-07	2.63873e-06	6.70649
TIGD5	0.451577	3.41161	5.43879	2.14134e-07	2.86105e-06	6.70288
MXD1	0.533459	4.2806	5.45251	2.00791e-07	2.72691e-06	6.70121
TLR9	0.994055	1.0549	5.41998	2.33831e-07	3.04076e-06	6.69992
NDUFS2	-0.410678	5.95575	-5.45824	1.95465e-07	2.67566e-06	6.69703
GTF2H1	-0.356366	4.17116	-5.45227	2.0102e-07	2.72807e-06	6.69631
PANK3	-0.386966	5.8126	-5.45824	1.95467e-07	2.67566e-06	6.69302
SLC45A1	-0.702118	3.51597	-5.44362	2.09339e-07	2.80686e-06	6.69088
SLC15A1	1.07618	1.77212	5.41504	2.39291e-07	3.09692e-06	6.69066
STK32C	-0.751327	4.77593	-5.456	1.97534e-07	2.69618e-06	6.69
CES2	-0.385099	5.61257	-5.45785	1.95827e-07	2.67865e-06	6.68796
LINC01006	-1.11404	0.352661	-5.42278	2.30787e-07	3.01284e-06	6.68514
OGDHL	-0.672438	5.88822	-5.45445	1.98974e-07	2.70999e-06	6.68322
NA	-0.552795	4.70405	-5.45402	1.99382e-07	2.71127e-06	6.68069
TNFRSF25	0.775545	3.25998	5.42992	2.23206e-07	2.94495e-06	6.67929
GOLT1B	-0.457761	4.40353	-5.45079	2.02423e-07	2.74124e-06	6.67539
DHX58	-0.553306	3.04221	-5.42815	2.25065e-07	2.96185e-06	6.66919
CHM	-0.511182	4.20759	-5.44705	2.06004e-07	2.77783e-06	6.66834
EEFSEC	-0.442975	3.36907	-5.43302	2.1999e-07	2.91671e-06	6.66649
SERPINB10	0.959781	0.818545	5.41693	2.37187e-07	3.07598e-06	6.66479
ENDOD1	-0.663313	6.40339	-5.44814	2.04953e-07	2.76563e-06	6.66421
SBNO2	0.835148	4.20243	5.43793	2.14996e-07	2.86631e-06	6.64423
PDP2	0.50129	5.28076	5.44624	2.06786e-07	2.78245e-06	6.63612
TRIM37	-0.650705	5.35911	-5.44493	2.08059e-07	2.7976e-06	6.63211
LINC01588	0.898258	2.2284	5.40307	2.53035e-07	3.21561e-06	6.63155
AP3M2	-0.339842	5.33344	-5.44449	2.08486e-07	2.80136e-06	6.62752
EXTL1	-0.918222	3.33344	-5.42624	2.27089e-07	2.97962e-06	6.62556
ATP9A	-0.60794	8.13898	-5.42503	2.28371e-07	2.99231e-06	6.62463
TNFAIP2	-0.559004	4.51424	-5.44042	2.125e-07	2.84122e-06	6.62407
FGF11	0.652186	4.00982	5.43068	2.22418e-07	2.93865e-06	6.6239
TFAP4	0.391633	4.19122	5.43352	2.19478e-07	2.91399e-06	6.62173
LOC101927829	0.732878	0.993438	5.40326	2.52806e-07	3.21485e-06	6.62032
PRPF38B	0.733753	5.85285	5.44281	2.1014e-07	2.81363e-06	6.62025
LOC105371083	0.997765	0.0687065	5.42341	2.30107e-07	3.00675e-06	6.61942
TMEM243	0.523259	2.91676	5.41055	2.44354e-07	3.14316e-06	6.61901
THAP2	0.582628	3.33366	5.4177	2.36332e-07	3.06698e-06	6.61708
POU5F1	0.671394	2.23986	5.39999	2.56694e-07	3.24906e-06	6.61581
USP3	0.304062	4.30836	5.43412	2.18866e-07	2.90789e-06	6.61222
SLC34A2	0.731459	1.63209	5.39611	2.61386e-07	3.28194e-06	6.60802
SND1-IT1	0.776827	1.55095	5.39577	2.61795e-07	3.28298e-06	6.60527
SQLE	-0.713447	4.14081	-5.43248	2.20555e-07	2.92012e-06	6.60457
CBR3-AS1	0.677	4.26624	5.42811	2.25111e-07	2.96185e-06	6.60318
LOC101929140	0.539931	2.4928	5.39956	2.57216e-07	3.24969e-06	6.60148
SGIP1	-0.618417	5.71652	-5.43659	2.16353e-07	2.8799e-06	6.59707
ZNF202	0.340892	2.98632	5.40711	2.48309e-07	3.17041e-06	6.59171
ABI2	-0.400542	7.60853	-5.4223	2.31308e-07	3.01621e-06	6.58847
TRMT6	-0.425576	3.2852	-5.41266	2.41966e-07	3.12091e-06	6.58291
CLTCL1	-0.529374	3.17373	-5.41105	2.43791e-07	3.13805e-06	6.58069
C2CD5	-0.493658	4.60463	-5.43159	2.21467e-07	2.92811e-06	6.58001
MSMO1	-0.497515	5.03361	-5.43283	2.20195e-07	2.91739e-06	6.57706
MRTO4	-0.434899	4.61446	-5.43037	2.22738e-07	2.94083e-06	6.57648
NUDT18	-0.802682	2.31552	-5.39722	2.60035e-07	3.27388e-06	6.57457
DLL4	0.952485	3.20063	5.4042	2.51703e-07	3.20297e-06	6.57234
FAHD2B	-0.422958	5.33508	-5.43217	2.20874e-07	2.92231e-06	6.57158
SLC50A1	0.469923	2.70719	5.39599	2.61526e-07	3.28194e-06	6.56973
ZNF785	0.312855	4.72139	5.4287	2.24481e-07	2.95972e-06	6.56791
APTR	0.387141	2.73023	5.39479	2.62993e-07	3.29365e-06	6.56118
TSIX	0.573729	6.17912	5.42637	2.26945e-07	2.97962e-06	6.5528
ALKBH6	-0.419472	3.53839	-5.40994	2.45048e-07	3.14782e-06	6.55074
VSTM5	-1.45299	-0.561746	-5.4083	2.46941e-07	3.16333e-06	6.55038
ATG14	-0.304696	4.56992	-5.42368	2.2982e-07	3.00507e-06	6.54831
BCAS3	-0.285664	5.217	-5.42662	2.26683e-07	2.97841e-06	6.54657
HIBCH	0.614221	5.05898	5.42532	2.28063e-07	2.99033e-06	6.54604
TRMU	0.314242	4.61762	5.42268	2.3089e-07	3.01284e-06	6.54452
MPPED2	-0.691566	4.21503	-5.4189	2.35015e-07	3.05209e-06	6.53889
FGFR4	0.936514	0.413759	5.39079	2.67943e-07	3.33148e-06	6.5314
LINC01923	0.606933	2.0298	5.37925	2.82729e-07	3.49245e-06	6.52971
RNF112	-0.942185	4.51083	-5.41889	2.35024e-07	3.05209e-06	6.52845
NECAP1	-0.794247	5.39191	-5.42083	2.329e-07	3.03073e-06	6.52737
SRD5A3	-0.575562	3.77868	-5.40904	2.46085e-07	3.15901e-06	6.52606
STK3	0.594421	4.56609	5.41425	2.40176e-07	3.10626e-06	6.52169
WDR73	0.308223	5.53281	5.42132	2.32369e-07	3.02798e-06	6.52153
LOC101929586	0.939079	1.54547	5.37547	2.87737e-07	3.54048e-06	6.51784
DACH2	-1.24263	2.55878	-5.39119	2.67443e-07	3.32919e-06	6.51488
XPO1	0.485319	6.74733	5.41358	2.40923e-07	3.11379e-06	6.51192
LUZP6	-0.60014	7.33505	-5.40614	2.49434e-07	3.18263e-06	6.50997
TRIM35	-0.404015	4.2927	-5.41178	2.42954e-07	3.13095e-06	6.50571
FUNDC1	-0.420458	3.85932	-5.40527	2.50447e-07	3.19127e-06	6.5054
HMBOX1	0.834621	5.21295	5.41578	2.38458e-07	3.08825e-06	6.50403
TMEM222	-0.346307	5.50081	-5.41668	2.37464e-07	3.07747e-06	6.50216
SGK2	-1.09295	2.87615	-5.38982	2.69156e-07	3.34218e-06	6.50165
ATAD3C	1.09013	3.78228	5.39307	2.65112e-07	3.31146e-06	6.4987
ACTC1	-0.690534	0.426698	-5.37773	2.84727e-07	3.508e-06	6.49707
CCDC188	-0.974884	0.919145	-5.36953	2.9579e-07	3.61449e-06	6.49179
LINC01358	0.608649	3.54492	5.39123	2.67387e-07	3.32919e-06	6.48694
WDR62	0.547475	2.07198	5.36923	2.96209e-07	3.61449e-06	6.48435
CYB5D2	-0.410031	4.67869	-5.40998	2.45008e-07	3.14782e-06	6.48114
ZC3HAV1	0.644646	5.4495	5.41168	2.43075e-07	3.13095e-06	6.47974
B3GALNT1	-0.624243	4.37909	-5.40735	2.48031e-07	3.16898e-06	6.47949
ATP1B1	-0.750281	8.06651	-5.39147	2.67097e-07	3.32919e-06	6.47319
MAB21L3	1.08697	5.3043	5.40802	2.47255e-07	3.16333e-06	6.47274
MYBPC1	1.01372	5.87601	5.40813	2.47135e-07	3.16333e-06	6.46817
MARCHF7	-0.44022	5.13387	-5.40872	2.46448e-07	3.15939e-06	6.46705
RRAGB	-0.370024	3.8997	-5.39744	2.59762e-07	3.27388e-06	6.46636
DCTPP1	-0.400492	3.14302	-5.38264	2.783e-07	3.44446e-06	6.46431
NAXD	-0.299814	5.61318	-5.40784	2.47464e-07	3.16387e-06	6.46352
HRG	1.24557	1.58859	5.36328	3.04513e-07	3.69423e-06	6.46311
C8orf49	1.08794	1.03977	5.36681	2.99559e-07	3.65047e-06	6.46236
VPS36	-0.286673	4.75741	-5.40596	2.49651e-07	3.18326e-06	6.46166
CAMKK2	-0.991125	6.6041	-5.39952	2.57257e-07	3.24969e-06	6.45946
PPP1R12B	-0.359492	6.6718	-5.40128	2.55163e-07	3.23399e-06	6.45854
KCNIP4	-0.908274	3.82607	-5.39598	2.61539e-07	3.28194e-06	6.45715
HS3ST5	-0.975784	3.67347	-5.3941	2.63841e-07	3.3021e-06	6.45581
GAS2L1	0.542083	6.14502	5.40465	2.51182e-07	3.19849e-06	6.45578
ELMOD3	0.327815	4.50133	5.40133	2.55097e-07	3.23399e-06	6.4555
ARF1	-0.402605	7.69616	-5.39121	2.67422e-07	3.32919e-06	6.45472
CRY2	-0.56742	6.13194	-5.40181	2.54524e-07	3.23021e-06	6.45033
GPT2	0.468601	7.01623	5.39676	2.60586e-07	3.27865e-06	6.44694
CHMP1B	-0.449391	5.42346	-5.40274	2.5342e-07	3.21835e-06	6.44068
DHX57	-0.308449	4.40065	-5.39765	2.59517e-07	3.27388e-06	6.43998
TES	0.850247	2.17361	5.35899	3.10637e-07	3.75175e-06	6.43985
RASGRP4	0.632717	2.11325	5.35845	3.11409e-07	3.75869e-06	6.43592
BAZ1A	0.842154	4.89635	5.39726	2.5999e-07	3.27388e-06	6.43546
MICU1	-0.329783	5.68899	-5.40111	2.55356e-07	3.23428e-06	6.43438
LINC01160	0.510784	2.43991	5.36143	3.0713e-07	3.71412e-06	6.43262
ADSS2	-0.388332	4.72687	-5.39903	2.57845e-07	3.25495e-06	6.43172
LINC00643	-0.935313	3.31436	-5.38273	2.78189e-07	3.44446e-06	6.43137
GJA3	-1.80515	-1.33372	-5.40888	2.46264e-07	3.15917e-06	6.42561
WDR59	0.230585	5.49618	5.39964	2.5711e-07	3.24969e-06	6.42399
OSTF1	-0.48815	4.23558	-5.39189	2.66578e-07	3.32758e-06	6.41986
HSF1	0.396542	5.91379	5.3962	2.61271e-07	3.28194e-06	6.41334
GCNT3	0.909411	1.51306	5.35149	3.21635e-07	3.85029e-06	6.41235
C16orf72	-0.372622	7.03479	-5.38694	2.72786e-07	3.38505e-06	6.40814
KLF6	0.812879	5.65095	5.39551	2.62115e-07	3.28483e-06	6.40812
RFLNB	0.598069	3.88341	5.37962	2.82246e-07	3.48875e-06	6.4065
DYRK1B	-0.649433	4.51098	-5.39108	2.67584e-07	3.32919e-06	6.40212
NMT1	0.342263	7.33813	5.38448	2.75928e-07	3.41956e-06	6.40169
METTL21A	0.455764	6.06037	5.39315	2.65016e-07	3.31146e-06	6.40149
PKDCC	1.01083	2.17736	5.35122	3.22031e-07	3.8526e-06	6.39996
C4BPB	0.561419	3.42929	5.36922	2.96226e-07	3.61449e-06	6.3989
MPC2	-0.417835	5.59902	-5.39318	2.64978e-07	3.31146e-06	6.39845
BCL3	1.1069	2.33246	5.35032	3.23377e-07	3.86384e-06	6.39593
ZBTB24	-0.493198	3.56434	-5.37464	2.88849e-07	3.54957e-06	6.39227
MCL1	0.675312	6.81588	5.38667	2.73137e-07	3.38719e-06	6.39161
LINC01843	1.1124	-0.872556	5.41323	2.41316e-07	3.11492e-06	6.39136
CTD-2201I18.1	0.708914	0.706571	5.35313	3.19191e-07	3.82827e-06	6.38933
WDR47	-0.611247	5.72539	-5.39009	2.68813e-07	3.34011e-06	6.38841
KRT15	0.980559	0.00625699	5.3729	2.91202e-07	3.57386e-06	6.38334
ULK4P1	-1.13843	-0.31097	-5.36079	3.08046e-07	3.72282e-06	6.37782
BMP4	1.11564	0.936655	5.3477	3.27332e-07	3.89882e-06	6.3772
UHRF1	0.730243	2.83312	5.35282	3.19652e-07	3.83139e-06	6.37385
OR11A1	0.831066	0.645935	5.34976	3.24225e-07	3.8691e-06	6.37368
ZC3H8	0.41781	4.74932	5.38199	2.79147e-07	3.45269e-06	6.36089
FAM227A	0.60658	3.99106	5.37102	2.93757e-07	3.59824e-06	6.35613
FOXL2NB	0.600192	1.98618	5.33787	3.42582e-07	4.0299e-06	6.35058
MRPL32	-0.449829	3.73406	-5.36944	2.95919e-07	3.61449e-06	6.35018
NSG1	-1.39419	5.06871	-5.37829	2.83994e-07	3.50124e-06	6.34533
KIF1C	1.02953	9.29022	5.3566	3.14093e-07	3.78386e-06	6.34217
HEATR5B	-0.515265	4.65368	-5.37881	2.83305e-07	3.49726e-06	6.34209
RAB6B	-0.685874	7.15709	-5.36967	2.95609e-07	3.61449e-06	6.34135
CASP7	0.823387	3.4594	5.35618	3.14704e-07	3.78882e-06	6.33904
HNF1A	1.59167	-1.82601	5.48414	1.73065e-07	2.44347e-06	6.33895
PDHA1	-0.362361	5.72402	-5.37867	2.83487e-07	3.49726e-06	6.33519
SNHG19	0.666551	2.74461	5.34106	3.37564e-07	3.99314e-06	6.33082
MIR8066	1.88834	-1.05038	5.41321	2.41338e-07	3.11492e-06	6.33038
PCBD1	0.642777	4.92221	5.37603	2.86992e-07	3.53362e-06	6.32796
TUBE1	0.411317	3.95931	5.36387	3.03672e-07	3.68875e-06	6.32776
BTRC	-0.467325	5.58079	-5.37477	2.88677e-07	3.54957e-06	6.31702
RDH12	-0.883742	-0.0345357	-5.34077	3.38004e-07	3.99585e-06	6.31691
ATXN3	0.493158	7.16303	5.36719	2.99025e-07	3.6463e-06	6.31602
MORC4	0.567127	5.65682	5.37292	2.91171e-07	3.57386e-06	6.30611
CA13	0.515507	2.06646	5.32821	3.58245e-07	4.17023e-06	6.30483
NLK	-0.419945	5.13828	-5.3723	2.92017e-07	3.58154e-06	6.30463
HAR1A	-1.15449	1.871	-5.33155	3.52744e-07	4.12136e-06	6.30313
CAPZB	-0.277749	6.61456	-5.36661	2.99839e-07	3.65154e-06	6.30311
TMEM169	-0.499262	1.98557	-5.32786	3.58824e-07	4.1744e-06	6.30096
CLSPN	0.811846	0.98228	5.32977	3.55665e-07	4.14782e-06	6.2999
WDR44	-0.442066	4.09097	-5.3618	3.0661e-07	3.71334e-06	6.29461
CLEC1A	0.866784	1.7059	5.32377	3.65672e-07	4.24887e-06	6.2943
NFKBIA	0.699627	5.7286	5.3701	2.95018e-07	3.61135e-06	6.29373
B4GALT6	-0.954605	4.13892	-5.36339	3.04351e-07	3.69423e-06	6.2918
GOT1	-0.858187	6.03586	-5.36578	3.00989e-07	3.66084e-06	6.29179
PEX19	-0.415373	5.98742	-5.36636	3.00186e-07	3.65342e-06	6.28436
HTR3B	0.767271	1.66962	5.32094	3.70475e-07	4.29941e-06	6.28213
KANK1	0.418069	6.70308	5.36163	3.06852e-07	3.71334e-06	6.27825
DKK2	-1.34093	-1.07227	-5.37192	2.92533e-07	3.58556e-06	6.27772
TRAPPC6B	-0.579038	4.96471	-5.36459	3.02661e-07	3.67882e-06	6.27335
HDAC1	0.405295	4.77045	5.36265	3.05396e-07	3.70258e-06	6.27122
DNAJC30	-0.436203	3.9515	-5.35432	3.17434e-07	3.81443e-06	6.27029
VPS50	-0.37034	4.01828	-5.35341	3.18777e-07	3.82572e-06	6.26394
FKBP4	1.02656	7.08697	5.35589	3.15136e-07	3.79162e-06	6.26316
DDOST	-0.452336	5.4197	-5.36162	3.0687e-07	3.71334e-06	6.25716
SLC39A12-AS1	0.445176	3.22611	5.33406	3.48667e-07	4.08377e-06	6.25343
P3H2	0.719227	2.38221	5.31911	3.73624e-07	4.32275e-06	6.25083
ATPSCKMT	0.459698	3.53834	5.33787	3.42572e-07	4.0299e-06	6.24706
PCDHB10	-0.588333	2.37384	-5.32267	3.6753e-07	4.26785e-06	6.24663
AASDHPPT	-0.72759	5.57795	-5.35829	3.11645e-07	3.75915e-06	6.24646
B3GNT2	-0.948932	4.01171	-5.35106	3.22271e-07	3.85305e-06	6.24585
DCAF8	-0.394348	6.6548	-5.35342	3.18766e-07	3.82572e-06	6.24571
EGR1	-1.05093	4.79046	-5.35486	3.16647e-07	3.80739e-06	6.24495
CELA2A	0.881056	0.034877	5.33656	3.44662e-07	4.04684e-06	6.24401
CCDC18	0.718833	2.25974	5.31377	3.82963e-07	4.41465e-06	6.23832
PM20D2	0.434295	4.22326	5.34756	3.27537e-07	3.89882e-06	6.23777
LINC02288	1.08763	2.04157	5.31114	3.87628e-07	4.46301e-06	6.23731
DDX41	-0.369295	5.48412	-5.35695	3.13585e-07	3.78015e-06	6.23573
CACNG1	-1.56847	-0.890919	-5.34395	3.33061e-07	3.94983e-06	6.23414
ATP2A1	0.882863	1.35119	5.30955	3.90492e-07	4.49054e-06	6.23103
CSRP3	1.4501	-1.43665	5.43321	2.19802e-07	2.91625e-06	6.23037
LINC00311	1.35629	1.19686	5.31208	3.85958e-07	4.44648e-06	6.22875
NETO1	-1.31059	3.10035	-5.33427	3.48328e-07	4.08232e-06	6.22042
SRARP	0.848139	4.03746	5.33836	3.41797e-07	4.0299e-06	6.21886
EED	0.322361	3.95406	5.34002	3.39186e-07	4.00484e-06	6.21659
DCK	-0.60787	4.41213	-5.34866	3.25883e-07	3.88401e-06	6.21625
C15orf40	0.429749	5.62401	5.35244	3.20211e-07	3.83566e-06	6.21359
ASIC1	-0.696104	5.65857	-5.35002	3.23823e-07	3.86673e-06	6.21086
TNFRSF10A	0.89719	0.978786	5.30777	3.93712e-07	4.51935e-06	6.21065
HRH4	0.86196	1.45233	5.30474	3.99247e-07	4.56358e-06	6.21028
SDHB	-0.408253	5.10162	-5.34949	3.24632e-07	3.87152e-06	6.2026
WDR83	0.383772	3.6737	5.3305	3.54458e-07	4.13883e-06	6.20066
EFCAB13	0.614089	2.46077	5.30891	3.91635e-07	4.49824e-06	6.20022
NFE2L2	0.623876	6.154	5.34667	3.28901e-07	3.9077e-06	6.19579
MAST4	0.556701	5.85003	5.34738	3.27822e-07	3.89938e-06	6.19439
SLC25A44	-0.370993	5.47474	-5.34726	3.27995e-07	3.89938e-06	6.19214
RBP1	-0.526448	4.67513	-5.34406	3.32891e-07	3.94983e-06	6.19159
OTX2-AS1	1.15506	3.35385	5.31431	3.81995e-07	4.40618e-06	6.18818
LDB2	-1.03742	4.20744	-5.33983	3.39478e-07	4.00579e-06	6.18624
NR6A1	0.406967	2.56871	5.30647	3.9607e-07	4.53545e-06	6.18255
F2RL3	0.658601	2.50445	5.30351	4.01525e-07	4.5841e-06	6.18139
PPP2CA	-0.447528	6.8197	-5.33696	3.44025e-07	4.04187e-06	6.18079
PNMA8B	-0.785447	5.8543	-5.34226	3.35681e-07	3.97831e-06	6.18066
PCF11	0.456999	5.28237	5.34395	3.3307e-07	3.94983e-06	6.17668
MED14	-0.431833	4.2893	-5.33787	3.42581e-07	4.0299e-06	6.17515
CHD2	0.593101	7.48744	5.33308	3.50253e-07	4.09729e-06	6.17343
COA1	-0.241746	4.64496	-5.34013	3.39021e-07	4.00484e-06	6.17221
TTC23	0.466293	3.50022	5.31923	3.73422e-07	4.32275e-06	6.17119
GOLGA3	0.277845	6.55908	5.33739	3.43337e-07	4.03628e-06	6.16668
ZNF316	0.350253	5.37939	5.34153	3.36828e-07	3.98692e-06	6.16517
GPR158	-1.33393	5.19103	-5.33789	3.42551e-07	4.0299e-06	6.16235
KIRREL3-AS2	1.23335	2.56662	5.29883	4.10281e-07	4.66443e-06	6.1613
PAUPAR	0.891238	-0.0895256	5.31609	3.78875e-07	4.3755e-06	6.14924
IYD	0.622759	1.90658	5.29013	4.27048e-07	4.81755e-06	6.14547
MEF2A	-0.409645	5.68324	-5.33626	3.45145e-07	4.04752e-06	6.14496
TWF2	-0.449161	4.13339	-5.32894	3.57031e-07	4.1596e-06	6.1439
UBE3C	-0.347197	5.47389	-5.33626	3.4514e-07	4.04752e-06	6.14306
SLC16A1-AS1	0.646053	5.06455	5.33362	3.49385e-07	4.08965e-06	6.13735
AAGAB	-0.386736	4.50383	-5.33031	3.54774e-07	4.13997e-06	6.13319
ARSJ	0.880623	1.47634	5.2855	4.36252e-07	4.90169e-06	6.12926
SGTB	-0.54874	5.4558	-5.33285	3.50628e-07	4.09916e-06	6.12837
H2BC21	0.721749	4.94214	5.32889	3.57113e-07	4.1596e-06	6.11878
ZNF347	0.373255	4.47403	5.32463	3.64211e-07	4.23448e-06	6.11747
ANKHD1-EIF4EBP3	0.701382	4.24648	5.31919	3.73491e-07	4.32275e-06	6.10075
LOC100128494	0.7222	2.22135	5.28021	4.46986e-07	5.00672e-06	6.09369
NCCRP1	0.85508	-0.176282	5.30715	3.94836e-07	4.52679e-06	6.09146
ALOX15B	1.8187	-0.442596	5.31947	3.73009e-07	4.32275e-06	6.09008
ZNF665	0.462825	2.95694	5.28893	4.29419e-07	4.83855e-06	6.08454
LOC100507283	0.431143	2.98479	5.28973	4.27844e-07	4.82366e-06	6.08432
TMEM121	-0.746123	2.53448	-5.2868	4.33644e-07	4.88036e-06	6.07689
OLMALINC	0.506318	4.84794	5.31856	3.74576e-07	4.32848e-06	6.07442
COPS8	-0.397736	5.68175	-5.3198	3.72436e-07	4.31953e-06	6.07281
FFAR2	0.842908	1.71192	5.27197	4.64251e-07	5.16797e-06	6.0714
CDK17	-0.630137	6.23681	-5.31591	3.79188e-07	4.37645e-06	6.07061
SMO	0.796489	4.07977	5.30651	3.95993e-07	4.53545e-06	6.06978
DPPA4	0.970844	1.71417	5.27121	4.65873e-07	5.17558e-06	6.06822
PCDHA9	0.644385	1.83606	5.27175	4.64713e-07	5.16874e-06	6.06738
LINC02664	0.994071	1.25728	5.26865	4.71368e-07	5.22135e-06	6.05212
ELP6	-0.280927	4.36627	-5.30941	3.90734e-07	4.4906e-06	6.04966
MAPK1	-0.671088	7.8294	-5.29764	4.12537e-07	4.68727e-06	6.04858
NRSN2	-0.6325	6.27326	-5.31027	3.89187e-07	4.47825e-06	6.04702
PRKN	-0.580835	3.77521	-5.30069	4.06779e-07	4.63572e-06	6.04483
TMEM196	-1.17305	1.96391	-5.27069	4.66985e-07	5.18474e-06	6.03304
FOXO3	0.264964	6.76811	5.30505	3.98677e-07	4.55981e-06	6.02907
LINC00261	1.6582	1.5978	5.26286	4.84075e-07	5.331e-06	6.02796
IGF2BP3	0.793155	1.38821	5.26141	4.87301e-07	5.36341e-06	6.02559
GS1-124K5.11	0.529838	4.90885	5.30743	3.94318e-07	4.52358e-06	6.02289
MIR205HG	0.750424	1.6327	5.25961	4.91337e-07	5.39221e-06	6.0184
ETV6	0.424975	3.93215	5.29266	4.22097e-07	4.77304e-06	6.01627
REST	0.493803	4.50469	5.30144	4.05368e-07	4.62241e-06	6.01602
LINC00221	0.484364	2.75353	5.27044	4.67517e-07	5.18474e-06	6.01585
P2RX7	0.800513	6.3015	5.30553	3.978e-07	4.55252e-06	6.01535
SVOP	-1.43976	4.58998	-5.30227	4.03811e-07	4.60742e-06	6.01398
SIKE1	-0.309401	4.04417	-5.29657	4.14569e-07	4.70472e-06	6.01206
FBXO27	0.426781	4.05655	5.29335	4.20753e-07	4.76352e-06	6.01098
ADAM11	-0.939131	3.15431	-5.28335	4.4059e-07	4.94387e-06	6.00872
ACTR3B	-0.804369	4.9158	-5.30378	4.01016e-07	4.58105e-06	6.00777
SLC25A13	-0.636003	3.50918	-5.28652	4.34207e-07	4.8838e-06	6.00498
JAZF1	-0.561138	4.18328	-5.29704	4.13665e-07	4.69727e-06	5.9991
HES4	-0.808718	2.75586	-5.27263	4.6284e-07	5.15697e-06	5.99887
APBB3	-0.49206	3.97067	-5.29431	4.18899e-07	4.74535e-06	5.99764
ALDH1A2	-0.938247	0.0998951	-5.26409	4.81336e-07	5.307e-06	5.99675
PREPL	-0.917306	7.66663	-5.28547	4.36314e-07	4.90169e-06	5.99267
FBXW12	0.753697	2.3394	5.25775	4.95553e-07	5.43094e-06	5.99104
ACKR2	0.638611	2.95704	5.26521	4.78871e-07	5.28596e-06	5.99013
REM2	-1.35552	0.952439	-5.25264	5.073e-07	5.53071e-06	5.98784
ZNF629	-0.37269	4.81299	-5.29941	4.09173e-07	4.65718e-06	5.9859
OCIAD2	-0.690716	3.87559	-5.28854	4.30183e-07	4.84427e-06	5.98296
SELENOT	-0.408184	6.40298	-5.29575	4.16133e-07	4.71965e-06	5.98265
LINC01119	-1.28174	-0.560715	-5.27459	4.58696e-07	5.121e-06	5.98228
TMPRSS12	0.974908	0.0177138	5.27413	4.59655e-07	5.1275e-06	5.982
ZNF813	0.473978	3.06587	5.26633	4.76434e-07	5.26517e-06	5.98086
HGSNAT	-0.563271	5.12879	-5.29937	4.09246e-07	4.65718e-06	5.98074
BRPF3	0.339534	5.63672	5.29929	4.09398e-07	4.65718e-06	5.97867
CYP4F8	0.841418	1.58035	5.24969	5.14212e-07	5.58833e-06	5.97616
STAT4	-1.18731	1.63112	-5.25318	5.06038e-07	5.52164e-06	5.97476
CPXM1	-1.62486	-1.45502	-5.31883	3.74105e-07	4.32567e-06	5.9745
MED29	-0.430568	6.36788	-5.29432	4.18881e-07	4.74535e-06	5.97392
FAM83F	0.676214	2.71943	5.25513	5.01551e-07	5.48528e-06	5.95899
LOC100129620	-1.33963	-1.87824	-5.342	3.36085e-07	3.9806e-06	5.95576
ROM1	0.649289	5.11108	5.2921	4.232e-07	4.78267e-06	5.95155
MCRIP2	0.617107	4.85918	5.29027	4.26764e-07	4.81721e-06	5.95139
LRRC8B	-0.558899	5.23316	-5.29273	4.21968e-07	4.77304e-06	5.95139
FCHSD2	0.412339	6.092	5.29054	4.26249e-07	4.81426e-06	5.94595
SOX1-OT	-1.12077	1.48578	-5.24596	5.23062e-07	5.66819e-06	5.94594
LRRC1	0.520094	4.28247	5.28009	4.47245e-07	5.00672e-06	5.93721
PPP2R3B	0.55465	3.89099	5.27454	4.58802e-07	5.121e-06	5.93545
SLC8A1-AS1	0.575931	3.21512	5.25917	4.92334e-07	5.40003e-06	5.92908
YPEL3	0.392729	6.46242	5.28205	4.43221e-07	4.97046e-06	5.91882
GREM2	-1.0956	2.67449	-5.25355	5.05179e-07	5.5186e-06	5.91618
SARM1	-0.535599	5.14492	-5.28456	4.38136e-07	4.91925e-06	5.91523
C11orf87	-1.37099	3.50047	-5.26996	4.68539e-07	5.19304e-06	5.91122
PRH1-TAS2R14	-1.67411	-0.643078	-5.26092	4.88408e-07	5.37249e-06	5.90984
BDNF-AS	-0.56902	2.99181	-5.25322	5.05949e-07	5.52164e-06	5.90875
SIX5	0.831892	2.79095	5.24523	5.24816e-07	5.66819e-06	5.90741
RIMKLA	-0.644377	4.44712	-5.27873	4.50047e-07	5.03215e-06	5.90687
PSMD8	-0.333585	5.90525	-5.28159	4.44165e-07	4.97811e-06	5.90628
TXNDC16	-0.50174	3.48798	-5.26431	4.80864e-07	5.30487e-06	5.90466
SPATA21	0.875774	0.149923	5.24747	5.19456e-07	5.63888e-06	5.88931
HNF1B	1.17009	-0.0386266	5.26011	4.90207e-07	5.38292e-06	5.88797
C2orf91	0.614918	1.97876	5.23035	5.61789e-07	5.99557e-06	5.88565
ADAM17	0.289337	5.18417	5.27725	4.53119e-07	5.06352e-06	5.88095
ANKRD37	1.08723	3.85357	5.25767	4.95725e-07	5.43094e-06	5.8784
HRH1	0.802384	2.35684	5.23231	5.56766e-07	5.94866e-06	5.87751
SAMD4A	0.874814	6.44932	5.27191	4.64372e-07	5.16797e-06	5.86927
TM2D3	-0.456221	5.01253	-5.2736	4.60777e-07	5.137e-06	5.86772
LINC02245	0.990014	2.54695	5.22878	5.6582e-07	6.02843e-06	5.86496
FUT1	0.671016	2.14112	5.22612	5.72741e-07	6.06135e-06	5.86256
BOLA2-SMG1P6	-0.430524	4.30858	-5.26524	4.78817e-07	5.28596e-06	5.85601
ART4	0.966413	0.161752	5.24236	5.31763e-07	5.72338e-06	5.85522
REL	0.477776	5.40517	5.27153	4.65184e-07	5.17095e-06	5.8549
HMG20B	0.580493	4.72772	5.26704	4.74876e-07	5.25102e-06	5.85427
SLC35G6	1.26245	-0.8823	5.27905	4.49371e-07	5.02755e-06	5.85343
ATG2B	-0.435343	5.33056	-5.27052	4.6735e-07	5.18474e-06	5.85171
TSPAN2	-0.994734	0.620138	-5.22165	5.84556e-07	6.16576e-06	5.85155
GNB1	-0.417988	8.57467	-5.24714	5.20247e-07	5.64423e-06	5.85093
DLGAP1-AS2	0.593608	2.08104	5.2234	5.79914e-07	6.13043e-06	5.85091
WDR5	0.251494	4.79107	5.26808	4.72615e-07	5.22906e-06	5.84859
CSF1	0.848581	5.33063	5.26813	4.725e-07	5.22906e-06	5.84301
ZBED3-AS1	0.519829	2.66072	5.22809	5.67609e-07	6.029e-06	5.84257
LINC01128	-0.466971	4.29844	-5.26026	4.8987e-07	5.38234e-06	5.83358
ASAP1-IT2	0.788185	1.70014	5.21574	6.00556e-07	6.30651e-06	5.83018
CCDC183	0.423411	2.77919	5.22808	5.67636e-07	6.029e-06	5.82539
TMEM209	-0.415533	3.83699	-5.25094	5.11273e-07	5.56596e-06	5.8243
PER3	-0.404084	5.32613	-5.26339	4.82902e-07	5.32117e-06	5.8207
CDK16	-0.399398	6.04876	-5.26037	4.89629e-07	5.38234e-06	5.81635
CUL2	-0.361218	4.46181	-5.25702	4.97217e-07	5.44102e-06	5.81223
SLC37A3	-0.317479	3.88669	-5.24923	5.15294e-07	5.5969e-06	5.81215
IGFBPL1	-1.49527	-0.563725	-5.22684	5.70876e-07	6.04835e-06	5.80703
TTC38	0.542538	3.95089	5.24551	5.24136e-07	5.66819e-06	5.80664
TMCC1-AS1	0.439279	3.28468	5.23123	5.59536e-07	5.97488e-06	5.80293
LHCGR	1.01285	-0.134965	5.23849	5.41266e-07	5.81907e-06	5.80228
AKAP11	-0.547249	7.44595	-5.24583	5.23386e-07	5.66819e-06	5.80193
BMS1P20	-0.43267	2.93461	-5.22705	5.70313e-07	6.04835e-06	5.80128
SCFD1	-0.389393	4.51884	-5.25486	5.02168e-07	5.48887e-06	5.79808
OLA1	-0.489829	5.4941	-5.25748	4.96165e-07	5.43264e-06	5.79588
SMIM17	-1.10111	0.201043	-5.20992	6.16707e-07	6.42987e-06	5.79408
MCM8	0.436591	3.59658	5.23371	5.53215e-07	5.91404e-06	5.79185
IFITM2	1.06327	4.9631	5.25205	5.08673e-07	5.54083e-06	5.78854
IGF1	-0.639541	2.20235	-5.21319	6.07584e-07	6.3557e-06	5.78814
DNAJA2	-0.355965	6.09915	-5.25257	5.07453e-07	5.53071e-06	5.78317
SASH1	0.466366	7.46256	5.24329	5.29493e-07	5.70866e-06	5.78102
RET	-0.953446	0.720836	-5.20355	6.3488e-07	6.57243e-06	5.77756
ARHGEF2	-0.504099	6.86817	-5.24535	5.24516e-07	5.66819e-06	5.77748
FXYD3	0.843117	2.24825	5.20567	6.28769e-07	6.53411e-06	5.77396
STX12	-0.36047	6.09285	-5.25001	5.13451e-07	5.58326e-06	5.77081
RUFY3	-0.318546	6.99964	-5.24317	5.29795e-07	5.70868e-06	5.76901
LOC101927661	1.13072	0.0499447	5.22492	5.75899e-07	6.09138e-06	5.76621
RWDD2B	-0.532024	3.18309	-5.22684	5.70866e-07	6.04835e-06	5.76567
CTDSPL	0.473926	5.83921	5.25032	5.1271e-07	5.5784e-06	5.76379
EID2	-0.544813	3.35601	-5.2296	5.63721e-07	6.01282e-06	5.76157
LINC00824	1.10352	0.687209	5.20628	6.27035e-07	6.52323e-06	5.76146
AARSD1	-0.415544	4.61761	-5.24689	5.20833e-07	5.64736e-06	5.76049
RRM2B	-0.395606	4.58335	-5.24522	5.24844e-07	5.66819e-06	5.75466
STAM	-0.454426	4.2956	-5.24263	5.31088e-07	5.71936e-06	5.75415
TUSC3	-1.02056	4.88339	-5.24561	5.23907e-07	5.66819e-06	5.75353
PIGK	-0.471478	4.4824	-5.24443	5.26751e-07	5.68556e-06	5.75332
C1orf210	1.19244	-0.378479	5.23823	5.41905e-07	5.82111e-06	5.74751
NPY5R	-1.40879	0.759954	-5.19613	6.56703e-07	6.77986e-06	5.74731
SEC24D	0.444326	3.06117	5.2138	6.05898e-07	6.3506e-06	5.74511
AFAP1	-0.511066	4.59743	-5.24364	5.28657e-07	5.70288e-06	5.74447
THEM6	-0.483624	4.23623	-5.23808	5.42283e-07	5.82111e-06	5.73681
LINC02078	0.851592	2.27346	5.19564	6.58157e-07	6.79118e-06	5.73014
TBL3	-0.409458	4.55822	-5.23771	5.43195e-07	5.82332e-06	5.72082
RBFOX2	-0.608951	6.2091	-5.23598	5.47505e-07	5.86291e-06	5.71821
PIM1	0.900086	3.38896	5.21114	6.1328e-07	6.39765e-06	5.714
AFF1	0.541516	5.49772	5.23782	5.42913e-07	5.82332e-06	5.70647
EIF3D	-0.278074	5.67875	-5.2372	5.44469e-07	5.83368e-06	5.70589
CCL22	0.783898	0.802404	5.1902	6.7465e-07	6.92e-06	5.70512
LOC101930370	0.574903	1.7413	5.18638	6.86483e-07	7.01862e-06	5.70361
TBC1D9	-0.787672	4.17512	-5.2293	5.64482e-07	6.01754e-06	5.69765
PLD3	-0.683637	7.61128	-5.21931	5.9084e-07	6.22168e-06	5.69698
PIGT	-0.602658	5.49143	-5.23453	5.5115e-07	5.89528e-06	5.69585
TSPAN10	0.621418	2.47733	5.19088	6.72581e-07	6.90623e-06	5.69566
RBM11	-0.802672	1.23929	-5.18385	6.94408e-07	7.08058e-06	5.69439
CDC27	-0.275661	5.42132	-5.23498	5.5002e-07	5.88651e-06	5.69399
DCLK1	-0.846729	6.22986	-5.22817	5.67407e-07	6.029e-06	5.68626
SKP1	-0.312951	8.06259	-5.2136	6.06427e-07	6.3506e-06	5.68154
GPRASP1	-0.590266	6.23704	-5.22783	5.68295e-07	6.0311e-06	5.6814
NEDD4	0.625579	6.46582	5.22823	5.67261e-07	6.029e-06	5.67957
ST6GAL2	-0.476303	3.62454	-5.21282	6.08604e-07	6.36286e-06	5.67641
CALB1	-1.5963	5.11166	-5.22628	5.72334e-07	6.06042e-06	5.67499
FAM237A	-1.55585	-1.00928	-5.21163	6.11905e-07	6.38682e-06	5.67463
RPE65	-2.09351	-1.67974	-5.24088	5.35382e-07	5.75907e-06	5.67437
PORCN	-0.42019	3.63495	-5.21438	6.04275e-07	6.33855e-06	5.67407
SCAMP5	-0.744133	7.27718	-5.2167	5.97934e-07	6.28592e-06	5.6731
NCMAP	0.659663	2.12005	5.17939	7.08631e-07	7.20625e-06	5.66531
EPB41L4A-DT	-1.03487	-0.675769	-5.20505	6.30558e-07	6.54195e-06	5.65991
ABHD3	0.793754	3.6307	5.20517	6.30211e-07	6.54193e-06	5.65891
UPK2	-1.34489	-1.57432	-5.23804	5.42376e-07	5.82111e-06	5.65721
PARM1	-1.21419	4.51258	-5.22148	5.85021e-07	6.16724e-06	5.65594
MPIG6B	0.755679	1.00818	5.17613	7.19193e-07	7.26309e-06	5.65584
DNAJA1	0.88222	7.51115	5.21364	6.06338e-07	6.3506e-06	5.65036
SPINT2	-0.640453	4.87447	-5.22319	5.80466e-07	6.1306e-06	5.65028
TFPI	0.683248	5.9815	5.22315	5.80577e-07	6.1306e-06	5.64587
SLC18A3	-1.87012	0.821275	-5.17349	7.27892e-07	7.3206e-06	5.64573
NAPB	-0.929335	6.90764	-5.21321	6.07521e-07	6.3557e-06	5.64457
LRP4	0.664586	7.88173	5.20644	6.26576e-07	6.52203e-06	5.64113
AMBN	-2.24788	-0.614872	-5.17639	7.18355e-07	7.25848e-06	5.63672
GMNN	0.797201	3.72243	5.20109	6.42029e-07	6.64281e-06	5.63504
XPO6	-0.252611	6.20164	-5.21807	5.9421e-07	6.25023e-06	5.6337
CYP1B1-AS1	0.649889	3.94037	5.20455	6.3198e-07	6.55313e-06	5.63245
NDUFB6	-0.394164	4.95031	-5.21938	5.90648e-07	6.22168e-06	5.63035
VARS1	-0.541508	4.91588	-5.21885	5.92085e-07	6.23133e-06	5.62917
DISC1-IT1	0.71457	2.68712	5.17657	7.17763e-07	7.25848e-06	5.61913
DLG2	-0.601526	6.82317	-5.20885	6.19733e-07	6.45788e-06	5.6185
LEXM	-1.45201	-1.54993	-5.22191	5.83878e-07	6.16204e-06	5.61717
MIEF2	-0.527784	3.31981	-5.19466	6.61114e-07	6.81406e-06	5.61687
ARFGAP2	-0.290237	6.48701	-5.2119	6.11164e-07	6.38259e-06	5.61457
OLAH	0.911002	0.275426	5.17797	7.13224e-07	7.23314e-06	5.61421
LINC02338	0.959486	-0.696418	5.21227	6.10139e-07	6.3754e-06	5.61098
COG8	0.278035	5.47336	5.21525	6.019e-07	6.31712e-06	5.60667
GHET1	0.623895	4.09061	5.20003	6.45146e-07	6.66582e-06	5.60211
OIP5-AS1	-0.441357	8.33011	-5.19225	6.68381e-07	6.86682e-06	5.60056
KIF12	-1.45943	0.451156	-5.15985	7.74335e-07	7.69311e-06	5.5939
EPHA8	-1.20257	-0.164588	-5.16705	7.49463e-07	7.5049e-06	5.59061
L3MBTL4-AS1	0.53239	4.56326	5.20387	6.33941e-07	6.56926e-06	5.58293
FANCM	-0.673884	1.77547	-5.16005	7.73612e-07	7.68995e-06	5.57979
SV2B	-1.20726	4.63884	-5.20377	6.34228e-07	6.56926e-06	5.57957
SALRNA2	1.37056	-0.995188	5.22803	5.67779e-07	6.029e-06	5.57828
TMEM178B	-0.729658	4.97283	-5.20653	6.26315e-07	6.52203e-06	5.57762
USP11	-0.553959	7.90432	-5.18969	6.76223e-07	6.93126e-06	5.5769
ATE1	-0.345469	4.7764	-5.20517	6.30204e-07	6.54193e-06	5.57172
KAT2A	0.501517	5.73711	5.2058	6.28394e-07	6.53378e-06	5.56981
ZNF790	0.335958	3.10549	5.1733	7.28509e-07	7.3206e-06	5.56338
LOC102724163	1.05643	1.2138	5.15014	8.09149e-07	7.9516e-06	5.55037
GPD1L	-0.444951	5.14072	-5.20034	6.4423e-07	6.66196e-06	5.54477
HDAC4	0.379788	5.16072	5.19997	6.45306e-07	6.66582e-06	5.54291
PSMG1	-0.468717	2.70287	-5.16439	7.58542e-07	7.56391e-06	5.53959
CPZ	-1.36713	-0.876924	-5.18361	6.95187e-07	7.08211e-06	5.53737
SLC16A6	-0.646946	2.72579	-5.16279	7.64072e-07	7.61105e-06	5.53727
LINC01599	0.991197	0.244316	5.15942	7.75851e-07	7.70414e-06	5.53406
NOP53-AS1	0.966587	-0.474307	5.17835	7.11995e-07	7.22989e-06	5.53022
CDA	1.34684	0.499967	5.15233	8.01172e-07	7.89365e-06	5.52879
PNMA6A	-0.742839	3.78071	-5.18421	6.93295e-07	7.07683e-06	5.52858
ZNF711	-0.42457	3.75897	-5.18175	7.01071e-07	7.13702e-06	5.52854
LENG1	0.406457	3.06238	5.16391	7.60195e-07	7.57641e-06	5.52668
NCR1	1.34923	-1.16856	5.22839	5.66839e-07	6.029e-06	5.5245
TBL1X	0.388839	6.0822	5.19454	6.61451e-07	6.81406e-06	5.52399
GPC2	0.655542	2.74408	5.15314	7.98217e-07	7.87523e-06	5.5233
GEMIN6	0.376705	3.80539	5.17696	7.1651e-07	7.25141e-06	5.52252
LOC101929767	0.349425	6.14521	5.19367	6.64087e-07	6.8375e-06	5.52114
PRR23C	1.14145	-0.573944	5.18766	6.82481e-07	6.98145e-06	5.51712
TMED4	-0.29926	5.85229	-5.19304	6.65999e-07	6.84605e-06	5.51542
CCL16	0.788006	0.738755	5.14559	8.25992e-07	8.08782e-06	5.51313
PSMC2	-0.346798	5.3135	-5.19354	6.64472e-07	6.83775e-06	5.51311
LINC00649	0.556424	2.94186	5.15652	7.86101e-07	7.79743e-06	5.51298
EXOC6B	-0.317753	6.32544	-5.18949	6.76843e-07	6.93126e-06	5.51122
DCAF4	-0.351586	2.86446	-5.15925	7.76426e-07	7.70582e-06	5.5109
NXN	0.635477	4.02955	5.17786	7.13561e-07	7.23314e-06	5.50757
ADK	-0.45292	4.19996	-5.18453	6.92281e-07	7.07028e-06	5.50591
DSE	0.568334	3.7505	5.1729	7.29836e-07	7.32769e-06	5.50506
ERN1	0.366244	3.26403	5.16196	7.66956e-07	7.63578e-06	5.50292
LINC01204	0.953118	0.172158	5.15182	8.0303e-07	7.90647e-06	5.50011
PSMB3	-0.339535	5.27819	-5.1904	6.74054e-07	6.91762e-06	5.49963
GZMM	1.57989	-1.26153	5.21627	5.99094e-07	6.29463e-06	5.49803
SMARCD1	-0.404313	5.21363	-5.1896	6.76492e-07	6.93126e-06	5.49722
MEAF6	-0.46322	5.45173	-5.18863	6.79502e-07	6.95473e-06	5.49416
DPP6	-0.779365	7.36717	-5.17406	7.2598e-07	7.31606e-06	5.49078
NOP14	0.270996	4.2495	5.17818	7.1254e-07	7.23051e-06	5.48733
ZNF692	0.525738	4.34211	5.17979	7.0734e-07	7.19697e-06	5.48513
SIK3	-0.522198	7.3032	-5.17326	7.28625e-07	7.3206e-06	5.48167
CRH	-1.45821	-0.122413	-5.13977	8.47991e-07	8.26685e-06	5.47788
COQ4	-0.313423	5.02376	-5.18491	6.91065e-07	7.06166e-06	5.47786
GBX2	-1.1481	0.45266	-5.13312	8.73888e-07	8.48243e-06	5.47746
MRPS27	-0.322697	5.20345	-5.18401	6.93911e-07	7.07931e-06	5.47205
MRPS5	0.434695	5.36407	5.18357	6.95304e-07	7.08211e-06	5.46928
NDUFS1	-0.400065	6.98823	-5.17371	7.27139e-07	7.31997e-06	5.46846
ZNF90	0.511572	1.90992	5.13103	8.82177e-07	8.54542e-06	5.46468
LINC01616	-1.38127	1.95204	-5.14099	8.43328e-07	8.23633e-06	5.46207
CRK	0.404909	6.45014	5.17851	7.11488e-07	7.22989e-06	5.46171
GP2	1.11578	0.120572	5.14706	8.20504e-07	8.04238e-06	5.45965
ARF3	-0.605211	8.62218	-5.15545	7.89925e-07	7.82751e-06	5.45818
ADAM23	-1.09829	5.21679	-5.17759	7.14439e-07	7.23817e-06	5.4531
PFN2	-0.517778	7.3832	-5.16538	7.5517e-07	7.54613e-06	5.45004
TMEM181	-0.420867	5.50241	-5.17832	7.12098e-07	7.22989e-06	5.44816
FRY	-0.596272	5.67828	-5.17641	7.18291e-07	7.25848e-06	5.44524
ARFGEF2	-0.467425	5.06412	-5.17707	7.16129e-07	7.25141e-06	5.44357
PADI1	-1.48311	-1.75658	-5.19319	6.65527e-07	6.84491e-06	5.44268
KLHL13	-1.18731	3.61683	-5.16463	7.57735e-07	7.56033e-06	5.44059
RAD17	-0.331212	3.73595	-5.16058	7.71768e-07	7.67564e-06	5.44059
ATP5MC1	-0.461016	5.55116	-5.17554	7.21144e-07	7.27891e-06	5.43739
SYNJ1	-0.728259	5.59065	-5.17413	7.25749e-07	7.31606e-06	5.43556
CYP51A1	-0.479598	5.48432	-5.17413	7.25762e-07	7.31606e-06	5.42972
MCAT	-0.436353	3.167	-5.14833	8.15796e-07	8.00864e-06	5.42942
RNF34	-0.284169	5.02972	-5.17381	7.26816e-07	7.31997e-06	5.42903
PSMC3	-0.458565	6.8319	-5.166	7.53055e-07	7.53293e-06	5.42799
LAPTM4B	-0.442928	5.2022	-5.17323	7.28744e-07	7.3206e-06	5.42561
KLHL6-AS1	0.78063	1.49293	5.11919	9.30573e-07	8.93682e-06	5.42291
NDUFA4	-0.523661	7.71467	-5.15641	7.86478e-07	7.79743e-06	5.42203
KCTD19	0.790116	1.81844	5.11918	9.30635e-07	8.93682e-06	5.41975
PLEKHG2	0.656117	3.62971	5.14746	8.19017e-07	8.03195e-06	5.4171
SNAP23	0.494659	4.65437	5.16727	7.48713e-07	7.50135e-06	5.41692
NCOA5	0.336441	4.85095	5.16998	7.39581e-07	7.41769e-06	5.41677
KLHL36	0.317736	5.72675	5.1713	7.35145e-07	7.37709e-06	5.41671
RPP40	-0.633771	0.963562	-5.11699	9.39855e-07	8.98499e-06	5.41486
TMEM156	0.670599	1.48095	5.11699	9.3986e-07	8.98499e-06	5.41476
CLLU1	1.10516	-0.0814346	5.13911	8.50531e-07	8.28112e-06	5.41366
PRELID2	0.725531	1.08576	5.11711	9.39335e-07	8.98499e-06	5.41128
MS4A14	1.41254	-0.00796965	5.13543	8.64807e-07	8.40288e-06	5.4098
PYROXD1	-0.430125	3.33565	-5.14433	8.30697e-07	8.12551e-06	5.40873
CERS1	0.499308	7.0551	5.16136	7.69045e-07	7.65256e-06	5.40823
LHX2	0.928187	5.24816	5.16838	7.44961e-07	7.4677e-06	5.40737
FNDC3B	0.493189	3.9887	5.15372	7.96119e-07	7.87383e-06	5.40427
LINC02071	0.912112	0.584664	5.12058	9.24755e-07	8.89432e-06	5.39841
UNG	0.502645	4.79123	5.16461	7.57786e-07	7.56033e-06	5.39829
VMA21	-0.288989	5.42813	-5.1669	7.49986e-07	7.50619e-06	5.39653
CASZ1	0.594217	2.01796	5.11593	9.44347e-07	9.01569e-06	5.3948
BTF3L4	-0.38043	5.23314	-5.16569	7.54095e-07	7.53936e-06	5.39235
DAZAP1	0.3931	5.65259	5.16518	7.55845e-07	7.5489e-06	5.38993
CFL1	-0.316297	8.63035	-5.14073	8.44331e-07	8.23765e-06	5.38962
DCC	-0.850397	3.83028	-5.15306	7.98521e-07	7.87523e-06	5.38531
P2RY8	0.859457	1.1219	5.10915	9.73636e-07	9.24273e-06	5.38043
LOC100128398	0.319194	4.41267	5.15369	7.96258e-07	7.87383e-06	5.36974
SLFNL1-AS1	0.662995	1.55972	5.10639	9.85835e-07	9.34919e-06	5.36899
TLDC2	1.00544	-0.0215967	5.12167	9.20243e-07	8.85542e-06	5.36737
SNHG12	0.427107	2.68575	5.11747	9.37835e-07	8.97919e-06	5.36182
OMA1	0.449218	3.23727	5.12886	8.90841e-07	8.61278e-06	5.36063
PNOC	-1.39116	-0.592602	-5.11862	9.32974e-07	8.94489e-06	5.36037
ALCAM	-0.520099	6.55851	-5.15174	8.03306e-07	7.90647e-06	5.35763
NAA20	-0.399239	4.50787	-5.15405	7.94951e-07	7.8691e-06	5.35749
PSMB4	-0.294239	6.4122	-5.15327	7.97775e-07	7.87523e-06	5.35742
NARS1	-0.31514	6.67688	-5.15051	8.07799e-07	7.94245e-06	5.35441
HNRNPH2	-0.342418	6.06661	-5.15459	7.93009e-07	7.85397e-06	5.35373
MS4A6A	0.782078	3.38319	5.12879	8.91131e-07	8.61278e-06	5.35342
TMPRSS2	0.836946	0.207771	5.11854	9.3331e-07	8.94489e-06	5.35341
ZNF710	-0.600651	5.94715	-5.15296	7.98888e-07	7.87523e-06	5.34685
KCNK2	-1.20813	2.87949	-5.12877	8.91222e-07	8.61278e-06	5.34477
SEC23A	-0.521453	5.06215	-5.15337	7.97385e-07	7.87523e-06	5.34123
PIGS	-0.353018	5.0091	-5.15319	7.9805e-07	7.87523e-06	5.33978
SLA2	0.745013	1.05242	5.09888	1.0197e-06	9.61748e-06	5.33587
FXR1	0.529806	6.68751	5.14789	8.17412e-07	8.02036e-06	5.33547
ATP1A1	-0.882381	7.98242	-5.1315	8.80295e-07	8.53153e-06	5.33379
ZNF562	0.264923	5.99901	5.14857	8.14933e-07	8.0043e-06	5.3219
CYP27C1	0.801865	1.70713	5.09536	1.03597e-06	9.74677e-06	5.32154
ARID2	0.367555	4.69199	5.14535	8.26877e-07	8.09231e-06	5.32043
VENTX	0.671783	1.39729	5.09317	1.04621e-06	9.8285e-06	5.3153
LOC102723376	0.750693	-0.0614218	5.11239	9.59549e-07	9.13641e-06	5.31421
TNRC6B	0.398797	7.23661	5.13751	8.56732e-07	8.33295e-06	5.31137
STARD3	0.430511	5.44878	5.14672	8.21782e-07	8.05075e-06	5.30847
KRT8	0.584983	3.77391	5.12501	9.06471e-07	8.74505e-06	5.30269
NABP1	0.505326	3.5762	5.11896	9.31527e-07	8.93682e-06	5.30054
ZNF358	0.545446	6.6552	5.13894	8.51205e-07	8.28343e-06	5.29692
SALL3	0.685141	4.1487	5.13179	8.79138e-07	8.52468e-06	5.29442
EXOC4	-0.270254	5.67503	-5.14265	8.37047e-07	8.18341e-06	5.29364
KLHL21	0.49268	6.27825	5.13972	8.48195e-07	8.26685e-06	5.29228
KPNA5	0.466051	4.98762	5.14077	8.44166e-07	8.23765e-06	5.29127
LOC101929709	0.55782	1.84243	5.0891	1.06555e-06	9.95594e-06	5.29028
KLF7	0.378888	5.61191	5.14178	8.40336e-07	8.21133e-06	5.28766
P4HTM	-0.52149	5.74266	-5.13948	8.49129e-07	8.27171e-06	5.28563
FAM151B	0.455561	2.35666	5.09263	1.04877e-06	9.84277e-06	5.27982
PAXIP1	0.308799	3.83521	5.12253	9.16655e-07	8.82536e-06	5.27954
PMF1-BGLAP	0.677668	2.60771	5.09688	1.02892e-06	9.69487e-06	5.27704
SRRT	0.346087	6.16029	5.137	8.58673e-07	8.34755e-06	5.27609
LILRB3	0.800714	1.60598	5.08377	1.09137e-06	1.01373e-05	5.27502
LIG3	-0.494329	4.38211	-5.1323	8.771e-07	8.50926e-06	5.26816
RASGRP2	-1.0119	4.89185	-5.13394	8.70644e-07	8.45527e-06	5.26724
CEP72	-0.575244	1.6364	-5.08486	1.08602e-06	1.01124e-05	5.26706
ACCS	-0.866996	1.92819	-5.08991	1.06167e-06	9.92457e-06	5.26705
LINC00471	0.749058	1.92165	5.08171	1.10146e-06	1.02086e-05	5.26001
PROCA1	0.562679	2.53376	5.08863	1.06778e-06	9.97187e-06	5.25536
KDF1	2.19081	-1.73294	5.19476	6.60813e-07	6.81406e-06	5.25338
ADAMTS8	-0.773406	3.36285	-5.11277	9.57896e-07	9.12524e-06	5.25164
PLCB3	0.555667	3.83651	5.1159	9.44497e-07	9.01569e-06	5.25092
TUBG2	-0.403279	5.98978	-5.12941	8.88643e-07	8.60366e-06	5.24405
GATA2-AS1	1.10979	0.86821	5.07914	1.11424e-06	1.02944e-05	5.24232
PRMT8	-1.32306	3.77724	-5.12008	9.26832e-07	8.90978e-06	5.24229
FOCAD	-0.684552	4.73477	-5.12869	8.91542e-07	8.61278e-06	5.24113
ATP2B3	-1.1136	4.64984	-5.12719	8.9761e-07	8.66396e-06	5.24107
WASF1	-1.12467	6.17256	-5.12449	9.08604e-07	8.76118e-06	5.23964
HIGD1B	0.793834	3.42623	5.10349	9.98755e-07	9.4605e-06	5.23865
[truncated: 16,987 more rows]

## Sheet: S6
pathway	2590_CTRL_PUT	2654_PD_PUT	2668_CTRL_PUT	2670_CTRL_PUT	2672_CTRL_PUT	2674_CTRL_PUT	2676_CTRL_PUT	2678_CTRL_PUT	2680_PD_PUT	2686_PD_PUT	2688_PD_PUT	2690_PD_PUT	2726_PD_PUT	2728_PD_PUT	2730_CTRL_PUT	2732_CTRL_PUT	2734_CTRL_PUT	2749_CTRL_PUT	2751_CTRL_PUT	2753_CTRL_PUT	2755_CTRL_PUT	2757_CTRL_PUT	2759_CTRL_PUT	2775_PD_PUT	2777_PD_PUT	2779_PD_PUT	2781_PD_PUT	2783_PD_PUT	2785_PD_PUT	2787_PD_PUT	2789_PD_PUT	2791_PD_PUT	2793_PD_PUT	2802_PD_PUT	2804_CTRL_PUT	2580_PD_PUT	2582_PD_PUT	2584_PD_PUT	2586_PD_PUT	2588_CTRL_PUT	2592_CTRL_PUT	2594_PD_PUT	2596_CTRL_PUT	2598_CTRL_PUT	2600_CTRL_PUT	2602_CTRL_PUT	2616_CTRL_PUT	2618_CTRL_PUT	2620_CTRL_PUT
GO_POSITIVE_REGULATION_OF_VIRAL_TRANSCRIPTION	-0.0952946	-0.141129	0.295974	-0.221795	-0.19874	-0.470466	0.0793768	-0.138632	-0.197757	0.0898061	-0.225205	-0.0116182	-0.115916	-0.132937	0.329114	0.232882	-0.15035	0.28004	-0.0197656	0.0904232	-0.0110373	0.411808	0.315109	-0.03438	0.0258428	0.386138	-0.34172	-0.315498	0.0694693	-0.0902376	0.091466	0.157635	0.235903	0.318838	-0.0788968	-0.453277	-0.316369	-0.206512	-0.373754	0.0204535	-0.405392	-0.203454	-0.0479357	-0.255771	-0.373361	-0.23788	-0.203731	-0.292911	-0.292237
GO_CARDIAC_CHAMBER_DEVELOPMENT	-0.311517	0.128314	0.22514	-0.180009	0.0288875	-0.0107937	0.0886337	-0.0458105	-0.0738465	-0.22511	-0.299879	-0.270672	0.00100629	-0.135737	-0.138122	-0.0509106	-0.220495	0.0011699	-0.0263828	-0.0545619	0.0797651	0.0444982	0.119215	0.0598767	0.229061	0.095571	0.0662789	-0.197645	0.12368	0.0851711	0.0359284	-0.0546011	0.127863	-0.140131	0.245818	0.0768581	-0.0420138	0.16436	0.0284937	0.255668	-0.166088	-0.0778934	0.156671	-0.0969659	-0.118851	0.18878	-0.260038	-0.147072	0.0356313
GO_DNA_DEPENDENT_DNA_REPLICATION_MAINTENANCE_OF_FIDELITY	-0.151417	0.250182	0.155522	-0.294482	-0.277899	-0.374757	-0.427391	-0.36183	0.26142	0.120741	0.168912	0.454244	-0.211127	0.0317885	0.138269	-0.104042	0.169742	-0.0556503	-0.292327	-0.025367	-0.399891	-0.000904294	0.00221811	-0.017864	0.196543	-0.0891567	-0.188657	0.136322	-0.240774	0.0416914	0.152542	-0.188488	-0.161491	0.254439	0.244342	0.192639	0.231264	0.31563	0.388496	0.249487	-0.0438269	0.2998	-0.18948	-0.26393	-0.0263046	0.331769	-0.131566	-0.403609	-0.0730373
GO_CIRCADIAN_RHYTHM	-0.304609	-0.0100304	-0.068075	0.0484418	0.197815	-0.0469719	0.317163	-0.0549888	-0.293529	-0.00371723	-0.207489	-0.182714	0.0114458	-0.0360768	-0.0753285	-0.157369	-0.300919	0.0582559	0.188356	0.182195	0.0901617	-0.141086	-0.151858	-0.146587	-0.198497	0.0503096	0.00506177	-0.107675	-0.0357929	-0.0892339	-0.19706	-0.0920506	-0.0614645	-0.0791687	-0.194978	0.233993	-0.164514	-0.0250128	-0.114168	-0.0462898	0.232117	-0.0556226	0.164275	0.238691	0.14314	-0.000575785	0.0150749	0.105494	0.139
GO_PHOSPHATIDYLSERINE_ACYL_CHAIN_REMODELING	0.252398	0.191742	0.0516342	0.0196527	-0.226725	0.359576	-0.223383	-0.141241	0.166154	-0.119663	0.0726152	0.0176252	-0.231163	0.0886142	0.0376085	0.0310344	0.378876	0.0194919	-0.17542	-0.114952	-0.210071	0.478927	0.264026	0.202111	0.407539	-0.196839	-0.121474	0.0120683	0.32231	0.25759	0.00991986	0.0686852	0.11865	0.10385	0.604426	-0.231141	0.0846127	0.0425752	-0.171837	0.269001	-0.160033	-0.16134	-0.0420833	-0.311302	0.00396532	0.514746	0.118952	-0.0660269	0.237787
GO_SPINAL_CORD_DEVELOPMENT	-0.103892	0.260897	-0.0713409	-0.0728162	0.166432	0.0301897	0.179162	0.129665	0.0615477	0.00683541	-0.265793	-0.15849	0.283204	0.113189	-0.00908066	0.267706	0.0123611	-0.1385	-0.0158972	-0.11189	-0.000110077	-0.135497	-0.129688	-0.247789	0.119512	-0.00135056	0.205926	-0.110113	0.175851	0.130896	0.178284	0.0737044	-0.000917019	-0.104979	-0.0892408	0.0371465	-0.100744	0.115097	0.0286127	0.109594	0.00415995	0.142034	0.160414	0.0103838	-0.11659	-0.00762203	-0.0927299	-0.089721	0.0864684
GO_PLATELET_DERIVED_GROWTH_FACTOR_RECEPTOR_SIGNALING_PATHWAY	-0.421377	0.298154	0.269939	-0.235613	-0.0212433	-0.0707959	0.0601268	-0.0351261	0.00802476	-0.287864	-0.400602	-0.291174	-0.0982379	0.0587427	-0.147941	0.0378956	-0.210424	0.224393	0.00488067	-0.0404917	0.170751	0.206917	0.140698	0.0174466	0.25708	0.0703779	0.140476	-0.328297	-0.0690111	0.0466266	-0.00358882	-0.171162	0.184429	0.0191316	0.144659	0.117106	0.129045	0.264518	0.133429	0.396729	-0.0714442	0.265246	-0.0197025	-0.16271	0.0929991	0.267236	-0.270066	-0.0464238	0.006736
GO_CELLULAR_RESPONSE_TO_LIPOPROTEIN_PARTICLE_STIMULUS	0.0243744	0.306622	-0.434578	-0.180035	-0.17478	-0.210703	0.0959079	-0.312983	-0.123621	-0.391783	-0.43665	-0.382229	0.0728539	-0.169926	-0.252769	-0.192169	-0.259064	0.32828	0.24129	0.560609	0.244119	-0.215352	-0.218585	0.0602526	-0.160611	-0.074958	-0.0614207	-0.288707	0.0668234	-0.132263	0.209305	-0.324269	-0.302859	0.0329738	0.25382	-0.080982	0.0620542	0.00708361	0.304279	0.472825	-0.0514591	0.223581	-0.0462505	-0.0663689	-0.0544217	-0.00120103	-0.181382	0.0145125	0.227775
GO_POSITIVE_REGULATION_OF_EPITHELIAL_CELL_DIFFERENTIATION	-0.186477	0.239521	0.197201	-0.287391	-0.36965	-0.0925182	-0.200426	-0.208539	-0.0767037	0.192442	-0.222876	-0.26135	-0.266486	0.0631195	-0.144581	-0.0153145	-0.18996	-0.149051	-0.30232	-0.185626	-0.0849555	0.283576	0.389221	0.0266412	0.360306	0.298335	-0.1536	-0.241365	0.304713	0.291296	0.310727	0.186041	0.164005	-0.0469364	0.17414	-0.23491	-0.0536895	0.261913	0.0765056	0.399795	-0.429264	-0.0647034	-0.214733	-0.437533	-0.414204	0.14641	-0.443487	-0.288441	-0.410465
GO_POSITIVE_REGULATION_OF_KINASE_ACTIVITY	-0.128186	0.0665649	0.126268	-0.0565934	0.0918085	-0.0652777	0.110745	-0.0692669	-0.152953	-0.0105104	-0.242194	-0.23235	0.106315	0.0164673	0.0343765	-0.0697034	-0.248794	0.115871	0.055593	0.152166	0.0809417	0.0362635	-0.0183946	0.037515	0.0284232	0.058311	-0.0855537	-0.262094	0.0248961	-0.060895	0.0401061	-0.100102	0.100294	-0.01826	0.0557197	0.0143051	-0.0541895	-0.0428631	0.0130625	0.133387	-0.128456	-0.134358	0.0870519	-0.0429881	-0.0350248	0.112572	-0.168065	-0.0039824	0.013688
GO_POTASSIUM_ION_TRANSPORT	0.0818235	0.0028178	-0.283694	0.367534	0.408679	0.344197	0.349456	0.301895	0.127856	-0.155671	0.0354214	-0.257201	0.184004	0.248161	-0.194927	0.137796	0.031956	0.039512	0.26021	0.245323	0.234525	-0.371966	-0.0751008	-0.345833	-0.138178	-0.382966	0.329374	-0.110403	0.0473992	-0.263596	-0.159951	0.094123	-0.326754	-0.170082	-0.162105	0.315475	-0.0675118	-0.247539	0.0747247	-0.222765	0.27947	-0.0343093	0.268747	0.324761	0.336648	-0.140154	0.193173	0.238952	0.338054
GO_REGULATION_OF_T_CELL_RECEPTOR_SIGNALING_PATHWAY	-0.0976726	0.351449	0.241589	-0.463105	-0.282076	-0.10956	-0.2723	-0.194992	-0.0520672	-0.153585	-0.182429	-0.131872	-0.198559	0.0561611	0.10531	-0.289942	-0.0754911	0.324294	-0.0801742	0.224315	-0.118562	0.290158	-0.0502686	0.315962	0.244639	0.193148	-0.177032	0.114573	0.351496	0.280031	0.191868	0.0046326	0.142885	0.222472	0.358294	-0.118131	0.312931	0.305777	0.373169	0.433493	-0.446785	0.0156111	-0.135205	-0.200227	-0.30591	-0.117282	-0.257273	-0.32658	-0.303853
GO_NEGATIVE_REGULATION_OF_EPITHELIAL_CELL_PROLIFERATION	-0.292167	0.02012	0.216198	-0.262097	-0.219557	-0.190778	-0.137288	-0.229107	-0.0501875	0.152276	-0.258485	-0.0464742	0.170084	-0.169174	0.074553	-0.034038	-0.284266	-0.024291	-0.00638252	0.0775826	0.00531313	0.218278	0.257827	0.0285918	0.18962	0.136349	-0.326689	-0.212915	-0.126469	-0.0242196	-0.084401	-0.184119	0.106784	-0.0363901	0.16336	-0.181334	0.092597	0.0911866	-0.0257597	0.29066	-0.344391	0.0384628	0.0208079	-0.240228	-0.266786	0.20959	-0.263573	-0.0297146	-0.0123739
GO_MOVEMENT_IN_ENVIRONMENT_OF_OTHER_ORGANISM_INVOLVED_IN_SYMBIOTIC_INTERACTION	-0.0204423	-0.0267791	0.292398	-0.339879	-0.282545	-0.395918	0.214147	-0.21163	-0.426035	-0.0578764	-0.507441	-0.459105	-0.307316	-0.0440746	-0.117993	-0.061415	-0.438479	0.390995	0.123724	0.319214	0.0427505	0.423637	0.358781	0.0514027	0.132128	0.510924	-0.181453	-0.341447	-0.0172415	0.0060835	0.0787982	0.354448	0.184785	-0.199373	-0.185612	-0.137951	-0.164007	-0.213703	-0.312853	0.0280973	-0.100783	-0.191032	0.0350555	0.0652695	-0.294221	0.0613077	-0.287081	0.0894557	-0.101918
GO_REGULATION_OF_PROTEIN_TARGETING_TO_MITOCHONDRION	0.215093	0.134014	0.0590679	0.096885	-0.0789023	-0.0995672	0.419833	-0.272805	-0.347687	-0.0631331	-0.441319	-0.444343	0.0846004	-0.126943	0.00522377	-0.0368982	-0.417978	0.344029	0.41167	0.38331	0.308116	0.112453	-0.0793799	-0.0300161	-0.269014	0.119296	-0.148468	-0.521989	-0.21986	-0.329831	-0.050643	0.0369622	-0.0569286	-0.112744	-0.316116	0.0852667	-0.0507606	-0.244816	-0.205243	-0.0670206	0.114311	-0.194193	0.198962	0.43239	0.0953353	-0.293561	0.0395534	0.0642985	0.223448
GO_APICAL_PROTEIN_LOCALIZATION	-0.393935	-0.156118	0.00341708	0.23107	-0.0584284	-0.543949	0.308611	-0.349122	0.323833	-0.17717	-0.44903	-0.25434	0.0808138	-0.263321	-0.0724662	-0.0136743	-0.105145	0.0125945	0.183945	0.182079	0.153211	0.00465144	-0.113953	-0.0813075	0.101831	0.350142	0.216222	-0.460358	-0.384356	-0.135085	0.0860263	-0.186948	-0.335165	0.162482	-0.250381	-0.399769	-0.255463	-0.0391974	-0.427374	0.0898068	-0.434023	0.00186056	-0.206868	-0.0128331	-0.229481	-0.31573	-0.172322	-0.178547	0.226775
GO_REGULATION_OF_ESTABLISHMENT_OF_PLANAR_POLARITY	0.177195	-0.271059	0.0719316	0.0892558	-0.108578	-0.169983	0.12369	-0.142226	-0.43649	0.131549	-0.340065	-0.388291	0.0768541	-0.158185	-0.112478	0.0236299	-0.421418	0.311123	0.241502	0.317127	0.278253	0.154236	0.157319	-0.0211897	-0.183847	0.248114	-0.244033	-0.425995	-0.244032	-0.197443	-0.19829	0.0238595	-0.242937	-0.0052373	-0.23327	-0.16538	-0.201017	-0.301239	-0.143591	-0.048342	-0.0450016	-0.246733	0.355184	0.162032	-0.104046	-0.0531431	0.119578	0.256436	0.221823
GO_FOREBRAIN_NEURON_DEVELOPMENT	0.244911	-0.162313	-0.0577232	0.0858137	0.356189	-0.0151393	0.489211	0.289901	-0.361116	-0.399965	-0.236862	-0.352263	0.454071	0.0490088	-0.277357	0.252304	-0.390276	0.342798	0.322059	0.0864445	0.398834	-0.226395	-0.432669	-0.209566	-0.173349	0.00471026	0.281931	-0.259156	-0.0830685	-0.395562	-0.210757	0.000467315	-0.406017	-0.110184	-0.271203	0.274727	-0.292823	0.0136245	0.143429	-0.0864105	0.121151	-0.0604091	0.448924	0.417768	0.293038	-0.0833206	0.124083	0.371061	0.492027
GO_POSITIVE_REGULATION_OF_PROTEIN_MATURATION	0.293811	0.0574706	0.122266	0.218494	-0.0308009	-0.0176701	0.173029	0.15158	0.0948567	-0.183904	-0.259896	-0.58253	0.127463	-0.288817	-0.074487	0.358544	-0.0479258	-0.121892	0.0734147	-0.0189532	0.343331	0.14413	0.126297	0.268292	0.0651165	0.259562	0.0176767	-0.327564	0.381134	0.195606	0.177855	0.0275035	0.0638437	-0.388783	0.180044	-0.404378	-0.245873	0.162268	0.222215	0.355792	0.00135021	-0.290167	0.146438	-0.220615	-0.311162	0.121976	-0.247299	0.0514156	0.127198
GO_NEUROMUSCULAR_JUNCTION_DEVELOPMENT	0.0857248	-0.0492649	0.0262367	0.382086	0.281314	0.145834	0.369429	0.290155	-0.0226158	-0.345273	-0.146004	-0.250994	0.225918	0.161465	-0.0699416	0.198642	-0.214113	0.122122	0.375269	0.226447	0.354443	-0.298188	-0.0741256	-0.337319	-0.0396819	-0.247617	0.230044	-0.226011	-0.230409	-0.396513	0.018541	-0.0760789	-0.0665348	-0.138894	0.0494355	0.289615	-0.192304	-0.244855	-0.0930205	-0.00186849	0.264461	-0.0301239	0.327243	0.402276	0.0677637	-0.0291828	0.046094	0.222445	0.306263
GO_MITOTIC_CYTOKINESIS	-0.18217	-0.232388	0.266891	0.118414	0.0312956	-0.173739	0.036124	-0.109151	-0.171078	0.0939931	-0.0279465	-0.00939541	-0.10737	-0.0133726	0.21507	0.160714	-0.268797	0.163429	0.106508	0.151991	-0.0185724	0.106672	0.16782	-0.000975466	0.169788	0.150338	-0.341533	-0.243727	-0.196649	-0.0220532	-0.0472401	-0.0548768	0.119189	0.136196	-0.0492821	-0.0657825	-0.203388	-0.155109	-0.15062	-0.0830141	0.00431981	-0.199517	-0.0110353	0.0988444	-0.0753769	0.0562813	-0.072512	-0.0594946	0.0514833
GO_NEGATIVE_REGULATION_OF_RESPONSE_TO_ENDOPLASMIC_RETICULUM_STRESS	-0.261527	-0.0161271	0.0775427	-0.203222	-0.243038	-0.43487	0.340602	-0.349958	-0.478907	0.18752	-0.540493	-0.397517	-0.412509	-0.169547	-0.276101	-0.184439	-0.562624	0.275952	0.204538	0.310415	0.0925503	0.475777	0.312807	0.321392	-0.17374	0.470709	-0.347831	-0.362466	-0.0187839	-0.0106639	-0.0855199	-0.097764	0.212391	0.135767	-0.200188	-0.18502	-0.0504125	0.27674	-0.331449	0.265471	-0.248492	-0.333108	-0.113937	0.0847569	-0.274955	-0.108182	-0.308192	-0.0800066	-0.232607
GO_SMAD_PROTEIN_SIGNAL_TRANSDUCTION	-0.315348	0.0959234	0.187465	-0.371818	-0.108979	-0.0867129	0.0206477	-0.183557	-0.266134	0.018266	-0.354491	-0.29422	0.173241	0.0750399	-0.0717452	-0.00683072	-0.280517	0.0793805	-0.132898	0.0239101	-0.0114444	0.176469	0.162538	0.274964	0.00737903	0.25449	-0.231011	-0.0819873	0.0870737	0.231604	-0.0189075	-0.150433	0.177653	-0.222863	-0.045898	-0.143566	-0.0637564	0.0818822	-0.30128	0.0599431	-0.267026	-0.138689	-0.17659	-0.207231	-0.345156	-0.00739626	-0.420117	-0.148823	-0.343414
GO_CYTOPLASMIC_TRANSLATION	0.272643	-0.465743	0.490674	-0.245022	-0.299646	-0.109928	-0.256845	-0.340095	-0.436448	0.515177	-0.112339	0.0653344	0.295883	-0.286676	0.437637	0.290317	-0.437507	0.24018	-0.0780629	0.298554	0.213513	0.634156	0.425119	-0.195411	-0.377771	0.466486	-0.488108	-0.495181	-0.0168195	-0.195872	-0.340716	0.15383	0.128983	0.362377	0.227945	-0.45763	-0.112958	-0.403503	-0.433183	-0.304131	-0.253503	-0.538086	0.0550107	0.0319547	-0.489578	-0.0851006	0.266758	0.043345	-0.295416
GO_MEIOTIC_CHROMOSOME_SEGREGATION	-0.0683284	0.00602736	-0.108342	0.0846343	0.0964144	0.00553971	-0.31593	0.0590972	0.308681	-0.0382809	0.295469	0.345338	0.205261	-0.02107	-0.034923	0.154984	0.223618	-0.0254564	-0.108118	-0.150731	-0.211128	-0.0782961	-0.0829557	0.144409	0.0859787	-0.321711	0.00371482	0.254987	-0.0433615	0.0201553	-0.0902136	-0.22159	-0.0562104	0.0659696	0.198643	0.121658	0.0740186	0.114258	0.113646	-0.0599925	-0.0737782	0.130219	-0.149366	0.00142471	0.076451	-0.053774	0.208897	-0.11744	0.00740148
GO_POSITIVE_REGULATION_OF_CALCIUM_ION_TRANSPORT	0.283403	-0.0768522	-0.0705137	0.227803	0.0836355	0.131114	0.104447	0.105396	0.0224736	-0.0832205	-0.1424	-0.308445	0.284708	0.0802826	-0.154314	-0.0447752	-0.0394543	0.219906	0.206135	0.275087	0.263986	-0.155343	-0.0673514	-0.14793	-0.0408603	-0.12974	-0.0155983	-0.137119	0.026982	-0.169635	0.0593412	0.0567936	-0.189988	-0.217971	-0.00326905	-0.0620245	-0.0146287	-0.154892	-0.108075	-0.0558702	0.0250032	-0.216401	0.325695	0.087745	-0.00152054	0.00690682	0.120757	0.187024	0.157647
GO_REGULATION_OF_DOUBLE_STRAND_BREAK_REPAIR	-0.0944549	0.135161	0.123974	-0.301084	-0.0282223	-0.276105	-0.114718	-0.259091	-0.0417558	0.0918474	-0.0229364	0.115061	-0.232077	-0.0766855	0.0740278	-0.0115998	-0.194572	0.0492304	0.0254876	0.00146282	-0.18233	0.0515148	-0.223673	0.0120207	0.0679996	0.190108	-0.074294	-0.00297151	-0.0604986	0.0285501	0.185228	-0.141235	-0.0032977	0.163001	0.0304037	0.0841194	0.123683	0.125811	0.107666	0.187916	-0.0524811	0.126368	-0.0899064	0.0607604	0.0702251	0.134415	-0.180178	-0.0723327	-0.249656
GO_RNA_DEPENDENT_DNA_BIOSYNTHETIC_PROCESS	-0.235822	-0.110527	0.0130597	-0.181642	-0.0415746	-0.348717	0.00632644	-0.254526	-0.28579	0.143946	-0.208786	0.00953281	-0.258148	-0.195279	0.193423	-0.247618	-0.310665	0.17274	0.235144	0.117981	-0.0922656	0.31084	-0.100591	-0.131442	-0.184162	0.282513	-0.292868	-0.316938	-0.0895885	-0.0222116	-0.24171	-0.254189	-0.111527	0.261649	-0.110637	-0.135948	-0.0128233	0.134438	-0.149385	0.12233	0.0197149	-0.181478	-0.276963	0.155264	0.0246634	-0.161357	-0.0370152	0.113055	0.0366679
GO_REGULATION_OF_B_CELL_RECEPTOR_SIGNALING_PATHWAY	-0.123333	0.0182818	0.109329	-0.431916	-0.438117	-0.256501	-0.345308	-0.225991	0.17438	-0.0417265	-0.0248817	0.0223054	-0.2738	0.311871	0.038491	-0.23809	0.249952	0.360077	-0.157013	0.253657	-0.163473	0.242372	0.305512	0.292915	0.0272277	-0.30629	-0.165217	0.322771	0.141798	0.0606224	0.30752	-0.201014	0.0559977	0.0911309	0.424146	-0.127547	0.422683	0.38184	0.409967	0.491232	-0.410036	-0.248599	0.0601763	-0.140342	-0.180907	0.183169	-0.351436	-0.1174	-0.286637
GO_DENDRITE_DEVELOPMENT	-0.080472	-0.114859	-0.118738	0.311649	0.454423	0.165779	0.464396	0.307425	-0.0704475	-0.322591	-0.155421	-0.342048	0.322701	0.161512	-0.0812743	0.0923872	-0.231491	0.248168	0.440051	0.30188	0.361415	-0.246145	-0.313901	-0.374679	-0.220977	-0.291862	0.277986	-0.270621	-0.227645	-0.370334	-0.229246	-0.0104603	-0.241068	-0.184934	-0.3045	0.353921	-0.223654	-0.234902	-0.135558	-0.224169	0.272414	-0.000750902	0.272746	0.390914	0.379391	-0.204599	0.184197	0.286414	0.364305
GO_REGULATION_OF_RESPIRATORY_BURST	0.35134	-0.119473	0.0267633	-0.158478	-0.0648532	0.333648	-0.0932665	0.15426	0.208335	-0.14804	0.129127	-0.134277	0.0348279	0.30491	-0.234594	0.101266	0.118294	0.509626	0.334722	0.546836	0.145543	0.071207	0.225477	-0.0653524	0.268227	-0.184816	-0.0323186	-0.231254	0.175951	-0.394232	0.594934	0.335257	0.056937	-0.165476	0.293596	-0.305288	0.111281	-0.190005	0.0323309	0.181015	0.0327046	-0.166368	0.0193903	0.0830174	-0.452089	-0.0614722	-0.394563	0.0476531	0.0269626
GO_G_PROTEIN_COUPLED_RECEPTOR_INTERNALIZATION	0.126963	0.0423458	0.177459	0.244519	0.293252	0.236514	0.402215	0.485973	0.13169	-0.197847	-0.144923	-0.0646684	0.0680317	0.206027	-0.283787	0.0809064	0.0873254	-0.129023	0.352142	0.279846	0.391171	-0.292865	-0.170129	-0.0806062	-0.154341	-0.402376	0.475061	-0.0224514	0.10975	-0.176413	0.245238	0.317365	-0.144617	-0.142948	-0.108413	0.133245	-0.107693	0.105833	0.341734	0.049023	0.132956	-0.204145	0.225399	0.239905	0.243545	-0.0352354	-0.176953	0.355308	-0.0384039
GO_MEMORY	0.0846077	-0.0891397	-0.335221	0.409014	0.498385	0.331357	0.512361	0.355512	0.0606417	-0.338602	0.0551681	-0.344579	0.252921	0.342172	-0.1754	0.186591	0.0311823	0.192938	0.358605	0.299471	0.276669	-0.392607	-0.352257	-0.328147	-0.301434	-0.375209	0.270022	-0.200282	0.0955115	-0.343535	-0.0784433	0.231977	-0.278648	-0.30271	-0.247294	0.316012	-0.250506	-0.210249	-0.12696	-0.291411	0.353241	-0.000654541	0.346255	0.356637	0.318461	-0.318513	0.244362	0.237101	0.401864
GO_NEURON_DEVELOPMENT	-0.0626377	-0.00108587	-0.110035	0.249997	0.338597	0.0813815	0.35943	0.213611	-0.0466781	-0.229154	-0.192627	-0.309765	0.255958	0.141526	-0.130635	0.124358	-0.153201	0.151434	0.308878	0.206399	0.251165	-0.178379	-0.123045	-0.20288	-0.140213	-0.187605	0.174409	-0.242103	-0.110524	-0.249261	-0.0867705	-0.0163366	-0.137533	-0.173196	-0.215803	0.147248	-0.206007	-0.165202	-0.111998	-0.100742	0.123897	-0.0480838	0.212426	0.218052	0.201036	-0.153609	0.0465933	0.170103	0.246196
GO_REGULATION_OF_GOLGI_ORGANIZATION	-0.108389	-0.379237	-0.00432583	0.211298	0.346466	0.0302219	0.325095	-0.0294393	0.0274644	-0.127247	-0.00683333	-0.209174	0.466165	0.262422	0.0902671	0.126562	-0.0552141	0.186238	0.229514	0.227648	0.0775015	-0.0950965	0.246474	-0.290625	-0.0684168	-0.0179774	0.267057	-0.135977	-0.188239	-0.311229	-0.0324062	0.0666277	-0.163636	-0.0385033	-0.0875448	0.156341	-0.363071	-0.302574	-0.373865	-0.32944	0.236334	-0.191431	0.155223	0.226075	0.337221	-0.222071	0.0324031	-0.00666035	0.176941
GO_ENDOTHELIAL_CELL_DEVELOPMENT	-0.315018	0.256611	0.492664	-0.225907	-0.163405	-0.15506	-0.0504644	-0.270257	0.214349	-0.0579913	-0.319017	-0.254941	0.0464496	-0.132807	0.0589523	0.116136	-0.201038	0.0768959	-0.0260797	0.121918	-0.0992722	0.386243	0.372877	0.33822	0.347746	0.113771	-0.223784	-0.319093	0.0482882	-0.132547	0.247092	-0.107308	0.365986	-0.202041	0.372562	-0.234969	-0.102057	-0.00869226	0.213318	0.387719	-0.282004	-0.0526187	0.077745	-0.293866	-0.228037	0.307138	-0.373737	-0.223091	-0.182305
GO_POSITIVE_REGULATION_OF_MYOTUBE_DIFFERENTIATION	-0.0766451	0.426803	0.0507126	-0.0333602	0.02269	0.208649	0.0901115	-0.0923926	0.00822036	-0.182137	-0.39637	-0.277575	0.137116	0.0262965	-0.030473	-0.158762	-0.0724582	-0.0228339	-0.307803	0.187308	0.166511	-0.0756247	-0.120681	0.1199	0.478472	0.315886	-0.0842199	-0.145613	0.481081	0.162699	0.435292	0.185348	0.321327	-0.392719	0.194578	-0.182083	-0.111232	-0.0303258	0.179617	0.184351	-0.433321	-0.288592	-0.227101	-0.17223	-0.220098	0.0946436	-0.442984	-0.0975577	-0.16653
GO_REGULATION_OF_CELL_ACTIVATION	-0.0572263	0.172617	0.0901518	-0.280091	-0.23902	0.0196463	-0.172057	-0.161059	-0.0667806	-0.013246	-0.202677	-0.183572	0.0502785	-0.0274176	0.0560571	-0.164889	-0.166468	0.250098	-0.017021	0.275469	0.0236338	0.0975482	-0.0151466	0.149578	0.118917	0.0472614	-0.179708	-0.14093	0.159063	-0.0012985	0.175986	-0.172419	0.0857411	-0.0237303	0.234399	-0.162071	0.1833	0.0783194	0.196309	0.39533	-0.255339	-0.134106	-0.024344	-0.1794	-0.239077	0.119431	-0.2892	-0.0910055	-0.0438145
GO_MULTICELLULAR_ORGANISM_AGING	-0.214734	-0.0958776	0.236535	-0.3244	-0.314393	-0.345982	-0.224247	-0.187075	-0.171988	0.164831	0.152489	-0.0270003	-0.138928	-0.213915	-0.0570567	-0.0366041	-0.320874	0.085401	-0.198255	-0.0604144	-0.109249	0.373918	0.0895959	-0.0117032	-0.0839943	0.00790242	-0.191915	-0.0480867	0.0316173	-0.0690844	-0.231049	-0.307732	0.177551	0.1182	0.0794166	0.0702142	0.27662	-0.177246	-0.0860016	0.0966941	-0.25024	-0.0678408	0.0499526	-0.181657	0.0651422	0.086091	-0.233022	-0.173561	-0.231626
GO_ATP_DEPENDENT_CHROMATIN_REMODELING	-0.260734	-0.0204059	0.121267	-0.291959	-0.205618	-0.16863	-0.163169	-0.114875	-0.162073	0.270694	0.173508	0.307843	-0.0865168	-0.104094	0.392406	-0.114571	-0.207738	-0.223718	-0.0877421	-0.0557913	-0.239812	0.124945	-0.0830023	-0.147254	-0.0214341	0.0794471	-0.222439	0.084552	-0.155257	0.0346055	-0.26724	-0.148627	-0.0139358	0.410146	-0.171485	0.0562658	0.0451646	0.0214078	0.0381175	0.11008	0.182976	0.111086	0.0235548	-0.0225698	0.045117	0.0716545	-0.1136	-0.135726	-0.152404
GO_ANATOMICAL_STRUCTURE_FORMATION_INVOLVED_IN_MORPHOGENESIS	-0.140146	0.1478	0.243509	-0.163665	-0.105839	-0.0224378	-0.0120763	-0.0526682	-0.0293908	-0.125673	-0.29593	-0.233011	-0.0058252	-0.121941	-0.108861	-0.0234865	-0.211665	0.033351	-0.0251856	0.0962502	0.0380759	0.153885	0.157306	0.115637	0.268824	0.14526	-0.0743535	-0.200946	0.146389	0.0584588	0.144731	-0.0867108	0.192725	-0.130777	0.225181	-0.108255	-0.0270286	0.142856	0.0939685	0.282068	-0.213685	-0.0388795	0.158087	-0.192763	-0.170634	0.244323	-0.270498	-0.107828	-0.0280909
GO_ION_TRANSPORT	0.178414	-0.0222898	-0.13633	0.279497	0.218452	0.192452	0.292217	0.15219	-0.0142348	-0.13008	-0.0976065	-0.26949	0.138252	0.0583053	-0.226874	0.105206	-0.0388835	0.105764	0.209449	0.265851	0.244688	-0.169635	-0.0133219	-0.149537	-0.0791525	-0.226299	0.144461	-0.149215	0.0613273	-0.162893	-0.0330535	0.0911187	-0.135108	-0.169063	-0.0507644	0.0844938	-0.0628807	-0.202775	-0.00507102	-0.107226	0.0660643	-0.100572	0.240215	0.177824	0.140631	-0.0679886	0.131963	0.183232	0.254049
GO_LIPID_MODIFICATION	-0.0445475	0.208908	0.0175642	0.0242003	0.0234577	0.0315813	0.247145	-0.0572634	-0.214747	-0.203246	-0.368713	-0.317801	0.0299148	-0.218729	-0.242908	0.0345852	-0.152826	0.246872	0.171599	0.25439	0.247511	-0.0962388	-0.0100108	0.0917203	0.026736	0.049594	0.11523	-0.227298	-0.16881	-0.237178	0.0840673	-0.00503638	0.0482315	-0.06142	-0.15836	0.140857	-0.064944	-0.0153328	-0.0337075	0.112868	0.00281987	0.106624	0.0860997	0.124795	0.0886665	-0.0811714	-0.0704738	0.178907	0.0775802
GO_NEGATIVE_REGULATION_OF_KIDNEY_DEVELOPMENT	0.192603	0.108299	0.111512	-0.251533	0.176797	-0.0694982	0.207535	-0.140037	-0.0650879	0.363549	0.123505	0.120879	0.0176982	0.0186936	0.325017	0.0675804	0.0234889	-0.098291	0.0412598	-0.197633	-0.204653	0.094887	-0.14957	-0.314056	0.231125	-0.0791867	0.114416	0.00602217	0.205116	0.0202633	0.110765	-0.0245236	0.0973406	0.155624	0.370174	-0.354712	0.100729	-0.116308	-0.148861	0.00680334	-0.473299	0.105878	-0.163206	-0.421201	-0.269357	0.0986462	-0.454475	-0.341986	-0.248042
GO_REGULATION_OF_HEPATOCYTE_PROLIFERATION	-0.102444	0.133152	0.550628	-0.355373	-0.00806415	-0.339474	-0.334783	-0.0753105	0.350615	-0.0646185	-0.152648	-0.10965	0.18842	0.0253989	0.235056	0.469258	-0.147817	-0.0365723	0.050565	-0.0198062	0.292587	0.495482	0.594143	0.307452	0.389913	0.172752	-0.351076	0.0513197	0.0760501	0.115812	0.138637	-0.249422	0.160039	-0.313166	0.396538	-0.324567	-0.0881936	0.382884	0.016198	0.330596	-0.573969	-0.164822	0.053471	-0.119703	-0.43246	0.308817	-0.472005	0.0772205	0.104675
GO_ACYLGLYCEROL_HOMEOSTASIS	0.0478603	0.349367	-0.0438069	-0.152789	-0.316624	0.108759	-0.0765226	-0.0946274	-0.0820399	-0.152306	-0.241229	0.0616977	-0.350856	-0.0966917	-0.123274	-0.0480656	0.0887435	0.183776	0.0510248	0.0817015	0.175037	0.154841	-0.0792238	0.440149	0.052419	0.232787	0.0552527	0.0471809	0.362573	0.327057	0.0672607	0.0572226	0.285318	0.128667	0.289836	-0.0447604	0.29261	0.405271	-0.118303	0.446494	-0.120337	-0.0247123	-0.11848	-0.0143915	0.0726651	-0.0302864	-0.0961175	0.00624877	-0.0617245
GO_NEGATIVE_REGULATION_OF_PROTEIN_CONTAINING_COMPLEX_ASSEMBLY	-0.0373258	-0.025743	0.133365	0.192419	0.123973	-0.0980198	0.310537	0.00539579	-0.0150185	0.1023	-0.210853	-0.215262	0.213962	-0.109889	0.150882	0.03095	-0.255163	0.134762	0.296409	0.231318	0.133521	0.0799563	-0.0669545	-0.243815	-0.0139816	0.0241274	0.032639	-0.331435	-0.0717671	-0.253604	-0.123372	0.0360159	-0.0669891	0.0930163	-0.0997071	-0.0417974	-0.152666	-0.312414	-0.194596	-0.12231	-0.0561014	-0.18386	0.033454	0.105586	-0.042745	0.015524	-0.0329413	0.107727	0.0853127
GO_HEMOGLOBIN_METABOLIC_PROCESS	0.0906514	0.0211259	0.381071	0.0949925	0.0832441	0.230558	0.510094	0.276032	-0.175945	-0.200399	-0.172833	-0.606008	-0.0327262	-0.46823	-0.446001	0.444149	0.0411206	0.362007	-0.0483306	0.265329	0.454798	0.109695	0.431287	0.0402879	-0.0408281	-0.230152	0.0209655	-0.504766	-0.412365	-0.506198	-0.0393909	-0.223983	0.0349164	-0.362131	0.0583438	-0.2378	-0.240421	-0.587074	-0.46974	-0.0254609	0.183952	-0.189772	0.326305	0.0795121	0.250013	0.0137992	0.216816	0.379627	0.197181
GO_SINGLE_FERTILIZATION	0.118666	-0.0345313	-0.146466	0.153782	0.133698	-0.0122202	0.0713551	0.115693	-0.169035	0.109358	-0.0298337	-0.131064	-0.0437629	-0.0441141	-0.0554212	-0.0901381	-0.160189	-0.0662145	0.0128418	0.0642132	0.135636	-0.0380287	-0.131008	-0.196978	-0.239642	0.0902177	0.02292	-0.0377267	0.106778	-0.029749	-0.0170285	-0.0069083	-0.251815	0.0477291	-0.21585	0.184424	0.000515836	-0.183369	0.00487242	-0.0486894	0.149776	-0.156961	0.0590759	0.115059	0.0853119	-0.167291	0.136205	-0.0410159	0.215147
GO_CHROMOSOME_ORGANIZATION	-0.141577	0.00239829	0.151656	-0.117736	-0.047023	-0.212762	-0.0113781	-0.168356	0.0110297	0.0352634	-0.0572771	0.143114	-0.113094	0.0337749	0.160961	-0.0603949	-0.13268	0.0166127	0.0298481	-0.0296062	-0.162544	0.0946007	-0.0628316	-0.085633	-0.00501942	0.13273	-0.116317	-0.103783	-0.121271	-0.00913061	-0.0536238	-0.108081	0.0182497	0.188152	-0.0269924	0.0422199	-0.0421228	0.0738511	0.0771541	0.177355	0.0157453	0.0190432	-0.161845	0.0386126	0.0180539	0.0142554	-0.0981122	-0.145119	-0.071073
GO_NEGATIVE_REGULATION_OF_MAP_KINASE_ACTIVITY	0.0160071	0.0115482	0.0251797	0.147946	0.0793286	0.173473	0.243776	0.203071	-0.231486	-0.160181	-0.33192	-0.426155	-0.10579	0.0703459	-0.203966	-0.0108552	-0.327751	0.140124	0.287905	0.299976	0.286223	0.225723	0.0428177	0.112549	-0.0447132	-0.0138252	0.000545498	-0.257623	0.034304	-0.074344	0.053487	-0.242494	-0.114125	-0.167462	-0.084446	-0.0146968	-0.0949388	-0.0523109	-0.118307	0.299815	-0.135199	-0.222148	0.0496492	0.151631	0.04845	0.0642976	-0.0378451	0.132717	0.115513
GO_SYNAPTIC_VESICLE_LOCALIZATION	0.0482466	-0.254886	-0.0336762	0.45408	0.368363	0.1775	0.38831	0.213388	-0.214918	-0.1269	-0.0430655	-0.229798	0.350357	0.0983175	-0.0567883	0.155339	-0.282694	0.23946	0.424222	0.304858	0.384958	-0.209718	-0.0387732	-0.383117	-0.322024	-0.245135	0.284682	-0.223499	-0.191168	-0.360173	-0.255541	0.123038	-0.203367	-0.0257622	-0.0555436	0.253928	0.047441	-0.390362	-0.212156	-0.361614	0.321796	-0.117607	0.28308	0.421118	0.295737	-0.239872	0.254105	0.281604	0.328691
GO_PHENOL_CONTAINING_COMPOUND_METABOLIC_PROCESS	0.0662162	-0.0362641	-0.188383	0.0520429	0.325412	0.218993	0.288809	0.232817	-0.124424	0.061619	-0.0622333	-0.198232	0.283655	0.0707135	0.0108709	0.0139903	-0.042174	0.0907075	0.0773895	0.0175893	0.200832	-0.175396	-0.226994	-0.145196	-0.19976	-0.179202	0.23946	0.0658971	-0.0790173	-0.2003	-0.096025	0.0451453	-0.228515	0.0476444	-0.0953426	0.105386	-0.0841925	-0.275513	-0.258859	-0.272684	0.221863	0.143587	0.139939	0.275513	0.257055	-0.0111118	0.0106291	0.120403	0.135011
GO_REGULATION_OF_ANTIGEN_RECEPTOR_MEDIATED_SIGNALING_PATHWAY	-0.110195	0.198981	0.213993	-0.459839	-0.356638	-0.189302	-0.318996	-0.198963	0.0373821	-0.0976848	-0.12134	-0.0178172	-0.204841	0.176506	0.110808	-0.328747	-0.0039459	0.32567	-0.129693	0.231161	-0.149571	0.257113	0.0108587	0.254519	0.207799	0.0116395	-0.212196	0.214821	0.27337	0.212215	0.196662	-0.115458	0.110064	0.222456	0.369338	-0.136535	0.395633	0.315527	0.408498	0.436459	-0.363454	-0.0848239	-0.0353858	-0.154293	-0.250446	0.0438513	-0.28667	-0.250419	-0.277612
GO_ESTABLISHMENT_OF_SPINDLE_ORIENTATION	-0.13832	0.0551594	0.367023	0.142996	-0.138126	-0.0699852	0.140476	0.0610584	-0.0707385	-0.179376	-0.28773	-0.0329822	-0.0760797	-0.185693	0.120428	0.355239	-0.146495	0.0916323	0.309858	0.210272	0.0269001	0.297892	0.0845144	0.0239294	0.0893968	0.122298	0.116525	-0.286245	0.00251457	-0.157817	0.107845	-0.173893	0.0795034	0.04324	-0.122147	-0.280249	-0.225945	-0.0266023	-0.165896	0.0426209	-0.0917716	0.00357335	-0.27504	0.130203	-0.0072606	0.161511	-0.233415	0.0132917	0.10128
GO_METANEPHRIC_NEPHRON_MORPHOGENESIS	-0.189036	0.00541578	0.27183	-0.101197	0.309353	-0.0193165	0.0436486	-0.119569	-0.00521831	0.321419	-0.402117	-0.174955	0.371435	0.0996813	-0.027658	0.409565	-0.0453654	0.190025	0.0930835	-0.0536721	0.00431507	-0.354975	0.215666	0.0125665	0.399721	-0.00599989	0.107887	-0.416169	-0.0882875	0.0748949	0.064606	-0.301567	0.329523	-0.205848	0.0749072	-0.236746	-0.164841	0.03129	-0.0567096	0.311746	-0.368652	-0.0240371	0.137699	-0.493518	-0.411965	0.0318325	-0.449101	-0.22643	-0.0981399
GO_RESPONSE_TO_UV_C	-0.359254	-0.0462238	0.387454	-0.467303	-0.632538	-0.348195	-0.516015	-0.369958	-0.235901	0.249383	0.0412044	-0.0683176	-0.00549584	-0.0378503	0.281982	-0.35571	-0.260136	-0.0231807	-0.274659	-0.340064	-0.2255	0.352648	0.329824	0.594041	0.465137	0.275283	-0.520378	0.169887	0.0740093	0.234671	-0.197658	-0.26419	0.590438	-0.0196204	0.501678	-0.373415	0.29834	0.406812	-0.0195177	0.16508	-0.0917154	-0.0478331	-0.430644	-0.428555	-0.227542	0.300799	-0.428338	-0.311477	-0.330298
GO_CARBOHYDRATE_CATABOLIC_PROCESS	0.083939	0.059493	-0.0427362	0.0419218	-0.0459795	-0.0136016	0.292641	-0.0421835	-0.186803	-0.155564	-0.232131	-0.305482	-0.0180951	-0.241524	-0.286513	-0.00407513	-0.192836	0.29678	0.219113	0.280095	0.245116	-0.190264	0.00245027	0.0457948	-0.079134	-0.0948055	0.104908	-0.296523	-0.280912	-0.229139	0.0995428	-0.0876558	-0.0118006	-0.152432	-0.251757	0.02133	-0.242203	-0.271671	-0.0687407	0.0114687	-0.0183095	-0.0313108	0.048741	0.209168	0.0552216	-0.168841	-0.148834	0.168298	0.0954675
GO_DENTATE_GYRUS_DEVELOPMENT	-0.522573	-0.133928	0.293602	0.0938981	0.173655	0.0987259	0.11616	0.166369	0.0130508	-0.0673469	-0.434478	-0.292799	0.41376	0.178178	0.315802	0.288571	-0.273742	-0.0930391	-0.188454	-0.42042	0.0866907	0.397585	0.0189831	-0.176635	0.245333	0.403773	-0.31612	-0.35458	0.12189	0.143677	-0.0778381	-0.194957	0.295511	0.0943098	0.323345	-0.362068	-0.181374	0.303969	-0.524121	0.132229	-0.497819	-0.00584803	0.327493	-0.434627	-0.388878	0.293738	-0.427518	-0.338984	-0.334506
GO_ESTABLISHMENT_OR_MAINTENANCE_OF_TRANSMEMBRANE_ELECTROCHEMICAL_GRADIENT	0.371888	0.230244	-0.384954	0.189844	-0.10256	0.107431	0.1285	-0.0726581	-0.260886	-0.24962	-0.404201	-0.351861	-0.144463	-0.0759389	-0.268747	-0.0773849	-0.16177	0.0904289	0.131138	0.37636	0.29722	-0.252197	-0.274215	0.32984	0.338371	-0.19734	-0.000546667	-0.300636	0.397769	-0.0841729	0.158397	0.360665	0.00564803	-0.0975859	0.105404	0.235604	0.0887163	0.0392985	0.156184	0.35179	-0.147815	-0.0724456	0.248984	0.0102831	0.161152	-0.125861	0.144421	0.198986	0.379412
GO_LABYRINTHINE_LAYER_DEVELOPMENT	-0.12497	-0.0277664	0.305068	-0.0322322	-0.00163598	0.203993	0.0600211	0.0258465	-0.265533	-0.0108229	-0.325042	-0.162054	0.187311	0.253062	-0.155125	0.0408508	-0.310646	-0.0106372	-0.138444	0.0645188	0.0199014	0.312848	0.172493	0.260004	0.254915	0.215164	-0.177612	-0.230808	0.234744	0.0739757	0.106399	0.143814	0.372482	0.12726	0.161484	-0.0875985	0.0358938	0.102884	-0.0755797	0.197679	-0.148631	-0.194091	0.334451	-0.189646	-0.224242	-0.127417	-0.281113	-0.212324	-0.0549986
GO_N_TERMINAL_PROTEIN_AMINO_ACID_ACETYLATION	-0.400152	0.0375927	0.0284288	-0.39801	0.0319764	-0.0762327	0.0413237	0.0114497	0.23854	0.322407	-0.107632	0.187751	-0.218558	0.183209	0.0987782	-0.341851	-0.0660623	-0.177455	-0.195432	-0.21806	-0.313136	0.0715524	-0.26759	-0.0654225	-0.24363	0.196478	-0.306774	0.0458064	-0.0459577	0.290677	-0.117258	-0.277968	-0.0193559	0.215557	-0.128133	0.106933	0.0582354	0.223598	0.087288	0.337426	-0.0210759	-0.0196729	-0.16491	-0.0761651	0.101127	0.010044	-0.282107	-0.162467	-0.116528
GO_CERAMIDE_CATABOLIC_PROCESS	0.329479	0.0764516	-0.203304	0.100185	-0.141697	-0.0751201	0.483846	-0.12115	-0.36084	-0.636066	-0.441241	-0.683122	-0.42806	-0.555511	-0.707435	-0.220947	-0.434233	0.505642	0.64285	0.696625	0.48259	0.0024982	0.127413	-0.303159	-0.11353	-0.07492	0.00366674	-0.601655	-0.260575	-0.522261	0.191401	-0.0555541	-0.384885	-0.441173	-0.406006	0.308627	-0.385802	-0.400542	-0.0754409	-0.165955	0.381103	-0.0916152	0.368872	0.548886	0.321025	-0.13384	0.164716	0.539736	0.434203
GO_EXCRETION	0.0308716	0.0638652	0.174377	0.00961698	0.128816	0.236342	0.0479377	0.307085	-0.169255	-0.217583	-0.158039	-0.323745	0.128489	-0.0784967	-0.269907	0.212912	-0.024395	-0.0976591	0.160152	-0.1178	0.131997	0.0152085	-0.111055	0.0333614	0.195495	0.0672398	0.25419	-0.0201426	0.375557	0.1237	0.103671	0.137259	0.260425	-0.0550011	0.0571949	0.0286582	0.147943	0.115766	-0.123016	-0.0670073	-0.096048	0.191562	0.441688	0.170623	0.105528	0.222497	-0.0238019	0.262685	0.109115
GO_DIGESTION	0.0959567	0.157328	-0.0564986	0.0723137	0.110379	0.162781	0.0424849	0.00822669	0.108638	0.0909367	0.0429551	0.0897453	0.052008	0.0331206	0.159657	-0.0670284	0.113271	-0.079582	-0.21025	-0.0695892	-0.0275829	-0.246657	-0.215653	0.0592809	0.20381	-0.175865	0.0489671	0.255873	0.305933	0.0884844	0.144021	0.00930389	0.0455057	0.132686	0.038302	-0.00451741	0.10846	0.0237744	0.0238355	0.0401046	-0.129697	-0.159798	0.0344817	-0.263	-0.0949879	-0.175351	-0.0985773	-0.0615538	-0.099507
GO_POSITIVE_REGULATION_OF_SYNAPTIC_TRANSMISSION_GLUTAMATERGIC	-0.24132	0.298123	-0.306744	0.36577	0.570956	0.134867	0.525085	0.291065	-0.0969761	-0.362463	-0.209651	-0.452288	0.34817	0.451386	-0.122449	-0.082093	-0.367643	0.222506	0.305205	0.092997	0.493683	-0.432932	-0.437813	-0.252846	-0.306604	-0.362878	0.249445	-0.265869	-0.178779	-0.422872	-0.459254	-0.0472497	-0.380157	-0.194439	-0.262599	0.50493	-0.130851	-0.0846659	-0.0853787	-0.168703	0.333041	0.274024	0.237974	0.40971	0.385945	-0.143992	-0.0688951	0.530066	0.298335
GO_POSITIVE_REGULATION_OF_MITOTIC_NUCLEAR_DIVISION	0.0113516	-0.151042	0.127062	0.0794064	-0.1708	-0.103097	-0.045346	-0.112966	0.193505	0.172556	0.0926241	0.00693746	-0.0316094	0.162779	0.0697281	-0.0688071	-0.0531409	0.0204183	0.0393875	0.116581	0.0232789	0.171291	0.104257	0.0411894	0.133334	-0.00518531	-0.191109	-0.159496	0.0408402	0.0986215	0.046425	-0.0509127	0.0657913	0.0333564	0.220769	-0.0840856	-0.170605	0.133475	0.0797806	0.252709	-0.200726	-0.11024	0.0130364	-0.153732	-0.263645	0.213694	-0.215535	-0.110473	0.112542
GO_HINDBRAIN_DEVELOPMENT	-0.173841	-0.0361444	-0.0158271	0.148132	0.295793	-0.0156838	0.312586	0.0916323	-0.14397	-0.042182	-0.266631	-0.330538	0.30143	-0.00916104	-0.137235	0.260059	-0.194025	0.0447579	0.134078	0.0633567	0.260938	-0.0776648	-0.0870543	-0.132888	-0.126341	0.0627961	-0.00458609	-0.227237	0.0193148	-0.13742	-0.0851335	-0.105666	-0.0267677	-0.163451	-0.135652	0.0683542	-0.162506	-0.148288	-0.171729	-0.114322	-0.012565	-0.053585	0.284203	0.0851613	0.0208673	-0.147203	-0.107907	0.11191	0.140283
GO_OLIGOSACCHARIDE_METABOLIC_PROCESS	0.306505	-0.12321	-0.0824036	0.147493	0.0871669	0.0457448	0.277432	0.0999652	0.0574982	-0.486798	-0.167474	-0.435654	-0.136909	-0.299375	-0.471982	-0.0464181	0.0442435	0.37143	0.364236	0.425031	0.327917	-0.202182	0.0754994	-0.248537	0.0458105	-0.258084	0.0939623	-0.312478	-0.119416	-0.214266	0.247168	-0.122974	-0.276101	-0.446154	0.195331	0.000635853	-0.274612	-0.29738	0.286196	0.11361	0.159813	-0.00435208	0.396316	0.309189	0.181754	0.145999	0.164882	0.2949	0.314705
GO_NEGATIVE_REGULATION_OF_DENDRITIC_SPINE_DEVELOPMENT	-0.323625	-0.0161352	-0.153963	0.437672	0.350636	-0.125485	0.210517	0.18676	0.117842	-0.411653	0.104873	-0.280277	0.0762394	0.480213	-0.393589	-0.151858	-0.355256	0.0829903	0.522478	0.221105	0.26606	-0.0994475	-0.25004	-0.37272	-0.280284	-0.426087	0.0127844	0.071621	-0.414712	-0.145503	-0.245719	-0.402964	-0.281601	0.0391856	0.0385184	0.433167	0.263409	0.0624406	0.187797	0.1625	0.566922	0.0184986	0.173045	0.407163	0.441269	0.0929517	0.589183	0.382187	0.573004
GO_CHROMOSOME_SEGREGATION	-0.103335	-0.0574679	0.0784202	0.0637393	-0.0691413	-0.173443	-0.120066	-0.151312	0.0753646	0.027507	0.0335508	0.235897	-0.165169	0.0611448	0.107203	-0.0123821	-0.0729428	0.0355195	0.0703131	0.0555642	-0.0650309	0.0876161	0.0204237	0.0444567	0.0188019	-0.02018	-0.152878	-0.0143667	-0.174449	-0.0709281	-0.125692	-0.158473	-0.059632	0.222262	-0.0406714	-0.0304513	0.0122802	0.019632	0.121685	0.158296	-0.000700879	0.00260326	-0.214359	-0.0104559	0.0630214	-0.0320714	0.0773547	-0.0497394	0.0605231
GO_NEGATIVE_REGULATION_OF_CYCLIN_DEPENDENT_PROTEIN_KINASE_ACTIVITY	-0.0881262	0.165245	0.294267	-0.306735	-0.172223	-0.280904	-0.0611291	-0.21978	0.0524237	0.152376	-0.431653	-0.0948469	-0.0531202	0.0884867	0.382795	0.14302	-0.185865	0.0568806	0.0207995	-0.0130919	0.0645373	0.248519	0.0345194	-0.265616	0.072599	0.363351	-0.235447	-0.363477	0.158162	-0.00508376	0.111528	-0.0668102	0.191305	0.0622621	0.114637	-0.342074	-0.120399	0.02856	0.282572	0.447337	-0.348567	-0.153641	-0.212568	-0.113687	-0.222457	0.0586381	-0.236315	-0.19851	0.00096525
GO_ETHER_METABOLIC_PROCESS	-0.142607	-0.193316	0.14585	-0.262581	-0.323682	-0.164284	0.0817586	-0.257022	-0.294644	0.0361527	-0.412451	-0.336535	0.370375	-0.246045	-0.256736	0.338547	-0.136291	0.227444	0.315913	0.201531	0.0192349	0.183929	0.239405	0.228874	0.3214	0.241825	0.398802	-0.240153	-0.262016	-0.22182	-0.0839651	-0.248412	-0.267301	0.18748	-0.278662	-0.439766	-0.311666	-0.146168	-0.315961	-0.351364	-0.329548	-0.249627	0.46072	-0.118869	-0.261417	-0.0388916	-0.205934	-0.002159	0.134839
GO_HEMATOPOIETIC_PROGENITOR_CELL_DIFFERENTIATION	0.0456375	-0.0453452	-0.0149407	-0.0996417	-0.158776	-0.0411574	0.0134674	-0.111034	-0.210592	-0.00752775	-0.225893	-0.221631	-0.0610527	-0.192538	-0.170232	-0.0325976	-0.306449	0.189806	0.199186	0.32505	0.267284	0.0485337	0.0517381	-0.023575	-0.0753654	0.138518	-0.145574	-0.310097	-0.204106	-0.152375	-0.0655272	-0.164526	-0.197771	0.102155	-0.0582325	-0.0695537	-0.159931	-0.125295	0.00489542	0.12024	0.0137571	-0.233323	0.130648	0.0262881	-0.0602078	-0.00890264	0.101214	0.193603	0.137298
GO_CYTOKINE_METABOLIC_PROCESS	-0.180016	0.262332	-0.0382907	-0.441546	-0.355166	0.0543533	-0.319496	-0.234247	-0.0277757	0.141902	-0.159712	-0.183716	0.199448	0.0260327	0.189505	-0.272745	-0.201358	0.279987	-0.114541	0.364324	-0.0684128	0.103518	-0.00228268	0.261024	0.107431	0.122143	-0.273145	-0.0628387	0.26838	0.00797106	0.247303	-0.260664	0.0613359	-0.118615	0.297378	-0.179359	0.229929	0.184492	0.312163	0.453762	-0.349351	-0.20403	-0.013177	-0.370261	-0.302237	-0.00753587	-0.428961	-0.222659	-0.226899
GO_NEGATIVE_REGULATION_OF_ERK1_AND_ERK2_CASCADE	-0.0620616	-0.0787949	0.296053	-0.0361561	-0.0508052	0.183986	0.0620898	0.161859	-0.329193	-0.162576	-0.406847	-0.342449	-0.0338988	-0.131656	0.0423489	0.119231	-0.381196	-0.0674152	0.0402171	-0.0600776	0.0640674	0.32546	0.115516	0.135909	0.294853	0.404614	0.0320548	-0.196969	0.313838	0.209078	0.0444174	-0.147266	0.257028	-0.00077182	0.00524806	-0.117695	-0.0641752	0.182413	-0.179103	0.266033	-0.110444	-0.0548928	0.262612	-0.0628483	-0.0648364	0.223571	-0.301966	-0.0464163	-0.0495477
GO_STEROID_BIOSYNTHETIC_PROCESS	0.0106521	-0.0622101	0.0827167	0.158194	-0.000917928	-0.0708949	0.313354	-0.0854193	-0.236476	-0.0810252	-0.316753	-0.2672	0.0206197	-0.203694	-0.22693	0.115911	-0.136728	0.200342	0.259908	0.310651	0.154934	0.0313345	0.10693	-0.083131	-0.0961765	0.0375244	-0.0993943	-0.334759	-0.0831219	-0.304045	-0.0237085	-0.104256	-0.10593	-0.14011	-0.176451	-0.0582388	-0.203915	-0.135268	0.119408	-0.0467681	-0.000298943	0.00875083	0.194907	0.0842791	0.0993165	-0.139715	0.0481251	0.132386	0.211596
GO_SODIUM_INDEPENDENT_ORGANIC_ANION_TRANSPORT	0.1701	-0.060757	0.45683	0.357338	0.158181	0.343055	0.0418427	0.223554	0.448694	-0.446044	-0.109467	-0.14327	0.199917	0.330918	-0.072543	0.145964	0.184198	-0.0651008	-0.214496	0.0147318	-0.0679655	0.200218	0.513588	0.452408	0.438469	-0.0389857	0.0935758	0.198582	0.348709	0.00463076	0.147172	0.119181	0.316127	-0.00518381	0.658781	-0.196566	-0.150534	-0.0248743	-0.163168	0.234845	-0.455906	0.183008	0.0728325	-0.348341	-0.180028	0.329664	-0.19756	-0.24709	0.0974614
GO_REGULATION_OF_PROTEIN_TYROSINE_KINASE_ACTIVITY	-0.149609	0.222619	0.179204	0.0210588	0.0107142	-0.0739051	0.172636	-0.100813	0.181307	-0.17931	-0.138693	-0.254686	0.0918411	0.158688	0.0161783	-0.0488183	-0.178248	0.182706	0.184119	0.293649	0.0305296	-0.0513513	0.0523321	-0.0718529	0.0895645	-0.0170562	-0.0714907	-0.247198	-0.0592776	-0.178289	0.0624836	-0.0829203	0.0740419	-0.0688846	0.0787786	0.0327432	-0.0576321	-0.141654	0.25529	0.242667	-0.0451407	0.0577913	0.105312	0.00132585	0.0249711	0.0849288	-0.0809615	-0.027522	0.138709
GO_DNA_TEMPLATED_TRANSCRIPTION_ELONGATION	-0.127165	-0.114881	0.269239	-0.214689	-0.0806648	-0.283255	0.0527694	-0.242653	-0.305049	0.114352	-0.0762899	0.0554834	-0.192263	-0.175098	0.170044	0.0138077	-0.228161	0.0775994	0.199038	0.00877705	0.0101407	0.322368	0.06747	-0.00266798	-0.270709	0.387861	-0.259981	-0.177409	-0.180716	-0.0481682	-0.201097	-0.134761	0.0542291	0.192814	-0.100533	-0.229147	-0.164916	-0.0494508	-0.157825	-0.000822963	-0.0243071	-0.0162207	-0.222237	0.0890615	-0.0692826	-0.0424745	-0.0605585	-0.104686	-0.0800306
GO_N_GLYCAN_PROCESSING	-0.0893053	0.130192	-0.250377	0.406152	0.389935	-0.35459	0.367097	0.149264	0.0172053	-0.495813	-0.0541898	-0.174318	-0.255522	0.274053	-0.362325	-0.12383	-0.0491722	0.321298	0.527165	0.380235	0.424913	-0.265497	-0.278732	-0.332196	-0.0819591	-0.465145	-0.073688	-0.151524	-0.214142	-0.333184	0.2776	-0.158164	-0.266233	-0.35959	0.154781	0.277433	-0.154064	-0.429686	0.407168	0.289459	0.222448	-0.0963277	-0.00112789	0.369995	0.189317	0.0272247	0.283883	0.252697	0.399316
GO_ENDOPLASMIC_RETICULUM_TO_CYTOSOL_TRANSPORT	0.0503359	0.0468096	-0.225411	-0.0983203	-0.40183	-0.542271	0.389895	-0.412334	-0.380651	0.0125198	-0.372538	-0.385436	-0.412852	-0.232616	-0.557408	-0.154639	-0.415909	0.439421	0.260692	0.48008	0.228262	0.318555	0.31363	0.521825	0.0293162	0.241175	-0.343425	-0.382394	-0.20275	-0.0879834	0.285028	-0.0443862	0.0503254	-0.257737	-0.210504	-0.321977	-0.10758	-0.0229487	-0.0948723	0.379352	-0.091204	-0.175812	0.0335251	0.263286	-0.312546	-0.0504362	-0.131625	-0.0497577	0.0346185
GO_NEGATIVE_REGULATION_OF_REPRODUCTIVE_PROCESS	0.109811	0.0874315	0.0352927	0.068635	0.0208279	0.00183259	0.202998	-0.0421393	-0.168489	-0.0484303	-0.243062	-0.177963	-0.0454409	-0.102538	-0.101018	-0.0719449	-0.190938	0.0984013	0.170097	0.216237	0.111131	-0.0970646	-0.0723172	0.00464439	-0.0716657	-0.0506218	-0.124385	-0.238358	0.204427	-0.0869307	0.0787203	-0.0163504	-0.129817	-0.155456	-0.123232	0.018877	0.115224	-0.0587022	0.0774038	0.293658	-0.299486	-0.294364	-0.0388714	-0.118177	-0.202578	0.0436758	-0.0877597	-0.123709	0.0248275
GO_G_PROTEIN_COUPLED_PURINERGIC_RECEPTOR_SIGNALING_PATHWAY	0.0726554	0.347256	-0.264938	-0.361334	0.0627232	0.188241	0.0601244	0.317487	0.302597	-0.330568	-0.285125	-0.282191	0.0404495	0.24215	-0.245797	-0.261264	0.0474982	0.0891828	0.334846	0.390433	0.183722	-0.339644	-0.387325	-0.0356372	0.349577	-0.126874	0.270801	0.0536742	0.356156	0.369748	0.39109	0.130189	0.252616	-0.336878	-0.135091	0.0458387	0.372226	0.305282	0.289575	0.481363	0.0755929	0.215701	0.0997644	-0.110349	0.24671	-0.319622	-0.452368	0.0422831	-0.0147966
GO_MEMBRANE_DEPOLARIZATION	0.238481	-0.139261	-0.240129	0.473423	0.356885	0.350092	0.405277	0.427565	0.0568508	-0.193743	0.125296	-0.287785	0.0889175	0.385948	-0.208513	0.216309	0.0835358	-0.00789323	0.314237	0.228166	0.273053	-0.331553	-0.139032	-0.380877	-0.121718	-0.356567	0.289821	-0.162125	0.173687	-0.158749	-0.131192	0.291447	-0.299715	-0.122728	-0.099386	0.203241	-0.0885902	-0.252809	-0.0620054	-0.297173	0.283564	-0.156752	0.448268	0.325398	0.280708	-0.155045	0.397788	0.34811	0.373422
GO_OLFACTORY_BULB_INTERNEURON_DIFFERENTIATION	-0.191744	0.123704	-0.370565	-0.11857	0.342169	0.225301	0.52048	0.164156	-0.444714	-0.434537	-0.2791	-0.480501	0.496094	-0.0433939	-0.517347	0.300287	-0.24504	0.117933	0.401719	0.185907	0.315279	-0.495715	-0.712364	-0.375604	-0.123545	-0.0588921	0.416414	-0.122883	0.0204673	-0.277695	-0.149877	0.321645	-0.633831	-0.377118	-0.33671	0.408493	0.0880796	0.0435234	0.0100887	0.00380597	0.0625998	-0.0215338	0.604073	0.479895	0.516249	-0.422018	-0.0550006	0.406151	0.389598
GO_ATTACHMENT_OF_SPINDLE_MICROTUBULES_TO_KINETOCHORE	-0.204672	-0.0372521	-0.104715	-0.0433268	-0.117641	-0.190881	-0.303851	-0.180455	-0.00350278	0.215347	0.0348367	0.244612	-0.161446	0.0820384	0.0985041	-0.243686	-0.220753	0.0529579	-0.112323	-0.107123	-0.0387808	0.0869896	-0.0342872	0.399916	0.0885325	0.116261	-0.375253	0.1096	-0.123638	0.0580554	-0.295016	-0.249698	-0.322581	0.29836	-0.0577622	0.0694517	0.237898	0.0277135	0.278708	0.291206	-0.0170534	0.157496	-0.320024	-0.0514805	0.251237	-0.0102706	0.0289168	0.0941184	0.231126
GO_REGULATION_OF_LYASE_ACTIVITY	0.226513	0.0103445	-0.167114	0.0716363	0.421916	0.123904	0.308931	0.223666	-0.0280196	-0.147186	-0.0127939	-0.102725	0.196076	0.21839	0.230288	0.118452	-0.125584	-0.0953839	0.0949316	-0.078005	0.394005	-0.0873894	-0.242785	-0.224365	0.131699	-0.108026	0.196269	-0.0138271	0.230342	0.0724939	-0.00306175	0.227925	0.0211337	0.176978	-0.255291	0.137577	0.0441327	-0.0395497	-0.134486	-0.351866	0.130362	-0.126386	0.351055	0.131863	0.184006	-0.246747	0.185934	0.304754	0.236409
GO_RESPONSE_TO_NITROGEN_COMPOUND	-0.039141	0.0561579	-0.00844773	0.0677659	0.0581327	-0.0279897	0.232456	-0.0212926	-0.197726	-0.0564117	-0.273366	-0.301776	0.0228099	-0.0380771	-0.145897	-0.0354748	-0.258088	0.17099	0.198585	0.255393	0.170067	0.0228057	-0.0430347	-0.0967656	-0.0878762	0.0309247	-0.0531504	-0.250638	-0.02801	-0.147545	0.0070074	-0.0904119	-0.0355354	-0.0882226	-0.0782292	0.0215536	-0.103482	-0.0737021	0.00618347	0.0795749	-0.0600127	-0.132547	0.108633	0.0614823	-0.0111361	-0.0453384	-0.0315843	0.113528	0.169333
GO_NEGATIVE_REGULATION_OF_TRANSMEMBRANE_TRANSPORT	0.0275929	-0.158548	0.0755038	0.20604	0.146091	0.18461	0.178638	0.117414	0.00696414	-0.107607	-0.139555	-0.161721	-0.0288741	-0.00393618	-0.0364834	0.0651216	-0.248474	0.11788	0.244041	0.21314	0.249712	0.0984161	-0.00590274	-0.223533	-0.235468	0.0512722	0.0311876	-0.25492	-0.102098	-0.276961	-0.155909	-0.0124892	-0.114989	-0.0997847	-0.164887	0.0298628	-0.0499277	-0.161987	-0.170624	-0.13093	-0.0649167	0.00298627	0.191246	0.260683	0.0732238	-0.0342662	0.12815	0.101218	0.349863
GO_REGULATION_OF_DNA_RECOMBINATION	-0.194862	0.11056	0.0580106	-0.347316	0.00208687	-0.283844	-0.134685	-0.186234	-0.12555	0.0530064	0.102113	0.21072	-0.169858	0.0646839	0.0177083	-0.0308757	-0.209332	0.00530623	-0.0617336	-0.016559	-0.133005	-0.0139646	-0.188612	-0.0863723	-0.0808188	0.155784	0.0178084	0.0230255	-0.105858	0.10097	0.120778	-0.268538	-0.107361	0.116561	-0.0429632	0.238165	0.198704	0.199207	0.237507	0.168032	0.0853525	0.200696	-0.16791	0.0910206	0.202406	0.157761	-0.0739075	0.0245651	-0.124608
GO_REGULATION_OF_LEUKOCYTE_PROLIFERATION	-0.0131972	0.0885136	0.041866	-0.34289	-0.365966	-0.131228	-0.304025	-0.262901	-0.0605738	0.0903241	-0.228404	-0.206295	0.0646517	-0.0422009	-0.015337	-0.254514	-0.17856	0.31417	-0.0524389	0.337118	0.108123	0.161388	0.0623647	0.189547	0.110493	0.00558144	-0.238828	-0.100982	0.144916	-0.0201143	0.200965	-0.276448	0.0314705	-0.0309861	0.304224	-0.276543	0.21472	0.005442	0.273065	0.434314	-0.385046	-0.240118	-0.13688	-0.277411	-0.34595	0.0914398	-0.368664	-0.137515	-0.0822558
GO_RESPONSE_TO_ETHANOL	0.0592038	-0.0418117	-0.0370121	0.11828	0.145133	0.157349	0.287001	0.145004	-0.18402	0.134749	-0.281973	-0.235569	0.266913	-0.0249456	0.0398517	0.0610303	-0.301964	0.1929	0.117813	0.312635	0.266621	-0.10819	-0.023025	-0.137997	-0.101103	-0.175994	0.0644762	-0.260817	-0.139083	-0.288942	-0.0854681	-0.102415	-0.251932	-0.0571552	0.000948259	-0.0400467	-0.121806	-0.326786	-0.175495	-0.153604	0.00378108	-0.29322	0.200723	0.125319	0.0475198	-0.0873216	-0.0103868	0.277665	0.130782
GO_SULFUR_COMPOUND_METABOLIC_PROCESS	0.109936	-0.0642057	0.0659416	-0.0713398	-0.072392	-0.0378904	0.195666	-0.132838	-0.239296	-0.005649	-0.348635	-0.258528	0.0194274	-0.35031	-0.282651	0.0914326	-0.206475	0.199032	0.216077	0.256656	0.248904	0.0569386	0.149795	0.171709	0.0368247	0.0824335	-0.0375481	-0.244048	-0.175117	-0.149401	0.000183446	0.0130879	0.0445514	-0.131307	-0.127199	-0.0182326	-0.00522909	-0.113937	-0.0646535	0.00539917	-0.124132	-0.00948276	0.192967	0.0217625	-0.00830464	-0.0158452	-0.0834978	0.14244	0.119397
GO_REGULATION_OF_CELL_CYCLE_CHECKPOINT	-0.170364	-0.0622302	-0.0107774	-0.0509804	-0.298674	-0.156858	-0.160693	-0.285002	-0.00153938	0.0614755	0.0182533	0.125958	-0.255907	0.0441329	-0.200041	-0.126389	0.013913	0.368646	-0.00154474	-0.0819898	0.120928	0.0733789	0.152366	0.245492	-0.173868	-0.134991	-0.287407	-0.241949	-0.343973	-0.122477	-0.291123	-0.323202	-0.313335	-0.00864047	0.007129	0.125525	-0.154091	0.241921	0.278551	0.264753	-0.0526433	0.178567	-0.287913	-0.0315604	0.142989	0.181639	0.0465385	-0.0922247	0.126693
GO_NEGATIVE_REGULATION_OF_TRANSCRIPTION_REGULATORY_REGION_DNA_BINDING	-0.282213	-0.33416	0.482743	-0.0222273	-0.128663	-0.0550519	-0.16044	-0.152647	-0.335901	0.38954	0.158046	0.0223533	0.0755754	-0.151006	0.450143	0.24677	-0.353836	-0.179943	-0.101459	-0.211819	-0.146828	0.335925	0.0434607	0.092017	0.0629365	0.351568	-0.36074	-0.161138	0.0745675	0.430404	-0.166508	-0.039439	0.0920504	0.431191	0.161165	-0.0507889	-0.0942713	0.0219576	-0.496472	-0.204852	-0.0929508	-0.0998121	0.228922	0.0530516	-0.231901	-0.00288747	-0.411995	-0.113769	-0.248197
GO_POSITIVE_REGULATION_OF_DNA_REPLICATION	0.0775505	0.196081	0.0415745	0.141841	-0.0899259	-0.0520937	0.0820535	-0.262153	0.0968752	-0.241286	-0.093207	-0.0816767	0.0465295	0.132199	0.116948	-0.0237123	-0.146228	-0.0285945	-0.0823413	-0.0377888	0.170465	0.115831	0.0944244	0.367215	-0.0134066	0.1053	-0.166241	-0.24644	-0.0333926	0.0059698	0.138857	0.158783	-0.0636399	-0.115837	-0.0659536	0.0112186	-0.0684739	0.0154254	0.0264569	0.0796821	-0.333621	-0.201732	-0.127199	-0.230922	-0.155619	-0.059675	-0.158123	-0.00736628	-0.0617959
GO_NEGATIVE_REGULATION_OF_NEURON_APOPTOTIC_PROCESS	-0.149812	0.00703536	-0.048735	0.165301	0.314572	-0.142993	0.307377	0.0361619	-0.215339	0.00471279	-0.270932	-0.253339	0.177854	0.08564	0.0516574	0.0462135	-0.22156	0.0795476	0.237722	0.131227	0.119171	0.0266491	-0.14404	0.00612128	-0.141899	0.0882232	-0.029727	-0.24975	0.113639	-0.0420474	-0.0057785	-0.200773	-0.0542443	-0.0400817	-0.2247	0.0437424	-0.134128	-0.0240862	-0.147638	0.0158963	0.0213273	-0.165981	0.209238	0.102504	-0.0156221	-0.104712	-0.153424	0.0957493	0.0619888
GO_POSITIVE_REGULATION_OF_REPRODUCTIVE_PROCESS	-0.185791	0.030809	-0.304714	-0.0552413	0.112424	0.267923	0.201478	0.0058409	-0.0761036	0.0685437	-0.010643	-0.074023	0.0499482	0.0506691	-0.158969	-0.134084	-0.0280451	-0.127433	-0.0980339	0.00853037	0.109309	-0.238873	-0.235204	-0.086849	-0.053143	0.0964854	0.242108	0.200555	0.079336	0.146608	-0.0507395	0.0458312	-0.148591	-0.0374994	0.00336796	0.326025	0.120834	0.269239	-0.0369741	0.0600298	0.131769	0.0234323	0.173497	-0.0194416	-0.0289481	0.029708	-0.0817445	0.0569414	0.0389814
GO_POSITIVE_REGULATION_OF_METANEPHROS_DEVELOPMENT	0.367433	0.209938	0.143429	0.520517	0.199774	0.137522	0.072084	0.104087	-0.175018	-0.163915	-0.0370173	-0.197337	0.220784	0.266034	0.265024	0.28226	-0.0318412	0.25858	-0.0731255	-0.314778	0.112283	-0.0497314	0.318575	-0.293701	0.121743	-0.341554	-0.0355115	-0.242034	0.0576477	0.146074	0.255361	-0.0481265	0.303196	0.105213	0.217403	-0.169159	-0.0227807	-0.0620668	0.26479	0.0185954	-0.0629609	-0.122177	0.31165	-0.263576	-0.261529	0.292453	0.0159932	-0.029434	0.0539966
GO_POSITIVE_REGULATION_OF_LYMPHOCYTE_APOPTOTIC_PROCESS	0.424246	0.199443	0.0989916	-0.311142	-0.350658	-0.0447637	-0.484968	0.0538228	0.120135	0.216364	0.225433	0.156028	-0.379324	0.28607	0.0431425	-0.179041	0.188372	-0.148637	-0.389766	-0.0278212	-0.293091	0.265817	0.0806368	0.371312	0.0124348	0.252165	-0.347428	0.508504	0.59888	0.422921	0.411759	-0.0357995	-0.123421	0.0647696	0.465073	-0.262461	0.192747	0.304508	0.252667	0.519797	-0.388466	-0.232705	-0.277704	-0.3378	-0.493068	-0.129889	-0.1453	-0.31383	-0.287887
GO_NUCLEOTIDE_PHOSPHORYLATION	0.0734213	-0.0209918	-0.0448601	0.150366	-0.0343486	-0.0489298	0.283426	-0.0248085	-0.195666	-0.0686495	-0.222312	-0.276578	0.0339881	-0.188733	-0.228118	-0.0636753	-0.317239	0.215389	0.165517	0.21157	0.14834	-0.162506	0.0375481	-0.00826773	-0.105678	-0.0246409	0.00596196	-0.265484	-0.21306	-0.188125	0.0380071	-0.0142223	0.0513414	-0.0424796	-0.335199	-0.0716124	-0.269002	-0.277907	-0.161512	-0.117635	-0.101465	-0.186415	0.0138048	0.11357	0.0137021	-0.219175	-0.167319	0.0952192	-0.0299821
GO_POSITIVE_REGULATION_OF_GENE_EXPRESSION_EPIGENETIC	-0.220189	0.175124	0.267594	-0.246359	0.0375514	-0.186199	-0.0336516	-0.110535	-0.141629	0.0110114	-0.075276	0.108773	0.121818	0.00680307	0.195342	0.108823	-0.124202	0.024888	0.0150592	-0.124234	-0.192097	0.0798335	0.0116365	-0.0327097	-0.0256498	0.193662	-0.101101	-0.171435	-0.079283	-0.0771337	0.154109	-0.0883617	0.173204	0.0933474	-0.0331501	-0.204818	-0.169315	-0.0989575	-0.0131435	0.295579	-0.101793	0.283977	-0.000515609	0.00914796	-0.0133194	0.0187365	-0.289688	-0.326135	-0.278172
GO_GLUTAMATE_SECRETION	0.292053	0.274191	-0.192601	0.508412	0.546252	0.429638	0.571694	0.38806	0.308387	-0.289889	0.0572636	-0.381899	0.341305	0.486108	-0.0706538	0.032654	-0.0814359	-0.00898198	0.389306	0.0754463	0.465079	-0.431501	-0.404492	-0.439845	-0.405584	-0.433882	0.295476	-0.169598	0.179962	-0.309165	-0.312151	0.253842	-0.325203	-0.302879	-0.340886	0.464555	-0.269406	-0.395302	-0.291736	-0.361906	0.32894	-0.0475277	0.1931	0.419215	0.46549	-0.27064	0.25756	0.337089	0.496046
GO_POSITIVE_REGULATION_OF_PROTEIN_BINDING	-0.0310871	0.0528199	0.279239	-0.0857123	0.0741125	-0.108632	0.137739	-0.128771	-0.0910572	-0.139125	-0.363226	-0.253109	-0.0291071	-0.0606271	-0.01006	-0.089913	-0.226819	0.329868	0.221808	0.282875	0.223442	0.184647	0.0959283	0.0717942	0.0927252	0.115918	-0.15618	-0.332947	-0.0315259	-0.121283	0.0752661	-0.106552	0.0964198	-0.0190223	0.068713	-0.0188375	0.0731756	0.119639	-0.0424332	0.19885	-0.176017	0.084728	0.188406	0.0499113	-0.0865497	0.113607	-0.192506	-0.00844978	0.0366671
GO_REGULATION_OF_VASCULOGENESIS	-0.401674	0.387241	0.583015	-0.287912	-0.346338	0.00478898	-0.401233	-0.223572	-0.0176281	0.00329811	-0.364933	0.360912	-0.340136	-0.229558	0.204655	0.335546	-0.314215	-0.472746	-0.12556	-0.430056	-0.0137795	0.41859	0.639246	-0.0264384	0.568315	0.449375	-0.0823429	-0.0359337	0.226694	0.120534	0.185327	-0.118732	0.579491	0.252708	0.584528	-0.0537801	0.28725	0.214504	0.0999588	-0.0268957	-0.385735	0.0146091	0.287771	-0.135807	-0.0772816	0.565614	-0.32361	-0.135309	0.0463353
GO_LENS_FIBER_CELL_DIFFERENTIATION	-0.264027	0.0370411	0.160049	-0.16368	0.160449	0.0369037	0.244793	0.0574687	-0.314841	-0.237287	-0.250599	-0.439444	0.111084	-0.249846	-0.303014	0.101315	-0.319484	0.048712	0.301773	0.31913	0.185791	-0.0154741	-0.0442981	-0.372546	-0.115471	0.147531	0.156102	-0.302157	0.108725	-0.0746485	-0.0585853	0.0646591	0.168903	-0.0694927	-0.221502	0.147995	-0.127702	-0.191143	-0.142732	-0.181201	0.284436	0.148857	0.321606	0.30712	0.329495	0.135118	0.047442	0.0190552	0.277636
GO_SENSORY_PERCEPTION	0.0710051	0.062791	-0.113846	0.185198	0.236777	0.205492	0.0985363	0.223335	0.110348	-0.11486	0.02046	-0.140331	0.15928	0.125024	-0.0807141	0.0740461	0.0365939	-0.148431	0.0132761	0.0262018	0.132149	-0.203288	-0.0918914	-0.151588	0.00213814	-0.166555	0.206105	0.0196023	0.115813	-0.0408747	0.0153995	0.121004	-0.0929581	-0.00348468	-0.0146446	0.132101	0.0482292	-0.0215098	-0.0523521	-0.121677	0.0482816	-0.0281943	0.161337	0.0638548	0.0962436	-0.0335138	0.0509814	0.125543	0.10064
GO_HEPATICOBILIARY_SYSTEM_DEVELOPMENT	-0.234235	-0.00720308	0.207604	-0.152619	-0.163418	-0.224643	-0.103277	-0.159204	-0.0257412	0.0140426	-0.250336	-0.00847006	0.0815888	-0.0375147	-0.0463586	-0.0354371	-0.143253	-0.0163329	-0.0874191	0.0526846	-0.0176799	0.119607	0.0470134	0.146729	0.185364	0.203849	-0.167772	-0.148733	-0.0216525	-0.0232482	-0.000839415	-0.223951	0.189238	-0.0704777	0.0886914	-0.182147	-0.10439	0.222151	0.14182	0.321641	-0.232804	0.0321099	0.0752061	-0.234446	-0.138477	0.201066	-0.300049	-0.0942622	0.046158
GO_FATTY_ACID_CATABOLIC_PROCESS	0.00454933	-0.0361627	0.145136	-0.173808	-0.262562	0.0137766	-0.0235335	-0.217471	-0.336951	0.108126	-0.439209	-0.172349	0.178278	-0.418025	-0.0726996	0.235282	-0.137267	0.122088	-0.1133	0.124208	0.157187	0.0616555	0.184374	0.377293	0.185823	0.254358	-0.106545	-0.236762	-0.332619	-0.122756	0.10056	0.0255458	0.12578	0.0214152	-0.193714	-0.110872	-0.0351178	-0.080563	-0.133659	-0.120204	-0.308516	-0.000972469	0.152972	-0.145257	-0.338393	-0.102153	-0.338806	0.0949536	-0.207002
GO_REGULATION_OF_VESICLE_FUSION	0.256017	0.059463	-0.22487	0.564406	0.394833	0.0792826	0.401271	0.0285843	-0.157534	-0.321842	-0.132233	-0.420197	0.414146	0.00551951	-0.182294	-0.068904	-0.168316	0.289024	0.401362	0.40787	0.280768	-0.174338	0.0642987	-0.256933	-0.389843	-0.426037	0.272102	-0.3934	-0.319789	-0.443374	-0.218592	0.0351496	-0.356799	-0.36738	-0.276446	0.278247	-0.50429	-0.429407	-0.0157083	-0.206269	0.245915	-0.10454	0.226427	0.257396	0.207176	-0.215862	0.253958	0.29391	0.472612
GO_REGULATION_OF_LIPID_STORAGE	0.036992	0.388541	-0.183697	-0.225679	-0.188291	-0.0469221	0.0416764	-0.117843	-0.202981	-0.130283	-0.320314	-0.0699374	-0.129939	0.0556454	-0.111972	-0.174551	0.0682455	0.095467	-0.179991	0.11288	-0.0326348	0.0954474	0.0604154	0.289713	0.344704	0.19099	-0.0813877	-0.0918814	0.106776	0.131638	0.21761	0.0733028	0.270795	0.046695	0.194456	-0.236196	-0.0425862	0.210219	-0.0995644	0.189205	-0.32989	-0.15639	-0.187702	-0.223917	-0.202059	-0.0892378	-0.210322	-0.246039	-0.244144
GO_CARBOHYDRATE_TRANSPORT	-0.0217829	0.128239	-0.145648	0.118516	0.0605037	0.0769515	0.218501	-0.0317415	0.0409438	-0.187723	-0.173178	-0.233567	-0.151143	0.167063	-0.20603	-0.0671324	0.0214606	0.246028	0.194303	0.255317	0.195285	0.0048731	0.0513605	0.0320492	-0.0130685	-0.172127	0.0301439	-0.183136	-0.0310562	-0.171855	0.0485069	-0.047964	0.0786173	-0.119245	0.102236	0.108486	-0.162326	-0.0230567	0.0916305	0.232698	-0.0564854	0.0346998	0.00117272	0.1041	0.139368	-0.0556892	-0.0790158	0.0905063	0.233911
GO_REGULATION_OF_CELLULAR_RESPONSE_TO_GROWTH_FACTOR_STIMULUS	-0.0566874	0.106049	0.17804	-0.0828257	-0.0572773	0.0651975	0.134796	0.101031	-0.0350851	-0.13251	-0.329273	-0.363892	-0.0112135	-0.0200449	-0.227419	0.0936636	-0.19692	0.0535958	0.0781541	0.115974	0.174828	0.210356	0.161508	0.0726781	0.168589	0.140432	0.0289446	-0.271604	0.22983	0.0074207	0.0310403	-0.0533585	0.163096	-0.195114	0.17385	-0.0014927	-0.0836373	0.08804	-0.0120769	0.170654	-0.217233	-0.137925	0.27954	-0.0964123	-0.13198	0.134033	-0.167828	0.027151	0.0583426
GO_EMBRYONIC_HEMOPOIESIS	-0.534877	0.470858	0.118325	-0.472957	-0.260959	0.0767295	-0.206605	-0.550891	0.150221	0.0890267	-0.0728514	0.135541	-0.24423	0.147391	0.0988973	-0.290315	-0.341465	-0.284374	-0.0913377	-0.213086	-0.261047	0.0535285	0.316374	-0.185944	0.267187	0.439774	-0.0981933	0.132419	0.0751847	0.347298	-0.134959	-0.0714057	0.216244	0.00133822	0.507979	-0.0269059	-0.0956027	0.333239	0.356886	0.31811	-0.217988	0.0829039	0.254497	-0.1161	-0.00860451	0.322668	-0.432543	-0.426628	-0.0186944
GO_EMBRYO_DEVELOPMENT_ENDING_IN_BIRTH_OR_EGG_HATCHING	-0.220695	0.108912	0.157594	-0.15292	-0.0227842	-0.136514	0.0597592	-0.0736557	-0.0209892	-0.0642731	-0.22733	-0.156404	0.0444034	0.0035613	-0.0554502	-0.0543367	-0.178971	-0.013163	-0.0761328	-0.0194067	-0.0311525	0.0854177	0.0773431	0.0766778	0.18727	0.171745	-0.0489834	-0.159388	0.0580952	0.05684	0.0669583	-0.0416853	0.0949885	-0.0648055	0.0687679	-0.0321852	-0.0749119	0.0993393	0.0816174	0.190596	-0.142663	-0.0273061	0.02046	-0.138016	-0.162267	0.108071	-0.222344	-0.132736	-0.0966035
GO_ANTIGEN_PROCESSING_AND_PRESENTATION_OF_PEPTIDE_OR_POLYSACCHARIDE_ANTIGEN_VIA_MHC_CLASS_II	0.161204	-0.155169	-0.0775381	0.11227	-0.0456338	-0.15763	0.35513	-0.16179	-0.253492	-0.0906192	-0.270773	-0.40469	0.200761	-0.0925925	0.0542818	-0.187528	-0.467058	0.510032	0.491313	0.556324	0.402981	-0.0387507	-0.0547222	-0.268216	-0.360332	-0.206158	-0.222423	-0.365783	-0.359111	-0.415964	-0.0602004	-0.178744	-0.295334	-0.0257436	-0.276272	0.0648254	-0.275818	-0.425099	0.00171725	0.16687	-0.0343097	-0.223237	0.166983	0.313385	0.00637614	-0.167416	0.0184209	0.221013	0.289628
GO_RESPONSE_TO_IONIZING_RADIATION	-0.186385	0.173298	0.248308	-0.276675	-0.332292	-0.21035	-0.189444	-0.238479	-0.140425	0.063567	-0.146748	0.0599971	-0.160323	-0.0688729	0.178402	-0.215667	-0.278113	0.197036	-0.0250764	0.100328	-0.0730754	0.32001	0.0406064	0.125279	0.107206	0.111167	-0.316679	-0.136414	-0.165198	0.0162224	0.0661535	-0.155817	0.159404	0.194227	0.109663	-0.0655621	0.139953	-0.0194388	0.0793729	0.250394	-0.135566	-0.108127	-0.249779	-0.0327546	-0.0653719	0.272323	-0.081072	-0.0631031	-0.0798235
GO_EPITHELIUM_DEVELOPMENT	-0.150155	0.0314959	0.13802	-0.132744	-0.0847705	-0.0813501	0.0210986	-0.0709255	-0.0956917	-0.00451244	-0.267502	-0.23684	0.020637	-0.0974146	-0.0778345	0.00619223	-0.202617	-0.0115763	-0.0652021	0.0441107	0.0537019	0.0887886	0.0978519	0.065089	0.183966	0.170487	-0.115505	-0.189538	0.0567417	0.0266649	0.068075	-0.0683136	0.128947	-0.0644484	0.0557385	-0.0892521	-0.0725344	0.0655319	-0.0159962	0.203751	-0.203579	-0.0931863	0.123873	-0.148448	-0.186911	0.134914	-0.217789	-0.099921	-0.0761133
GO_POSITIVE_REGULATION_OF_SEQUESTERING_OF_CALCIUM_ION	0.327324	-0.43753	0.00200634	0.243778	0.277399	0.320274	0.0581464	0.360803	-0.364225	0.0893464	0.0386901	-0.478096	0.103299	-0.0366641	-0.34804	-0.058504	-0.450115	0.152937	0.437229	0.350418	0.443412	0.1257	-0.322218	-0.441874	-0.46629	0.229716	0.0168531	-0.402271	-0.00599165	-0.356847	-0.409671	0.299594	-0.540179	0.045407	-0.391089	0.189832	-0.0358172	-0.255142	-0.396291	-0.357173	-0.0874763	-0.361933	0.274364	0.512462	0.238306	-0.264766	0.415792	0.457461	0.0562413
GO_SECONDARY_METABOLITE_BIOSYNTHETIC_PROCESS	-0.0563452	-0.0671368	-0.0947803	-0.103071	0.154084	0.0266602	0.229064	0.0342986	-0.246562	0.339507	-0.17687	-0.0022631	0.413344	0.0346784	0.0348514	0.0260665	-0.0489491	0.380431	-0.196695	-0.120137	0.223263	-0.0265906	0.110737	0.19379	0.186829	0.0371341	-0.129312	0.192683	-0.0606526	-0.19381	-0.0737598	-0.141595	0.0312468	0.247202	-0.207838	-0.023928	-0.0282592	0.0406871	-0.131342	0.119544	-0.0866213	0.145779	-0.216927	-0.0646974	0.00636832	-0.217042	-0.104538	-0.0777968	0.271606
GO_CELL_MIGRATION_INVOLVED_IN_HEART_DEVELOPMENT	-0.212366	0.355802	0.338397	0.0707849	-0.195224	-0.326756	0.171357	-0.222651	0.140592	-0.375249	-0.675988	-0.594396	-0.0156937	-0.0273592	-0.538848	0.402293	-0.125809	-0.29477	0.288465	-0.056774	0.223373	0.269945	0.4991	-0.117954	0.429505	0.131855	0.335788	-0.260561	0.374866	0.254549	0.487205	0.0607219	0.15989	-0.548413	0.158338	-0.215183	0.0602728	0.0339264	0.144997	0.39907	-0.530775	-0.060227	0.0312227	-0.408864	-0.367925	0.0282894	-0.280555	-0.230788	-0.351512
GO_PROTEIN_LOCALIZATION_TO_CYTOSKELETON	-0.273148	-0.310111	0.0223693	0.120755	0.390566	0.00185909	0.127254	0.0622519	0.00540984	-0.186867	-0.0462908	-0.013411	0.176604	0.196366	0.129429	0.0707696	-0.0507799	-0.0520682	0.0891721	-0.063522	0.0280741	-0.288414	-0.355557	-0.253859	-0.0977623	-0.0725759	0.141745	0.0312686	-0.235291	-0.199621	-0.071555	0.0109266	-0.0103607	0.131479	-0.255914	0.308353	0.00183229	-0.0549443	0.177843	-0.154527	0.133337	0.166448	-0.0934034	0.301923	0.365355	-0.101078	-0.0630638	0.0139958	0.137988
GO_NUCLEAR_ENVELOPE_REASSEMBLY	0.0781734	-0.260762	0.0410456	0.150076	-0.302156	-0.460454	0.401506	-0.0415914	-0.493622	0.139303	-0.155485	-0.118593	-0.309662	-0.104571	0.0931963	-0.0561859	-0.523151	0.505282	0.468562	0.34786	0.208662	0.497439	0.24801	-0.0721529	-0.332401	0.270655	-0.177656	-0.362413	-0.329767	-0.10043	-0.0358394	0.243655	-0.227394	0.401322	-0.394061	-0.121881	-0.417554	-0.462066	-0.352584	-0.264194	0.102244	-0.203777	-0.187335	0.200545	-0.161143	-0.262184	0.293522	0.144742	0.427136
GO_INTRINSIC_APOPTOTIC_SIGNALING_PATHWAY_IN_RESPONSE_TO_DNA_DAMAGE_BY_P53_CLASS_MEDIATOR	-0.315062	0.198446	0.239268	-0.409074	-0.463247	-0.228036	-0.308548	-0.364742	-0.13569	0.194135	-0.389032	-0.0197327	0.105268	0.192589	0.416569	-0.20693	-0.350978	0.301876	-0.234088	0.109685	-0.2666	0.291513	0.251211	0.336758	0.157703	0.294904	-0.44045	-0.256742	-0.0787662	0.111635	0.0766325	0.0306904	0.237262	-0.024397	0.285836	-0.34101	0.0518169	-0.0903247	0.0713627	0.42315	-0.451175	-0.380042	-0.162176	-0.322354	-0.454803	0.0893953	-0.409169	-0.24479	-0.349657
GO_REGULATION_OF_AUTOPHAGY	-0.0746842	-0.0267451	0.14384	0.0808648	-0.00668808	-0.132838	0.238621	-0.126474	-0.185078	-0.0337565	-0.298359	-0.242002	-0.116276	0.0067666	-0.0283721	-0.0566975	-0.295948	0.330739	0.29088	0.30469	0.0966025	0.13036	0.0135521	-0.0299553	-0.11676	0.170457	-0.113862	-0.35544	-0.150212	-0.194874	0.0161581	-0.108256	0.0604688	-0.00832629	-0.223773	-0.0281551	-0.238528	-0.189895	-0.102743	0.0858257	-0.0141907	-0.0768279	-0.0593663	0.136145	-0.0133936	-0.139203	-0.0740473	-0.00849351	0.15555
GO_PHOSPHOLIPID_METABOLIC_PROCESS	0.0691332	0.102003	0.066693	0.109605	-0.00643425	-0.066426	0.322579	-0.00626077	-0.0700849	-0.250638	-0.317329	-0.320874	-0.0349731	-0.154146	-0.283389	-0.0163075	-0.0973598	0.318048	0.315865	0.377179	0.233731	0.0277409	0.122606	0.0433594	-0.00504252	-0.0888459	0.0260833	-0.296655	-0.241346	-0.282097	0.0659109	-0.0467408	-0.021318	-0.154787	-0.120491	0.0586843	-0.152014	-0.182902	0.045392	0.157673	0.0113791	-0.025563	0.00674096	0.143736	0.0981726	-0.067058	0.0447484	0.0906339	0.249865
GO_AMMONIUM_ION_METABOLIC_PROCESS	0.0543181	0.139569	-0.013398	-0.0213657	-0.102855	-0.109657	0.169838	-0.0870521	-0.211436	0.0273301	-0.305184	-0.29317	0.0949944	-0.269037	-0.156317	0.041549	-0.186199	0.149137	0.155851	0.303578	0.173895	0.0921382	-0.0239907	0.108741	-0.0181016	0.0515383	-0.00316264	-0.239888	-0.0576105	-0.0961068	0.0521064	-0.0288092	-0.118593	-0.00887315	-0.173296	-0.113452	-0.147472	-0.224672	-0.175718	-0.0544702	-0.133252	-0.118492	-0.0253997	-0.012346	-0.0945538	-0.105011	-0.0712553	0.0410894	0.102963
GO_REGULATION_OF_INTERLEUKIN_4_PRODUCTION	0.178334	-0.169609	-0.203342	-0.17344	-0.301293	0.145045	-0.072463	-0.208829	-0.350523	0.0575641	-0.025297	-0.310658	0.287301	-0.130725	0.06238	-0.156739	-0.243443	0.476002	0.212476	0.613925	0.318177	0.168149	-0.24137	-0.093175	-0.276978	-0.0196315	-0.0807094	-0.250441	0.11275	-0.173198	0.0427249	-0.232733	-0.0573369	-0.203084	-0.0363744	-0.275725	0.0451375	-0.327512	0.21257	0.407982	-0.333188	-0.233351	-0.105347	-0.166342	-0.296488	-0.160707	-0.397927	0.194156	-0.18768
GO_NCRNA_CATABOLIC_PROCESS	-0.0298847	0.0419396	0.106917	-0.0366753	-0.348494	-0.284802	-0.156503	-0.0629707	-0.188407	0.207865	0.0401807	0.208187	-0.418217	0.00234711	0.0154439	-0.184935	-0.0756592	0.240986	0.102976	0.123605	-0.0255377	0.243404	0.120568	0.15128	-0.200401	0.0585423	-0.316926	0.285211	-0.126319	-0.105801	-0.137067	-0.247599	-0.0442487	-0.181258	0.302831	-0.00458948	0.137966	0.173711	0.0390134	0.207729	0.21847	0.0436993	-0.448507	0.0508948	-0.0481477	0.0890307	0.275029	0.0625166	0.283983
GO_REGULATION_OF_FAT_CELL_DIFFERENTIATION	-0.178191	0.0940471	0.0556319	-0.16362	-0.129477	-0.0522106	0.0384685	-0.100605	-0.167814	0.0827093	-0.34764	-0.152297	-0.00401483	0.093537	-0.0968006	-0.134186	-0.241965	0.0424965	-0.0810905	0.0266419	0.0149971	0.0408403	0.135327	0.181862	0.309174	0.0752785	-0.198862	-0.19307	0.323212	0.0830217	0.172828	0.0110612	0.173212	-0.140524	0.0889092	-0.0603583	-0.00773211	0.191404	0.102889	0.256455	-0.255379	-0.0588516	0.0988176	-0.219539	-0.301412	0.0663713	-0.266584	-0.258433	-0.104464
GO_GLUTAMINE_FAMILY_AMINO_ACID_BIOSYNTHETIC_PROCESS	0.28249	-0.0468555	0.0541185	0.147376	0.281494	0.0544121	0.478774	-0.0586703	-0.440373	-0.347472	-0.641624	-0.597894	0.374149	-0.220969	-0.547964	0.0145593	-0.471335	0.360489	0.383109	0.408534	0.65694	-0.275262	0.3374	0.308609	-0.170489	-0.164819	0.100681	-0.500561	-0.415803	-0.488379	-0.0117416	0.257191	0.253786	-0.443005	-0.110464	0.0475135	-0.497149	-0.480758	-0.341405	-0.297459	0.122955	-0.2639	0.00307596	0.235199	0.238967	-0.287526	-0.0703633	0.569445	0.114002
GO_BUNDLE_OF_HIS_CELL_TO_PURKINJE_MYOCYTE_COMMUNICATION	-0.247834	-0.176445	0.23401	0.113635	0.478985	-0.158981	0.336587	0.192351	0.0871333	0.205956	-0.242163	-0.335231	0.0951746	0.0916078	-0.21302	0.232341	-0.0580005	0.0793685	0.0435995	-0.31183	0.367872	-0.0577933	-0.0380377	-0.324473	0.12496	-0.360177	0.399892	-0.358401	-0.180488	-0.089611	-0.0525741	0.251305	-0.299086	-0.303757	-0.0400905	0.226907	-0.109706	0.0157333	-0.337402	-0.123811	-0.408448	-0.399265	0.197494	0.096119	0.101164	0.157991	-0.0314328	0.0538842	-0.0532059
GO_REGULATION_OF_CELL_MATURATION	0.0126588	-0.246848	-0.301991	0.267093	0.292296	0.0251612	0.2804	0.0109446	-0.180192	0.171228	-0.0545343	-0.184552	-0.0174332	-0.0566707	0.174519	-0.141974	-0.261387	-0.123466	0.0516898	0.0748043	0.0917348	-0.0970944	0.0406044	-0.324572	-0.334063	-0.177282	-0.0584869	0.108035	0.261857	-0.0296255	-0.0170704	-0.0840314	-0.0150039	-0.0729882	0.0285728	0.104214	0.0759153	-0.0909509	0.198119	-0.243026	-0.0232919	-0.197944	0.0664976	0.319587	0.102746	-0.0275645	0.125558	-0.0445907	0.144338
GO_NEGATIVE_REGULATION_OF_CELL_DEVELOPMENT	-0.126977	0.0499881	-0.00228996	0.0743786	0.214148	-0.0355521	0.319009	0.0919445	-0.0321777	-0.174266	-0.295588	-0.310667	0.21646	0.0650367	-0.138157	0.181882	-0.210803	0.123688	0.320451	0.180768	0.254422	-0.086525	-0.0143047	-0.226866	-0.0319154	-0.0207957	0.115477	-0.253526	-0.0177896	-0.141913	0.00962344	-0.0321133	-0.0847846	-0.230718	-0.120877	0.029173	-0.147673	-0.0590175	-0.196355	0.0122606	-0.0200537	0.031004	0.212781	0.110737	0.0217438	-0.0261686	-0.0346967	0.0473368	0.14599
GO_MAMMARY_GLAND_MORPHOGENESIS	-0.218157	0.168825	0.0603612	-0.364779	-0.0605759	-0.188733	0.12316	-0.136568	-0.225041	-0.11048	-0.394482	-0.470059	0.0899605	-0.184361	-0.403818	0.184815	-0.0967619	-0.0937303	-0.0410152	0.342312	0.176889	-0.0287367	0.0697692	0.0960393	0.400661	0.350317	-0.194003	-0.368021	0.327237	0.136309	0.369729	-0.235768	0.146293	-0.379722	-0.00194898	-0.0324689	-0.0239163	0.232373	0.207835	0.484145	-0.223723	0.0564858	0.10562	-0.0767225	-0.234798	0.290713	-0.374741	-0.0245401	-0.23336
GO_CELLULAR_PROTEIN_COMPLEX_DISASSEMBLY	0.21299	-0.174067	0.022653	0.246369	0.0801769	0.000115629	0.26561	-0.0361093	-0.411978	0.122983	-0.209025	-0.100324	0.0266057	-0.194279	0.0149197	0.121662	-0.380337	0.178768	0.34014	0.302653	0.292869	0.20931	-0.0906247	-0.298971	-0.296008	0.211574	-0.0941694	-0.288664	-0.0311103	-0.260876	-0.211887	0.111472	-0.151022	0.216284	-0.416273	-0.132475	-0.294739	-0.369502	-0.273805	-0.357226	0.0286709	-0.306618	0.228616	0.242409	0.00800323	-0.343682	0.279976	0.199644	0.0993176
GO_URETER_DEVELOPMENT	-0.310584	0.242317	0.207801	-0.152049	-0.0967098	-0.077496	-0.237629	-0.0525263	0.202157	0.0949827	-0.0748672	-0.0719191	0.11284	0.180212	0.00249052	0.379939	0.500827	-0.195544	-0.178759	-0.308112	-0.0509241	0.12944	0.402352	0.305713	0.399915	0.501199	-0.0936479	0.188582	0.426514	0.45695	0.568712	0.106886	0.421561	0.090076	0.305647	-0.438492	-0.157556	0.413915	-0.147398	0.335308	-0.554537	-0.0428814	0.118534	-0.60662	-0.460758	0.173541	-0.361497	-0.116121	-0.13962
GO_BODY_MORPHOGENESIS	-0.34402	0.0430509	0.136543	-0.191204	-0.0678196	-0.180401	-0.0227285	-0.151536	-0.0405361	0.00321276	-0.232603	-0.0560362	0.0238034	0.0530546	0.0123452	0.142032	-0.121734	0.00485392	-0.170072	-0.142139	-0.107481	0.0660219	0.0331116	-0.000231104	0.346839	0.0667602	-0.208796	0.0233197	0.202275	0.281117	0.122426	0.0432085	0.131209	0.0603823	0.148185	0.091525	-0.0121994	0.2003	0.131744	0.242546	-0.184601	0.0873971	-0.0727228	-0.362409	-0.277661	0.203296	-0.326675	-0.254178	-0.0471286
GO_SOMATIC_STEM_CELL_POPULATION_MAINTENANCE	-0.226833	0.184532	0.303229	-0.337359	-0.148014	-0.229212	-0.0868687	-0.150569	-0.173484	0.0240314	-0.254395	-0.141971	0.201905	-0.235628	0.166905	0.00194371	-0.293357	-0.087945	-0.2451	-0.219644	-0.0886603	0.200726	0.19264	0.141805	0.268644	0.325683	-0.0448822	-0.161776	0.162035	0.218673	0.11058	-0.0743616	0.297548	0.0935159	0.260781	-0.305969	-0.116909	0.201868	-0.256228	0.130899	-0.306506	0.108632	0.167408	-0.31726	-0.291563	0.155539	-0.352936	-0.159754	-0.227608
GO_CYTOPLASMIC_MICROTUBULE_ORGANIZATION	-0.222373	-0.203212	0.0375757	0.219161	0.253872	-0.0785846	0.0194061	0.0985343	0.0212592	0.043427	0.124759	0.233138	0.0983755	0.153216	0.0472411	-0.0558042	-0.0276639	0.0507556	-0.00630065	-0.137298	-0.142131	-0.291732	-0.180853	-0.352931	-0.136228	-0.156592	0.0771713	-0.00244891	-0.313071	-0.0723855	-0.169166	-0.122551	-0.166862	0.276562	-0.285125	0.162223	-0.240693	-0.0740644	-0.12422	-0.0103918	0.0905263	-0.00594293	-0.172844	0.229031	0.250815	-0.320596	0.0561632	0.0154824	-0.018284
GO_POSITIVE_REGULATION_OF_DNA_DAMAGE_RESPONSE_SIGNAL_TRANSDUCTION_BY_P53_CLASS_MEDIATOR	0.0864281	0.0232121	0.348571	0.0679811	0.0761257	0.304719	-0.317748	-0.0106538	-0.0177904	0.00908093	-0.0695617	0.0120951	0.0527988	-0.340974	0.156294	0.0191638	-0.39137	-0.20461	0.0493657	-0.197444	0.0263572	0.543255	0.418002	0.200158	-0.0427032	0.512953	-0.0967651	-0.0203633	0.220324	0.357492	-0.435421	-0.226409	0.181443	0.253733	0.371862	-0.317966	0.0615046	0.291709	0.125286	0.377656	-0.148066	0.0549364	0.39487	-0.00499865	-0.113246	0.363189	-0.0212349	-0.151871	0.0803575
GO_PROTEIN_ACTIVATION_CASCADE	0.424045	0.308071	-0.0013231	-0.132597	-0.20662	0.119095	-0.148375	-0.210743	-0.348803	-0.127647	-0.23276	-0.430252	0.0366045	-0.202373	-0.272478	0.100873	-0.495307	0.0999106	-0.314293	0.223577	0.387051	-0.250631	-0.0660883	-0.0620256	0.168641	0.187338	0.282337	-0.289712	0.174213	0.119531	0.0699381	0.342164	0.187283	-0.142238	0.307722	-0.173893	0.0577334	-0.0408248	0.168117	-0.0270807	-0.217898	0.124546	0.682767	-0.189554	0.222914	-0.176701	-0.189443	0.315079	0.0622975
GO_POSITIVE_REGULATION_OF_PHOSPHOLIPASE_ACTIVITY	-0.238785	0.157828	-0.134534	-0.19412	-0.0427767	0.313466	-0.00712003	0.214818	-0.112307	-0.0294238	-0.305519	-0.340548	0.293712	-0.206182	-0.117619	-0.162226	-0.28824	-0.09688	0.00181047	0.1259	0.157114	-0.15289	-0.132145	-0.0142183	0.181825	0.270982	0.243305	-0.0574517	0.207638	0.189545	0.0312116	-0.0852308	0.0257408	-0.19503	0.139564	-0.0198229	0.283314	0.107105	0.0342894	0.206196	-0.119417	0.0752343	0.106969	-0.0864464	0.000533231	-0.0299682	-0.33111	-0.0502995	-0.0838931
GO_NEGATIVE_REGULATION_OF_PEPTIDYL_TYROSINE_PHOSPHORYLATION	-0.14727	0.0795918	0.229094	-0.0272271	-0.0973575	-0.120088	-0.0353659	-0.111696	0.22517	-0.281132	-0.0807191	-0.181647	0.011139	0.169428	0.0680477	-0.019836	-0.088781	0.318957	0.142639	0.295298	-0.134607	0.20008	0.24111	0.126371	0.128154	-0.17871	-0.127309	-0.231948	-0.103067	-0.174255	0.100718	-0.104808	0.00552932	0.105526	-0.00807654	-0.0499242	0.0415577	-0.150653	0.253131	0.25803	-0.0303606	-0.0396943	0.0681731	0.0619873	0.108963	0.142581	0.079418	-0.0882896	0.251664
GO_REGULATION_OF_COLLATERAL_SPROUTING	-0.303808	-0.121648	-0.208169	0.151821	0.159758	-0.169732	0.384345	0.0647822	-0.0226326	-0.0722871	-0.0240248	-0.272869	0.20866	0.226714	-0.0540465	0.188437	-0.142222	0.0788032	0.368787	0.21317	0.0584048	-0.194165	-0.130576	-0.327095	-0.0249051	-0.168883	-0.226656	-0.31956	0.0209697	-0.177211	-0.00721555	0.0204453	-0.252982	0.0748238	-0.325736	0.266113	-0.232144	-0.0908468	-0.155223	-0.14772	0.165665	-0.167829	0.0620365	0.178731	0.362966	-0.374945	0.0780598	0.0382603	0.316752
GO_ESTABLISHMENT_OR_MAINTENANCE_OF_MONOPOLAR_CELL_POLARITY	0.00227498	0.0684267	0.0564324	0.00912095	-0.055577	-0.0895053	0.154488	-0.0686251	-0.0877385	-0.147463	-0.273842	-0.361592	0.330496	0.152644	-0.151689	0.144464	-0.223394	0.00983509	-0.0713066	0.108261	0.194693	0.161859	0.128462	0.31158	0.155317	0.316252	-0.0569263	-0.083382	0.301885	0.140108	0.233619	0.0929296	-0.0432632	-0.307705	0.166453	-0.263058	0.16735	-0.0213169	-0.0534436	0.00651768	-0.357584	-0.201564	-0.0549742	-0.205912	-0.434566	-0.0919783	-0.422262	-0.0715321	-0.201458
GO_NEURON_RECOGNITION	0.0670382	-0.0142087	-0.270451	0.47369	0.528435	0.233719	0.440568	0.38469	0.0972893	-0.430516	-0.203414	-0.425218	0.320829	0.301329	-0.297301	-0.0347427	-0.157112	-0.00256396	0.471354	0.301594	0.432448	-0.266532	-0.167511	-0.497638	-0.187949	-0.231971	0.258579	-0.301742	0.0642286	-0.355112	-0.331282	-0.205565	-0.34965	-0.269837	-0.185308	0.358951	-0.202976	-0.246879	-0.108286	-0.227675	0.403661	0.0571165	0.483716	0.435768	0.458061	-0.171928	0.33783	0.445858	0.457141
GO_NUCLEOSIDE_DIPHOSPHATE_METABOLIC_PROCESS	0.0415475	-0.00805623	-0.0416995	0.105332	-0.0429281	-0.0764289	0.271431	-0.0736676	-0.162683	-0.031998	-0.253631	-0.265932	0.0109164	-0.177899	-0.215212	-0.0420375	-0.310193	0.213852	0.149591	0.241114	0.134985	-0.142868	0.0259604	-0.0677478	-0.12887	-0.0326501	0.0168271	-0.281745	-0.227925	-0.251432	-0.000262872	-0.0299993	0.00969264	-0.0236092	-0.330984	-0.0765194	-0.265565	-0.285552	-0.149134	-0.0957605	-0.0873638	-0.161256	-0.0125062	0.117989	0.0446255	-0.192315	-0.162457	0.113769	-0.00992324
GO_MICROTUBULE_POLYMERIZATION_OR_DEPOLYMERIZATION	-0.0985824	-0.181579	0.0196158	0.355419	0.258246	-0.0135302	0.242469	0.0850786	0.0156371	-0.183704	-0.0224264	0.00650571	0.0850318	0.173238	0.114773	0.177925	-0.0241149	0.184367	0.295239	0.0821442	-0.0663145	-0.109936	-0.184884	-0.297045	-0.0575687	-0.0862888	-0.00624248	-0.19356	-0.118546	-0.165515	-0.0192223	-0.00508673	-0.11058	0.133628	-0.293445	0.0648378	-0.19951	-0.113392	-0.0917539	0.0111651	0.0837699	0.0849625	-0.0519055	0.184982	0.159577	-0.23538	0.0214036	-0.110971	0.161935
GO_RESPONSE_TO_AMMONIUM_ION	0.188431	0.0551434	-0.312499	0.352556	0.401938	0.152233	0.448295	0.309995	-0.0729301	-0.217441	-0.179499	-0.412588	0.25127	0.285159	-0.194409	0.0678387	-0.210268	0.168538	0.387398	0.275775	0.354849	-0.346174	-0.375443	-0.241865	-0.241184	-0.229865	0.234627	-0.214332	0.0817486	-0.256188	-0.0754821	0.191192	-0.343406	-0.210056	-0.297047	0.339789	-0.145366	-0.257563	-0.0454335	-0.333377	0.265779	-0.223973	0.309778	0.29669	0.261668	-0.332661	0.223764	0.341747	0.348489
GO_NEGATIVE_REGULATION_OF_PROTEOLYSIS	-0.0271696	0.0245973	0.203568	-0.0841452	-0.18546	-0.197036	-0.0561504	-0.213102	-0.0465802	0.0756975	-0.260093	-0.196124	-0.144402	-0.00201481	-0.0677395	-0.0706661	-0.210862	0.128343	0.0320453	0.154322	-0.0681318	0.285317	0.200024	0.134116	0.160279	0.139566	-0.191651	-0.247221	0.00318422	-0.104992	0.0622869	-0.138989	0.117532	-0.0750577	0.00933451	-0.120555	-0.058667	0.0844287	0.0633961	0.280723	-0.231287	-0.0828504	-0.0239572	-0.0568915	-0.205315	0.0630572	-0.177808	-0.107372	-0.0626062
GO_PINOCYTOSIS	-0.188929	0.351451	0.441467	-0.523281	-0.373867	-0.296165	-0.227935	-0.341515	-0.0633041	-0.161863	-0.631036	-0.281843	0.359564	-0.597093	0.214209	0.178379	-0.259847	-0.056728	-0.0665983	0.400776	0.234091	0.157234	0.30612	0.434643	0.443568	0.0998568	-0.0307459	-0.390651	-0.139608	0.000428302	0.335891	-0.244174	0.344332	-0.130654	0.312436	-0.362462	-0.0089858	0.29192	0.185243	0.453443	-0.555179	0.272858	0.350564	-0.331611	-0.308352	0.207201	-0.604489	0.0108791	-0.205438
GO_REGULATION_OF_EPITHELIAL_CELL_APOPTOTIC_PROCESS	-0.165635	0.195672	0.388946	-0.359375	-0.342623	-0.181103	-0.228384	-0.170242	0.0341672	-0.26738	-0.496257	-0.289072	-0.0610936	-0.22503	-0.268072	0.0649222	-0.219143	0.107799	-0.0838065	0.176952	-0.114981	0.407875	0.406778	0.312176	0.430515	0.366175	-0.316436	-0.229021	0.129711	0.0954091	0.240991	-0.208105	0.27561	-0.165734	0.316283	-0.272584	-0.137055	0.192911	0.16408	0.444067	-0.462748	-0.0644208	-0.132486	-0.324247	-0.429573	0.329136	-0.409977	-0.248465	-0.242803
GO_PHOSPHATIDYLCHOLINE_METABOLIC_PROCESS	0.130805	0.197997	0.106792	-0.137554	-0.334709	-0.0830108	0.004839	-0.201531	-0.170823	0.0896714	-0.257338	-0.125352	0.000804165	-0.233476	-0.0699533	0.112641	-0.104614	0.117908	-0.0579912	0.280004	-0.0275943	0.275498	0.106531	0.255421	0.147014	0.129738	-0.116641	-0.0936699	0.142713	0.202624	0.157818	0.0238379	0.222737	0.0265899	0.0585261	-0.309062	0.0381415	-0.0746411	-0.0700642	0.208495	-0.283624	-0.0785902	-0.079483	-0.23707	-0.231607	-0.141559	-0.215165	-0.253252	0.0832863
GO_LUNG_EPITHELIUM_DEVELOPMENT	-0.272026	0.0267873	0.129606	-0.0795437	-0.0795617	-0.0496654	0.0365379	-0.212892	0.171497	0.307588	-0.193318	-0.107227	0.249535	-0.0021902	0.0538587	0.233502	-0.177934	-0.204944	-0.081124	-0.242553	-0.0387735	0.231522	0.101771	-0.055831	0.0155199	0.349228	-0.370213	0.0273976	0.125321	0.195387	-0.183501	-0.0696656	0.37628	0.109134	-0.131812	-0.268676	-0.171769	0.21167	0.0555291	-0.102366	-0.425658	-0.245859	0.0671728	-0.298298	-0.390808	-0.109988	-0.258541	-0.216958	-0.285599
GO_METENCEPHALON_DEVELOPMENT	-0.145458	0.0182159	-0.116849	0.244613	0.36001	-0.0588238	0.402141	0.153762	-0.0794735	-0.127533	-0.28681	-0.38743	0.344528	0.06553	-0.192179	0.278289	-0.196338	0.186884	0.22733	0.181717	0.318701	-0.11546	-0.16867	-0.182552	-0.208415	-0.0248749	0.096627	-0.251464	-0.0568362	-0.237893	-0.0480236	-0.0687405	-0.101024	-0.203477	-0.28392	0.164031	-0.158445	-0.154199	-0.146429	-0.182113	0.0626127	0.0355081	0.244812	0.227715	0.091222	-0.318594	-0.122374	0.143853	0.167532
GO_G_PROTEIN_COUPLED_PURINERGIC_NUCLEOTIDE_RECEPTOR_SIGNALING_PATHWAY	-0.38132	0.2259	-0.524163	-0.506382	0.155865	0.230964	-0.214063	0.150298	0.261436	-0.186933	-0.473503	-0.406671	0.0752838	0.149881	-0.136689	-0.640599	-0.0785443	-0.282524	0.0267189	0.474385	0.317154	-0.453016	-0.517152	-0.127914	0.3815	0.0523113	0.348775	0.165145	0.027986	0.447314	0.133795	-0.315917	0.472734	-0.405482	-0.0573977	0.124068	0.47279	0.428826	0.442696	0.679916	0.0791463	0.418529	0.0645326	-0.143367	0.381346	-0.142902	-0.555094	0.103255	-0.021714
GO_ACTIN_FILAMENT_BUNDLE_ORGANIZATION	-0.0345349	0.0150074	0.280832	0.00628722	0.0577772	0.041951	0.146764	0.0312735	-0.0265351	-0.0830052	-0.256962	-0.288487	0.233514	-0.0825789	0.0863789	0.173159	-0.138646	0.00123172	0.03772	0.161161	0.0244504	0.0837831	0.142703	0.0384426	0.180537	0.0543479	0.0355736	-0.257152	0.0315365	-0.0848849	0.046811	-0.09319	0.220711	-0.03891	0.193065	-0.115928	-0.209069	-0.100068	-0.0507229	0.164267	-0.139101	-0.115043	0.149736	-0.127693	-0.114844	0.136861	-0.216868	-0.0936919	0.0395715
GO_CELLULAR_RESPONSE_TO_VIRUS	0.0382554	-0.212886	0.32184	0.122956	-0.0942735	-0.0669483	-0.0165635	-0.0893853	-0.239542	-0.205251	-0.256657	-0.243823	-0.0649791	0.0969365	5.75158e-05	-0.095351	-0.281699	0.348524	0.115369	0.226799	0.0540315	0.278924	0.359118	0.196221	0.187469	0.0734614	-0.17737	-0.257221	-0.168287	-0.125884	-0.0194822	-0.204958	0.235572	0.144716	0.414727	-0.0680643	-0.333694	-0.251587	-0.0482746	0.153673	-0.0448142	-0.20981	-0.146436	0.108868	-0.143957	0.322083	-0.16647	-0.00374669	0.00738277
GO_CYTOPLASMIC_MRNA_PROCESSING_BODY_ASSEMBLY	-0.223868	-0.0894838	0.385902	-0.405055	-0.268921	-0.372824	0.102233	-0.329624	-0.0485204	0.14444	-0.193698	0.176788	-0.2075	0.27596	0.219254	-0.49468	-0.307662	0.098766	-0.195889	-0.119552	-0.198878	0.270481	-0.0211519	-0.281118	-0.157139	0.392505	-0.24105	-0.290666	-0.337793	-0.140838	-0.0740483	-0.440292	-0.119704	0.160252	0.152756	0.0725213	0.0522827	0.251522	-0.0188347	0.376137	-0.0943139	0.0147835	-0.415137	-0.0148925	-0.110547	0.0500601	-0.127569	-0.328941	-0.126787
GO_RESPIRATORY_GASEOUS_EXCHANGE_BY_RESPIRATORY_SYSTEM	0.0784982	0.0666058	-0.0615645	0.165388	0.222306	0.109592	0.320412	0.116524	-0.0491344	-0.207376	-0.175905	-0.347802	0.17545	0.0576086	-0.334648	0.181691	0.00422456	0.181407	0.233523	0.0682893	0.229326	-0.118185	0.0172123	-0.0466499	-0.027811	-0.170705	0.284968	-0.237451	0.175486	-0.152325	0.147757	0.132173	-0.00114108	-0.172777	-0.028862	0.119057	-0.0972893	-0.0893769	0.120905	0.106433	0.0342337	-0.0295055	0.327534	0.0659832	0.0143299	-0.14292	-0.0502603	0.118961	0.0386649
GO_NEGATIVE_REGULATION_OF_PROTEIN_MODIFICATION_BY_SMALL_PROTEIN_CONJUGATION_OR_REMOVAL	0.0442008	-0.101467	0.291157	-0.0552289	-0.241014	-0.261137	0.0530315	-0.205695	-0.119719	0.148403	-0.443421	-0.0602469	-0.0654205	0.0256719	0.265817	-0.0512047	-0.397797	0.193854	0.223389	0.22667	0.0678164	0.196957	0.162993	0.0563231	-0.083831	0.309441	-0.261834	-0.361321	-0.112318	-0.0940555	-0.0576994	-0.109961	0.0594308	0.0807389	0.106299	-0.181262	-0.114417	0.0586067	-0.0536787	0.163173	-0.237255	-0.178334	-0.0144247	0.0404825	-0.229145	0.0640802	-0.0849169	-0.0324415	0.0258029
GO_AMINO_ACID_ACTIVATION	0.282116	-0.123033	-0.260162	0.283498	0.0927784	-0.316256	0.311049	-0.18699	-0.342504	-0.10087	-0.31801	-0.118537	-0.423309	-0.438703	-0.326613	-0.294557	-0.446049	0.370428	0.510652	0.450496	0.392385	0.144823	-0.0843298	-0.126548	-0.459897	0.339413	-0.246099	-0.438215	-0.515741	-0.438859	-0.30282	-0.0859646	-0.485688	-0.0694204	-0.502681	0.0127327	-0.379921	-0.327861	-0.00321718	-0.2687	0.371958	-0.411514	-0.140994	0.339371	0.175054	-0.375401	0.366365	0.318593	0.421354
GO_DENDRITIC_CELL_DIFFERENTIATION	0.0677158	0.0464038	0.0110466	-0.408041	-0.416497	0.0686159	-0.418326	-0.0154686	-0.181189	-0.0784877	-0.244456	-0.305568	-0.0454015	-0.252505	-0.0292685	-0.31995	-0.120941	0.48872	0.127678	0.48131	-0.124607	0.245204	-0.16509	0.4132	0.0210942	0.173351	-0.0943301	0.0385746	0.1797	0.208203	0.271801	-0.303896	-0.0364496	-0.0785751	0.379023	-0.399022	0.201258	0.322258	0.0295514	0.524337	-0.333409	-0.183983	0.139013	-0.278438	-0.356547	0.0757458	-0.437377	-0.261228	-0.107514
GO_NATURAL_KILLER_CELL_DIFFERENTIATION	-0.140907	0.29612	0.215393	-0.0293106	-0.303279	-0.124904	-0.104705	0.0392555	-0.214721	-0.315221	-0.499581	-0.311898	-0.0905468	-0.184672	-0.156196	-0.271284	-0.298845	-0.0665611	0.0363532	0.376032	0.0478416	0.12602	-0.105593	0.175866	0.375196	0.264461	-0.178955	-0.354648	-0.0158996	0.104603	0.158702	-0.259634	0.346053	-0.207193	0.0494374	-0.111077	-0.0551007	0.244018	0.404577	0.454561	-0.193331	0.171048	0.184483	-0.131885	-0.24504	0.109495	-0.296062	-0.105132	0.25535
GO_BONE_TRABECULA_MORPHOGENESIS	0.565231	0.393946	-0.0192713	0.20248	-0.0662963	0.0699124	-0.0252575	0.463119	0.248771	-0.623957	-0.0532733	-0.390226	0.146886	-0.131068	-0.217858	0.400244	0.102596	0.218734	0.37152	0.122928	0.397052	-0.150887	-0.264917	0.192333	0.447803	-0.503883	0.467662	-0.270443	0.233189	-0.240654	0.670535	0.163364	-0.138139	-0.197442	0.187101	-0.174004	-0.268856	0.0877413	0.405524	0.193217	-0.0483255	-0.0817077	0.295312	-0.0724906	-0.013118	0.244428	-0.0231651	0.02951	0.217715
GO_REGULATION_OF_INFLAMMATORY_RESPONSE_TO_ANTIGENIC_STIMULUS	0.227371	0.0185507	-0.111412	-0.237745	-0.425911	-0.0587887	-0.220418	-0.23407	-0.225821	0.162608	-0.170155	-0.450591	0.116441	0.0478871	-0.319138	-0.28406	-0.424502	0.414991	-0.0546523	0.550114	0.301769	0.0979052	0.0436033	0.369716	-0.192577	0.102614	-0.330564	-0.19505	-0.0729905	-0.0809697	0.133277	-0.101572	-0.108667	0.226175	-0.0973867	-0.220833	0.0800691	-0.0207863	0.214643	0.193854	-0.365366	-0.0655832	-0.0713933	-0.0721738	-0.277248	-0.0820691	-0.145673	0.176542	0.119325
GO_REGULATION_OF_PROTEASOMAL_UBIQUITIN_DEPENDENT_PROTEIN_CATABOLIC_PROCESS	-0.0759136	-0.106396	0.304747	0.148069	0.0455408	-0.0557533	0.266718	-0.128758	-0.311229	0.0483122	-0.283219	-0.215304	-0.0362082	0.0788987	-0.0376753	-0.0851023	-0.342523	0.244388	0.333956	0.285835	0.297858	0.290659	0.0795735	-0.0766046	-0.236842	0.144132	-0.140418	-0.353906	-0.105374	-0.260222	-0.222503	0.0652286	-0.0521243	0.0415911	-0.113329	0.0485263	-0.209937	-0.10661	-0.232042	-0.0596904	-0.00696913	-0.197666	0.0272382	0.239194	-0.035398	-0.0271717	0.132312	0.209203	0.308758
GO_NEGATIVE_REGULATION_OF_NEURON_DIFFERENTIATION	-0.147636	0.0263391	-0.0193742	0.130223	0.248316	-0.0404889	0.358923	0.128522	-0.0529354	-0.229199	-0.304287	-0.31608	0.27198	0.0499464	-0.167751	0.219674	-0.223798	0.138926	0.363598	0.181649	0.279294	-0.0813866	0.0215237	-0.250959	-0.0189469	-0.0154952	0.158631	-0.270726	-0.069255	-0.178504	0.0152284	-0.061921	-0.129833	-0.237963	-0.115716	0.0394867	-0.195377	-0.0609134	-0.284117	-0.0237897	0.0254495	0.00472916	0.211566	0.135	0.0163265	-0.0539514	0.00130726	0.101512	0.165096
GO_REGULATION_OF_SKELETAL_MUSCLE_TISSUE_DEVELOPMENT	-0.150579	0.263188	0.0840346	0.144318	-0.0669124	-0.0742407	-0.0702845	-0.15529	0.0189439	-0.0923952	-0.27006	-0.121037	-0.0914006	0.154263	-0.0427776	-0.114573	-0.25425	0.107626	0.107299	0.130052	0.0833298	-0.0854103	-0.0813341	-0.0844513	0.0776098	0.0547272	-0.0919612	0.0233655	0.0423365	0.0165715	-0.00632212	-0.128114	0.00232439	-0.13528	0.102522	0.0588859	-0.121652	0.140986	-0.101359	0.36072	-0.258602	-0.123217	-0.0667781	-0.128922	-0.228834	0.121794	-0.123355	0.0981445	0.184648
GO_MUSCLE_TISSUE_DEVELOPMENT	-0.22567	0.00358575	0.137043	-0.0181637	-0.0133701	0.0194661	0.0433373	-0.0289467	-0.0400171	-0.0970927	-0.250109	-0.257954	0.0344283	0.0331363	-0.118525	0.0672603	-0.104079	-0.0434757	-0.0269116	0.0773068	0.0451356	0.0494599	0.0413284	-0.0658731	0.163994	0.154576	-0.00916373	-0.17567	0.110811	0.0484989	0.0101369	-0.0764468	0.0560644	-0.157226	0.109109	0.0417598	-0.0449455	0.11139	-0.0117586	0.216479	-0.223296	-0.0675482	0.155237	-0.136269	-0.140492	0.0876844	-0.130607	-0.0377561	0.0168938
GO_NEGATIVE_REGULATION_OF_PROTEIN_AUTOPHOSPHORYLATION	-0.169219	-0.229508	0.428372	-0.0573441	-0.439963	-0.374538	-0.288352	-0.363677	-0.128323	0.215862	-0.218654	-0.137381	-0.0275807	-0.127071	0.17455	-0.106535	-0.317689	0.31684	-0.214949	0.130549	-0.232165	0.52304	0.372266	0.517719	0.0247757	0.246408	-0.442268	0.0800236	0.176254	0.000100467	-0.140428	-0.0668316	0.30412	-0.0246179	0.155069	-0.45654	-0.142922	0.248611	-0.106187	0.287148	-0.568603	-0.421636	-0.0422762	-0.530015	-0.519822	0.506733	-0.444431	-0.175984	-0.288179
GO_ACID_SECRETION	0.264339	0.121793	-0.177487	0.31363	0.311821	0.312092	0.342549	0.195869	0.202516	-0.0346439	0.177581	-0.119843	0.21773	0.293271	0.0146889	0.0235568	0.220432	0.129026	-0.0071292	0.0850381	0.20426	-0.242877	-0.193952	-0.128558	-0.121984	-0.326164	0.115558	0.0983445	0.254445	-0.0954968	-0.0871253	0.119826	-0.222909	-0.140367	0.0119509	0.0974918	-0.0165618	-0.197396	-0.0986219	-0.109401	0.090421	-0.204321	0.128537	-0.0173797	0.142442	-0.0632463	0.0724958	-0.0248544	0.140724
GO_POSITIVE_REGULATION_OF_ADAPTIVE_IMMUNE_RESPONSE	-0.031096	0.219697	0.36022	-0.461585	-0.436076	-0.234362	-0.327467	-0.355086	0.0109671	0.0965494	-0.135173	-0.0127125	-0.237395	0.0833549	-0.0198576	-0.416496	-0.215888	0.354925	-0.200913	0.236814	-0.0164877	0.29883	0.246676	0.280255	0.0954622	0.183782	-0.331595	-0.0699577	0.114965	-0.00808669	0.146812	-0.388635	0.0493632	0.0643062	0.341201	-0.206509	0.217952	0.178365	0.206054	0.473391	-0.340543	-0.134048	-0.319328	-0.196508	-0.332763	0.26422	-0.27689	-0.17786	0.0526068
GO_REGULATION_OF_OSTEOCLAST_DIFFERENTIATION	-0.0946875	0.0402606	-0.0508152	-0.148498	-0.0430957	0.0108347	-0.0867081	-0.256869	-0.0391144	0.0706472	-0.286393	-0.251256	0.251602	0.0948894	-0.179491	-0.303918	-0.309073	0.207829	0.0618259	0.357139	0.031037	0.0190898	-0.0601285	0.240724	0.00285892	0.173813	-0.104355	-0.194268	-0.0623999	-0.114776	0.0694331	-0.368634	-0.0684924	-0.100986	0.0420193	-0.0404257	0.106615	-0.0160331	0.0982761	0.262684	-0.158797	-0.0397552	0.055638	-0.0254241	-0.101949	-0.0183841	-0.339089	-0.188475	0.00405037
GO_REGULATION_OF_PROTEIN_BINDING	0.0494771	0.0124768	0.16737	0.00803263	0.0476518	-0.0685727	0.183979	-0.014013	-0.194981	-0.0490856	-0.322492	-0.245027	0.0501925	0.0190563	0.0319991	0.019496	-0.216267	0.117888	0.183549	0.235122	0.186053	0.146262	0.0378242	-0.0304556	0.0365475	0.119618	-0.106932	-0.254697	0.0653487	-0.0348899	0.00702564	-0.00419341	0.110334	-0.0761939	-0.0506139	-0.0452018	-0.0707903	-0.0888604	-0.124942	0.0152997	-0.210517	-0.195635	0.0537704	-0.00586244	-0.148722	0.0246877	-0.11506	-0.0265649	0.0407295
GO_CARDIAC_SEPTUM_DEVELOPMENT	-0.337201	0.070127	0.315323	-0.297989	-0.101212	-0.0944294	-0.0336812	-0.194471	-0.0733143	-0.266927	-0.349329	-0.242221	-0.0450723	-0.292965	-0.137751	-0.0232495	-0.19464	0.00879541	0.0104062	-0.0574101	0.00531818	0.0826797	0.145753	0.14898	0.282821	0.160277	0.0620736	-0.239045	0.0422684	0.0571198	0.0317826	-0.177015	0.230223	-0.0989179	0.299484	-0.0284331	-0.11745	0.168099	0.106924	0.30614	-0.284252	0.0669717	0.157753	-0.114674	-0.0738723	0.286137	-0.281138	-0.197532	-0.0113905
GO_REGULATION_OF_ICOSANOID_SECRETION	0.50892	-0.343423	-0.193486	0.228755	-0.352224	0.42292	0.15729	-0.158645	0.419741	-0.0523644	0.460305	-0.0664459	0.0287869	0.247659	0.139505	-0.282309	0.321459	0.372117	-0.363932	0.139885	0.151684	0.0138778	0.296224	0.130162	-0.100646	-0.0260961	-0.24899	0.183429	0.40823	0.408488	0.134731	0.207412	-0.189982	-0.0284214	0.325351	-0.462135	0.0127557	-0.112061	0.147229	0.0768473	-0.0449087	-0.455378	0.217758	-0.533132	-0.519919	-0.0143249	-0.0342605	-0.351726	-0.160844
GO_L_ALPHA_AMINO_ACID_TRANSMEMBRANE_TRANSPORT	0.250066	0.142477	-0.100533	0.208696	0.173061	0.306386	0.391746	0.0820663	-0.0404011	-0.161621	-0.443647	-0.545204	0.229247	-0.0650262	-0.439162	0.0907121	-0.133836	0.260777	0.147204	0.299825	0.353706	-0.19852	-0.0376074	0.0454504	-0.239034	0.19556	0.243088	-0.300657	0.183181	-0.106234	0.00769863	0.109867	0.0167343	-0.34518	-0.214407	0.0289729	-0.290739	-0.255549	0.0252242	0.0319023	-0.0438461	-0.0854842	0.236234	0.179093	0.0869773	-0.163777	-0.130264	0.207723	0.327897
GO_REGULATION_OF_HISTONE_METHYLATION	-0.320074	-0.0810875	0.265137	-0.158245	-0.0654949	-0.326729	-0.151558	-0.078046	0.116614	0.216061	0.0309645	0.425007	-0.122947	0.212643	0.331865	0.0555417	-0.142868	-0.0666572	-0.0834705	-0.176112	-0.289653	-0.00729939	-0.0326007	-0.138056	0.115355	0.0675152	0.0770532	-0.0705556	-0.20181	0.200944	0.0497757	-0.180507	0.119557	0.351361	0.189677	0.0233615	-0.29172	0.225431	0.0323832	0.329943	0.0319923	0.14955	-0.123251	0.0313573	-0.0882073	0.226154	-0.345939	-0.294091	-0.239782
GO_POSITIVE_REGULATION_OF_MITOCHONDRIAL_FISSION	-0.0793672	-0.229339	0.41991	0.48481	-0.18014	-0.0972752	0.343439	-0.0960016	-0.219222	0.123561	-0.285658	-0.216843	-0.0413759	-0.204759	-0.107424	0.127078	-0.51534	0.41291	0.34426	0.341011	0.376215	0.0628092	0.378182	-0.355103	-0.434223	0.118364	0.0233796	-0.495852	-0.389771	-0.446543	-0.509112	0.11011	-0.0535463	0.320108	-0.116675	-0.1772	-0.239088	-0.574476	-0.258019	-0.434822	0.171062	-0.249567	0.415375	0.516709	0.175395	0.037763	0.453574	0.377806	0.412935
GO_ANTIMICROBIAL_HUMORAL_RESPONSE	0.182488	0.013946	0.438193	-0.161847	-0.276687	0.252354	-0.10428	-0.070996	0.081351	0.244156	-0.0575902	-0.0892302	0.315031	-0.0431693	0.125493	0.0588897	-0.141481	0.17656	-0.415098	0.0262407	-0.225245	0.523429	0.286578	-0.0949884	0.25513	0.104548	-0.403405	-0.0729762	0.126343	-0.0952713	0.158382	-0.153146	0.242422	0.187386	0.266304	-0.459336	0.100625	0.0948193	-0.0292041	0.215345	-0.334655	-0.119611	-0.14483	-0.379948	-0.468443	0.0812855	-0.269138	-0.280764	-0.398519
GO_EPIDERMIS_MORPHOGENESIS	-0.32392	-0.103008	0.175319	-0.19559	-0.136944	-0.0530825	0.0601136	-0.0380143	0.104699	0.232288	-0.0445021	-0.172628	0.218279	-0.114806	0.0704242	0.019555	-0.0488162	-0.301002	-0.300643	-0.214608	-0.0658927	0.0629925	0.169549	0.167303	-0.179106	0.267982	-0.267119	-0.0510329	0.231463	0.172596	-0.00713502	-0.309578	-0.00072339	-0.0377805	-0.0255265	-0.332289	-0.268788	0.0408967	-0.212225	0.218926	-0.394259	-0.217912	-0.25764	-0.4105	-0.334101	0.186557	-0.268109	-0.0706831	-0.202748
GO_INTERMEDIATE_FILAMENT_BASED_PROCESS	-0.361444	-0.0124211	0.0584289	0.0110395	0.335665	-0.158835	0.133648	-0.222999	0.08514	0.303334	-0.131141	0.0415836	0.137562	0.170115	0.398103	0.0314296	-0.20109	-0.155312	0.0223022	0.000188367	-0.365035	-0.098174	0.168215	-0.0485664	0.118242	0.046644	-0.214447	-0.227764	0.11032	-0.18816	-0.236084	-0.277832	-0.0127329	0.184114	0.0252766	-0.114451	-0.189092	-0.0291493	-0.10125	0.0910344	-0.253386	-0.17267	-0.0387271	-0.169397	-0.261976	0.214656	-0.225125	-0.368637	0.112651
GO_COGNITION	0.0149884	0.0085465	-0.241733	0.3468	0.43604	0.247154	0.488656	0.276279	-0.0956118	-0.287861	-0.105506	-0.366729	0.207935	0.187323	-0.233756	0.163519	-0.198774	0.248072	0.396852	0.300003	0.335538	-0.337602	-0.347738	-0.365877	-0.284103	-0.339568	0.271904	-0.263649	-0.037036	-0.369355	-0.149529	0.064459	-0.293869	-0.283801	-0.328086	0.31815	-0.234209	-0.262745	-0.145771	-0.250165	0.330104	-0.0434854	0.327541	0.327561	0.270876	-0.296764	0.185613	0.304843	0.373735
GO_RESPONSE_TO_ZINC_ION	0.0362887	0.308095	0.192234	0.121937	-0.212564	0.0850065	-0.00280028	-0.183579	0.278551	0.135652	-0.338849	0.0110408	0.132242	-0.0721746	0.00265448	-0.0221025	-0.0591766	-0.0914957	-0.230982	0.20481	0.0361205	0.00226938	0.0698145	0.143771	-0.00684321	0.172309	-0.215075	0.0345663	0.150123	0.0232998	0.17489	0.19057	0.0782336	-0.0764511	0.137437	-0.12706	0.278729	-0.0751342	0.2388	0.2221	-0.317719	0.153365	-0.0543723	-0.299759	-0.398873	-0.201723	-0.220645	0.0256438	0.0784041
GO_AXIS_SPECIFICATION	-0.199232	0.145534	-0.0311792	-0.279593	-0.0349748	-0.286975	0.0581079	-0.0148597	-0.173492	-0.0453855	-0.287406	-0.20208	-0.102734	-0.0111479	-0.208371	-0.11176	-0.285685	-0.0608884	0.0616882	-0.000903307	0.0841774	0.0152841	-0.0799079	-0.0557606	0.0219707	0.22764	0.0956205	-0.171189	0.00838576	0.103721	-0.0464145	-0.0349365	-0.00576742	-0.0205994	0.0403656	0.0236357	-0.0804811	0.312412	-0.00903401	0.234512	-0.102581	-0.0155044	0.133863	-0.146729	-0.0796925	-0.0911294	-0.0852788	-0.0699766	-0.0364835
GO_PHOSPHATIDYLINOSITOL_METABOLIC_PROCESS	-0.0855199	-0.00175216	0.00771693	0.146287	0.035481	0.021342	0.288172	-0.0881332	-0.0110205	-0.308284	-0.25203	-0.290774	-0.115216	-0.0862036	-0.231272	-0.288286	-0.122269	0.30307	0.297332	0.355627	0.213196	-0.0486145	0.0349446	-0.103418	-0.0921635	-0.122002	-0.0681894	-0.229855	-0.271881	-0.236671	-0.0651856	-0.0799718	0.0782375	-0.0329379	-0.130536	0.207052	-0.0146573	-0.0559589	0.0432616	0.210414	0.154648	0.0359873	0.0521267	0.190221	0.228924	-0.026025	0.163455	0.0724476	0.343761
GO_CELL_PART_MORPHOGENESIS	-0.0561261	-0.0200414	-0.0885566	0.25619	0.358797	0.109375	0.405672	0.23867	-0.0582376	-0.242443	-0.177646	-0.337046	0.268108	0.125901	-0.122756	0.156504	-0.188608	0.149454	0.355153	0.23478	0.280844	-0.226199	-0.141495	-0.273565	-0.128423	-0.21284	0.23703	-0.255653	-0.125527	-0.276178	-0.0976859	-0.00832129	-0.140407	-0.190301	-0.188676	0.211448	-0.233449	-0.174311	-0.0790307	-0.118143	0.169124	-0.0470181	0.273052	0.261697	0.257459	-0.122302	0.0277854	0.223436	0.279214
GO_PIGMENT_GRANULE_LOCALIZATION	0.0510834	-0.180504	-0.265492	0.409899	0.189639	0.0994654	0.162621	-0.144398	-0.420465	-0.116932	-0.0798512	-0.320206	0.0183098	-0.0673662	-0.314139	-0.0813936	-0.159823	0.349966	0.321202	0.367917	0.44603	-0.108517	-0.360312	-0.0417047	-0.334801	-0.0358667	0.00928284	-0.345941	-0.24564	-0.34931	-0.301147	0.123531	-0.172598	-0.185646	-0.283112	0.196339	-0.22053	-0.300504	-0.347196	-0.295277	0.251541	-0.262748	0.15196	0.271446	0.243139	-0.424144	0.343456	0.399596	0.3552
GO_VASCULAR_ENDOTHELIAL_GROWTH_FACTOR_SIGNALING_PATHWAY	0.119404	0.490152	0.494434	-0.17545	-0.227437	0.138487	-0.211589	0.201598	0.142187	-0.372898	-0.451632	-0.328592	-0.294502	-0.0429656	-0.265007	0.27312	-0.309286	-0.0533207	0.0181469	-0.184199	0.166873	0.487276	0.465026	0.308924	0.409931	0.385763	0.175231	-0.363519	0.443373	0.218856	0.299807	-0.0459339	0.330661	-0.295907	0.520806	-0.270023	0.0459491	0.351048	0.165497	0.449046	-0.213673	-0.185316	0.347025	-0.300428	-0.148871	0.424761	-0.0723894	0.206137	0.0971781
GO_RESPONSE_TO_ORGANOPHOSPHORUS	-0.00145923	0.0842989	0.0552467	0.106381	0.197178	0.181089	0.244182	0.0190933	-0.106168	0.00782499	-0.10706	-0.21298	0.130333	0.0501584	0.00231769	-0.0117048	-0.142718	0.103667	0.0303964	0.128831	0.0511822	-0.111561	-0.100898	-0.07193	-0.117398	-0.217877	0.0284361	-0.131196	-0.064202	-0.119819	0.0747284	0.0217647	-0.0728292	-0.0256472	-0.00157053	-0.0583591	-0.065359	-0.131632	0.112471	0.172814	-0.0211412	-0.113363	0.0716012	-0.0612531	-0.0447345	0.0813169	-0.0948755	0.0418746	0.085286
GO_AXO_DENDRITIC_TRANSPORT	-0.152429	-0.202357	0.141682	0.371492	0.305888	0.00950366	0.370817	0.1113	-0.256882	0.122575	0.0171407	0.0663864	0.29641	0.095589	0.239517	0.309389	-0.408747	0.0767561	0.345216	0.14317	0.195668	0.133427	0.0546956	-0.346498	-0.281801	-0.0100051	-0.00602976	-0.247945	-0.0448367	-0.174477	-0.361115	0.0105951	0.027134	0.136893	-0.32497	0.0385146	-0.314178	-0.223273	-0.377064	-0.381339	0.0735435	-0.145842	-0.063675	0.330101	0.141853	-0.193352	-0.0117631	-0.0436925	0.18477
GO_SKELETAL_MUSCLE_TISSUE_REGENERATION	-0.0683573	0.168795	-0.00280721	-0.0721032	-0.155654	-0.210584	-0.042566	-0.141273	-0.0983601	-0.303881	-0.431894	-0.295763	0.000369019	0.00128274	-0.335772	0.0849151	0.116858	0.0452842	-0.0873917	0.145975	-0.0089089	0.00217691	-0.0947865	0.263963	0.108576	0.194393	0.0102288	-0.0859467	0.102692	0.093009	0.211165	0.125383	0.0511094	-0.391217	-0.0302381	-0.408979	-0.0952041	0.240244	-0.213672	0.165186	-0.255892	-0.135052	0.0564977	-0.234851	-0.274994	-0.0704315	-0.237621	-0.100378	-0.104137
GO_POLYSACCHARIDE_BIOSYNTHETIC_PROCESS	-0.0552273	0.106515	-0.158025	0.0247409	0.0608091	0.217106	0.280242	0.0356548	-0.297279	-0.117951	-0.409268	-0.365144	0.182035	-0.00068907	-0.286067	-0.155388	-0.251281	0.181635	0.120676	0.35194	0.255165	-0.196815	-0.063073	-0.0537184	-0.084295	0.113576	0.124091	-0.333323	-0.182209	-0.0656641	-0.0814501	-0.0402156	0.00707476	-0.214115	-0.253311	0.0957626	-0.142566	-0.0532885	0.0112411	0.0346739	-0.0966592	-0.0547118	0.197688	0.0519127	0.0297787	-0.1301	-0.137052	0.155045	0.181237
GO_GLAND_MORPHOGENESIS	-0.358807	0.171373	0.251846	-0.369706	-0.10207	-0.241131	0.0095795	-0.221243	-0.060138	-0.131328	-0.424077	-0.341987	0.266038	-0.226868	-0.149123	0.0386524	-0.192707	-0.0828443	-0.175303	0.0956536	0.134339	0.185086	0.137016	0.157044	0.2487	0.261934	-0.2022	-0.249927	0.0931853	0.162971	0.153641	-0.297747	0.247289	-0.223145	0.0458123	-0.139167	-0.00531965	0.328775	-0.0338957	0.400705	-0.37791	-0.00496091	0.100897	-0.223432	-0.317125	0.262661	-0.407204	-0.0759336	-0.264209
GO_NEGATIVE_REGULATION_OF_ADAPTIVE_IMMUNE_RESPONSE	-0.186455	0.216555	0.0292166	-0.415186	-0.397291	-0.167246	-0.300057	-0.349805	0.0928555	0.0576438	-0.175195	-0.107696	-0.154214	0.184756	-0.0856756	-0.392857	-0.0286539	0.209097	-0.119227	0.173241	-0.217314	0.275053	-0.095798	0.362463	0.212729	0.185087	-0.138785	-0.0439892	0.135027	0.184035	0.328015	-0.234854	0.254651	-0.000679911	0.248715	0.00809439	0.296844	0.325801	0.375988	0.447909	-0.308838	-0.234206	-0.349417	-0.296256	-0.219469	0.02009	-0.405928	-0.20315	-0.00874973
GO_REGULATION_OF_SYSTEMIC_ARTERIAL_BLOOD_PRESSURE_BY_CIRCULATORY_RENIN_ANGIOTENSIN	-0.0157171	-0.359698	-0.0279612	-0.19148	-0.333908	0.156207	-0.342907	-0.173709	-0.192704	-0.211531	-0.0462697	-0.174156	-0.282297	-0.205032	-0.148471	-0.133242	-0.122761	-0.0577806	-0.165165	0.373434	-0.19534	-0.252562	-0.301629	0.157519	0.228243	0.0966276	-0.10528	-0.296778	0.199616	0.171156	-0.0942748	-0.530375	-0.224751	0.0995173	0.336165	-0.113529	0.154262	0.294467	-0.158798	0.372146	-0.196485	-0.331227	0.388275	0.0878575	-0.412509	0.436735	0.093444	-0.0389334	-0.0110183
GO_RIBOSOME_BIOGENESIS	0.195098	-0.113841	0.188238	-0.0773966	-0.176624	-0.265014	-0.108037	-0.238823	-0.349593	0.311558	0.0724267	0.267618	-0.195731	-0.257518	0.308973	0.021842	-0.396012	0.114815	0.207812	0.205496	0.0647368	0.424275	0.240921	-0.0301443	-0.334738	0.344316	-0.413292	-0.12164	-0.0793016	-0.114091	-0.342476	0.0151278	0.20011	0.243681	-0.108838	-0.28307	-0.0208883	-0.320587	-0.264856	-0.260946	0.0466566	-0.327953	-0.00302301	0.0887516	-0.291619	-0.0597723	0.27531	0.152099	-0.0244032
GO_B_CELL_HOMEOSTASIS	-0.254217	0.0255715	0.180599	-0.359007	-0.330046	-0.217255	-0.193765	-0.327397	0.284926	-0.0577108	-0.380014	-0.0780958	-0.130997	0.205425	0.109992	-0.227039	0.0633008	0.484301	-0.0508632	0.275697	-0.100051	0.360088	-0.0736165	0.0849773	0.179658	0.209622	-0.227428	-0.16714	-0.0775242	0.135199	0.197692	-0.390999	-0.109904	-0.0861972	0.388472	-0.250491	0.0874608	0.408867	0.38548	0.523049	-0.297385	-0.08572	-0.418147	-0.193389	-0.206827	-0.0989196	-0.423484	-0.28081	-0.102224
GO_IRE1_MEDIATED_UNFOLDED_PROTEIN_RESPONSE	0.283525	0.332048	0.0540624	-0.0255192	-0.122831	-0.133249	0.470708	-0.182111	-0.214842	-0.294555	-0.49073	-0.434458	-0.42146	-0.206361	-0.422911	-0.150045	-0.307942	0.416791	0.359814	0.306713	0.142859	0.23588	0.175852	0.383355	0.0894994	0.427134	-0.0655603	-0.465681	0.0091226	-0.110785	0.346911	-0.0216964	0.076128	-0.277176	-0.241363	-0.139704	-0.235058	-0.000540831	-0.0829289	0.287933	0.0526364	-0.117086	-0.0560924	0.162852	-0.107804	-0.131492	-0.0460001	-0.0561734	0.0910387
GO_POSITIVE_REGULATION_OF_CALCIUM_ION_DEPENDENT_EXOCYTOSIS	0.415798	0.214957	-0.585516	0.665997	0.703035	0.461404	0.662915	0.538887	0.112443	-0.479763	0.375427	-0.404652	0.503146	0.428101	-0.2541	0.0826992	-0.0303194	0.0806073	0.49772	0.333234	0.560168	-0.63662	-0.434659	-0.618566	-0.465357	-0.5597	0.517818	-0.0963129	0.19417	-0.341848	-0.120418	0.490919	-0.54949	-0.23726	-0.492303	0.502253	-0.303807	-0.562903	-0.268632	-0.612238	0.510197	-0.143789	0.368458	0.585088	0.56974	-0.607262	0.483514	0.560423	0.417208
GO_POSITIVE_REGULATION_OF_ENDOCYTOSIS	-0.0802478	0.0727026	-0.0559229	-0.105744	-0.134367	-0.112688	0.169187	-0.155349	-0.0719255	0.00356187	-0.336524	-0.285706	0.302769	-0.0322547	-0.0504236	-0.0506633	-0.228311	0.197552	0.248816	0.345103	0.283893	-0.065684	0.142458	-0.0229583	0.126411	-0.0391786	-0.0190321	-0.300123	-0.192207	-0.153701	0.0749231	-0.143874	-0.0123901	-0.0499624	0.0803138	-0.0626109	-0.0201855	-0.0257367	0.13589	0.301094	-0.224771	0.0268542	0.00267625	0.0932773	-0.108955	-0.159122	-0.206889	-0.0281262	0.0404756
GO_MRNA_SPLICE_SITE_SELECTION	0.0340732	-0.135649	-0.0187413	0.241885	-0.0691763	-0.144454	-0.112715	0.148953	0.0944871	0.295775	0.317628	0.0195538	-0.16896	0.117478	0.183393	-0.137601	-0.0449023	-0.132811	0.26894	-0.2356	-0.236592	0.299409	-0.0779605	-0.0635437	-0.378599	0.223514	-0.154009	-0.0724186	-0.181687	-0.066266	-0.4179	-0.176175	-0.106294	0.334869	0.145631	-0.249323	0.0221409	0.254077	-0.354993	-0.162511	-0.136385	-0.332972	0.011793	-0.0545585	-0.22469	0.127938	0.331179	0.139839	0.182822
GO_REGULATION_OF_TRANSLATION_IN_RESPONSE_TO_STRESS	-0.455772	-0.0568793	0.457084	-0.357631	-0.408085	-0.376634	-0.129815	-0.458547	-0.470618	0.283299	-0.497953	-0.0209612	-0.449383	-0.0180678	0.423901	-0.521761	-0.685234	0.0661138	0.275018	0.205061	0.118906	0.654088	-0.0677481	0.224971	-0.263561	0.569862	-0.593068	-0.263174	0.23849	0.0284878	-0.380794	-0.461038	0.125356	0.384045	0.088882	-0.195025	0.0417027	0.142026	-0.0953796	0.275626	-0.308982	-0.193061	-0.238895	-0.145416	-0.322329	0.1212	-0.170705	0.1758	0.191149
GO_PHENOL_CONTAINING_COMPOUND_BIOSYNTHETIC_PROCESS	-0.074367	-0.109032	-0.124455	0.245219	0.396994	0.0702562	0.351952	0.272009	-0.0911939	0.279798	-0.0760037	-0.195747	0.440772	0.199958	0.0119099	-0.04134	-0.139371	0.235476	0.127098	0.0636557	0.251885	-0.0290954	-0.18314	-0.101729	-0.168264	-0.0411573	0.165608	-0.0545209	-0.162812	-0.340332	-0.330528	-0.063217	-0.152391	0.0809895	-0.320708	0.0689613	-0.272745	-0.267347	-0.371859	-0.335643	0.125288	0.107006	-0.112525	0.302355	0.230156	-0.184768	0.0958044	0.0490287	0.298378
GO_POSITIVE_REGULATION_OF_ERYTHROCYTE_DIFFERENTIATION	-0.410204	-0.0438472	0.274319	-0.27458	-0.289326	-0.0688536	-0.0815946	-0.237026	-0.311315	0.0956122	-0.31683	-0.140819	-0.256429	0.0369497	0.116017	-0.363223	-0.496167	-0.0566662	-0.219545	-0.0175075	-0.00643158	0.412422	0.385884	0.180121	-0.0378666	0.422357	-0.488276	-0.136381	0.196785	0.280468	-0.201495	-0.339563	0.167819	0.105613	0.332643	-0.327864	-0.0447762	0.0332208	-0.0698915	0.32523	-0.403307	-0.316468	0.249527	-0.219867	-0.378172	0.326235	-0.465683	-0.116368	-0.231615
GO_DENDRITIC_CELL_MIGRATION	0.0544843	0.0398962	-0.0273406	-0.369562	-0.380193	-0.25105	-0.267564	-0.261508	-0.146194	0.245299	-0.186317	-0.161158	0.098853	-0.265209	0.134153	-0.126728	-0.351237	0.340559	0.113821	0.404919	0.131541	0.0712224	0.296376	0.151517	0.1018	0.0924006	-0.3037	-0.153559	0.12383	-0.184713	0.275653	-0.446006	-0.176396	-0.00780283	0.482618	-0.319417	0.208114	0.0313894	0.383081	0.534953	-0.374891	-0.37334	0.0255555	-0.349887	-0.348415	0.26477	-0.428178	-0.159694	-0.115998
GO_SENSORY_PERCEPTION_OF_TEMPERATURE_STIMULUS	0.38096	-0.161468	-0.21841	0.42451	0.254353	0.316282	0.0480541	0.309449	0.266464	-0.0690597	0.00656294	-0.43666	0.191448	0.226327	-0.231528	0.262514	0.312053	-0.306415	0.203876	-0.0104201	0.18402	-0.345811	0.061685	-0.510296	-0.18365	-0.333663	0.167274	0.0796497	0.401672	0.0923418	-0.0201522	0.306414	-0.0221907	-0.199109	-0.0459822	-0.02306	-0.282342	-0.316977	-0.0329876	-0.140894	0.133636	-0.427772	0.356227	0.197917	-0.0743973	0.122714	0.226575	0.233921	0.0787645
GO_LYSOSOMAL_TRANSPORT	-0.0355384	-0.0988898	-0.0469888	0.229238	0.0777776	-0.179984	0.344174	-0.0226867	-0.260577	-0.275054	-0.318039	-0.287427	-0.0606587	-0.209493	-0.186551	-0.0400897	-0.295691	0.355575	0.397377	0.375191	0.32679	-0.0567155	-0.00164315	-0.140559	-0.0947253	0.00330901	0.0312177	-0.360908	-0.362226	-0.329857	-0.0179048	-0.143597	-0.107485	0.0513808	-0.282567	0.0807778	-0.205024	-0.255475	-0.0245903	-0.0347167	0.149644	0.126954	0.178796	0.327576	0.177758	-0.121118	0.0197283	0.162575	0.333945
GO_POSITIVE_REGULATION_OF_DNA_BIOSYNTHETIC_PROCESS	-0.149256	0.094573	0.0484294	-0.0543388	-0.0904425	-0.344769	0.00986235	-0.161324	-0.207308	0.0532586	-0.313758	-0.0931063	-0.200214	-0.166173	-0.0459158	-0.143409	-0.322185	0.289689	0.1432	0.223226	0.13228	0.324908	0.108853	0.0232037	-0.189331	0.11575	-0.307006	-0.268767	-0.0680788	-0.120814	-0.189036	-0.266749	-0.175311	0.0743384	0.00541459	-0.16066	-0.0505636	0.0364797	-0.0301001	0.123521	-0.120694	-0.225287	-0.277931	-0.0775931	-0.0554846	-0.0211365	-0.0032117	0.110634	0.206673
GO_POSITIVE_REGULATION_OF_MACROPHAGE_ACTIVATION	-0.204173	0.316111	-0.326074	-0.558704	-0.157633	0.252145	-0.494704	-0.250008	-0.256426	0.109265	-0.181051	-0.0400636	0.32374	0.24679	0.0783181	-0.333078	-0.146144	0.263327	-0.146524	0.499897	0.0211663	-0.0979781	-0.220005	0.243673	0.0213508	0.0476541	-0.18594	0.102441	0.0853164	-0.0836662	0.239096	-0.351142	-0.0364349	0.24597	0.206205	-0.0999977	0.483177	-0.0382707	0.055109	0.445831	-0.264435	0.117701	-0.137268	-0.197753	-0.333826	-0.375502	-0.462239	-0.209813	-0.234231
GO_REGULATION_OF_CALCIUM_MEDIATED_SIGNALING	0.0678391	-0.234346	-0.23098	0.115529	0.140524	0.235733	0.290197	0.174704	-0.0521917	-0.0760405	-0.262593	-0.388864	0.159052	-0.0211098	-0.241919	0.132841	-0.168738	0.265481	0.302661	0.36962	0.301842	-0.17702	-0.188377	-0.218378	-0.23053	-0.0815294	0.115021	-0.236509	-0.0774178	-0.26233	-0.0396524	-0.174966	-0.288344	-0.266423	-0.0662178	0.06778	-0.0812059	-0.0226215	-0.133464	0.0871545	0.0419796	-0.134303	0.326507	0.242864	0.188606	-0.00490998	0.0781339	0.265545	0.286429
GO_REGULATION_OF_ALPHA_BETA_T_CELL_ACTIVATION	-0.133747	0.13237	0.250478	-0.378356	-0.42896	-0.18641	-0.336959	-0.35269	-0.0209145	0.154379	-0.148565	-0.13771	-0.144644	0.142099	0.00925498	-0.222342	-0.126192	0.281723	-0.119779	0.292777	-0.157423	0.330962	0.136591	0.295782	0.181709	0.124821	-0.374342	-0.113033	0.2397	0.0841357	0.239664	-0.288304	0.319072	0.200588	0.339586	-0.204757	0.214145	0.202557	0.259944	0.544736	-0.49101	-0.249904	-0.259355	-0.329102	-0.393663	0.083296	-0.42932	-0.282808	-0.190465
GO_MUSCLE_ORGAN_DEVELOPMENT	-0.182805	0.0101368	0.18155	-0.024251	-0.0473173	-0.0196725	0.000178415	-0.0466736	0.00211253	-0.0817709	-0.229895	-0.213887	0.0563474	0.0420473	-0.0432779	0.114692	-0.0373596	-0.0309475	-0.0449963	0.025298	0.011009	0.0457361	0.0721573	0.00146236	0.201637	0.154631	-0.00256227	-0.149646	0.120087	0.0711136	0.0941481	-0.0328065	0.127008	-0.129829	0.16063	-0.0412081	-0.061443	0.134509	-0.00608404	0.233696	-0.184544	-0.0709592	0.119036	-0.153535	-0.188122	0.1359	-0.16282	-0.0692529	-0.0528751
GO_POSITIVE_REGULATION_OF_HEMOPOIESIS	-0.169579	0.105386	0.211847	-0.261288	-0.311448	-0.146209	-0.191603	-0.246553	-0.109924	0.0275134	-0.283526	-0.243408	-0.0403181	-0.0807057	-0.0149166	-0.306814	-0.284748	0.189687	-0.0763392	0.19553	0.04805	0.268895	0.112627	0.254309	0.144589	0.235702	-0.294201	-0.264728	0.181481	0.0790786	0.16265	-0.283736	0.1251	-0.0672121	0.231823	-0.256973	0.103237	0.230863	0.164141	0.445603	-0.33546	-0.239419	-0.0180126	-0.217888	-0.313431	0.158656	-0.339032	-0.0886725	-0.145942
GO_OUTFLOW_TRACT_SEPTUM_MORPHOGENESIS	-0.347948	0.496168	0.199867	-0.204194	-0.129624	-0.265043	0.159379	-0.234809	-0.197115	-0.373661	-0.506283	-0.396548	-0.243241	-0.265164	-0.277627	-0.278703	-0.292768	0.153597	0.289811	0.13803	0.249083	0.182315	-0.113915	0.235232	0.360563	0.276233	0.191575	-0.119782	0.245466	-0.109074	0.0222449	-0.250895	0.0237528	-0.135498	0.272818	0.0867346	-0.190563	0.229475	0.390519	0.425134	-0.265042	0.115545	0.0974719	-0.0856703	0.0701772	0.384134	-0.155286	-0.137197	0.2943
GO_REGULATION_OF_MAMMARY_GLAND_EPITHELIAL_CELL_PROLIFERATION	0.122379	-0.164171	0.112236	-0.0195102	0.0506198	-0.0745916	0.146495	0.326327	-0.0568245	0.0435862	-0.259004	-0.159038	0.0921908	0.0117499	0.179638	0.187873	-0.0569799	0.163942	-0.0949942	0.150803	0.0897684	-0.176151	-0.214209	0.313174	0.385602	0.125898	-0.209104	-0.0823507	0.118066	0.183425	0.29812	-0.0870521	0.192879	-0.201316	0.0667185	-0.203048	0.0109566	-0.0494728	-0.226898	0.174214	-0.253252	-0.231407	0.156196	-0.229216	-0.280191	0.274345	-0.35213	-0.171614	-0.378102
GO_MYELOID_CELL_HOMEOSTASIS	-0.275442	0.0556281	0.171108	-0.294911	-0.323588	-0.0198042	-0.0940143	-0.246575	-0.195864	0.128775	-0.316558	-0.266257	-0.0351802	-0.108245	0.0231372	-0.220971	-0.312065	0.125977	-0.128875	0.0546462	-0.0775907	0.318384	0.151526	0.132962	0.106386	0.356367	-0.312208	-0.191641	0.144154	0.126541	0.0296784	-0.206642	0.202507	0.10714	0.202967	-0.237781	0.0945853	0.0828402	-0.00281995	0.368278	-0.327814	-0.259116	-0.00922221	-0.232183	-0.293882	0.173755	-0.258594	-0.161178	-0.222462
[truncated: 6,671 more rows]
[truncated: 26 more columns]

## Sheet: S7
pathway	2589_CTRL_CAU	2653_PD_CAU	2667_CTRL_CAU	2669_CTRL_CAU	2671_CTRL_CAU	2673_CTRL_CAU	2675_CTRL_CAU	2677_CTRL_CAU	2679_PD_CAU	2685_PD_CAU	2687_PD_CAU	2689_PD_CAU	2725_PD_CAU	2727_PD_CAU	2729_CTRL_CAU	2731_CTRL_CAU	2733_CTRL_CAU	2748_CTRL_CAU	2750_CTRL_CAU	2752_CTRL_CAU	2754_CTRL_CAU	2756_CTRL_CAU	2758_CTRL_CAU	2774_PD_CAU	2776_PD_CAU	2778_PD_CAU	2780_PD_CAU	2782_PD_CAU	2784_PD_CAU	2786_PD_CAU	2788_PD_CAU	2790_PD_CAU	2792_PD_CAU	2803_PD_CAU	2805_CTRL_CAU	2579_PD_CAU	2581_PD_CAU	2583_PD_CAU	2585_PD_CAU	2587_CTRL_CAU	2591_CTRL_CAU	2593_PD_CAU	2595_CTRL_CAU	2597_CTRL_CAU	2599_CTRL_CAU	2601_CTRL_CAU	2615_CTRL_CAU	2617_CTRL_CAU	2619_CTRL_CAU
[truncated: 6,891 more rows]
[truncated: 26 more columns]

[truncated: 42 more sheets: S8, S9, S10, S11, S12, S13, S14, S15, S16, S17, S18, S19, S20, S21, S22, S23, S24, S25, S26, S27 …]
