# Supplementary material for: Blood transcriptomic signatures associated with molecular changes in the brain and clinical outcomes in Parkinson’s disease
Source: Nat Commun. 2023 Jul 5;14:3956. doi: 10.1038/s41467-023-39652-6 (PMC10322907; doi:10.1038/s41467-023-39652-6)
Supplement: Supplementary file 6 — Source Data [file 41467_2023_39652_MOESM6_ESM.xlsx]

## Sheet:  1b & Fig 4a
Sample	PC1	PC2	Age_grouped	Group
2589_CTRL_CAU	-23.5875	20.4109	CTRL	CTRL_CAU
2590_CTRL_PUT	-24.2201	10.3864	CTRL	CTRL_PUT
2653_PD_CAU	6.10241	-13.2541	over55	PD_CAU
2654_PD_PUT	-13.9846	-16.686	over55	PD_PUT
2667_CTRL_CAU	25.1662	2.82054	CTRL	CTRL_CAU
2668_CTRL_PUT	-17.0713	-7.19725	CTRL	CTRL_PUT
2669_CTRL_CAU	47.3947	12.7032	CTRL	CTRL_CAU
2670_CTRL_PUT	-14.3249	3.2207	CTRL	CTRL_PUT
2671_CTRL_CAU	15.6398	10.8381	CTRL	CTRL_CAU
2672_CTRL_PUT	-13.0057	9.76389	CTRL	CTRL_PUT
2673_CTRL_CAU	29.8609	6.86997	CTRL	CTRL_CAU
2674_CTRL_PUT	-16.7232	1.95991	CTRL	CTRL_PUT
2675_CTRL_CAU	17.1779	3.98479	CTRL	CTRL_CAU
2676_CTRL_PUT	-11.8679	2.11904	CTRL	CTRL_PUT
2677_CTRL_CAU	9.67511	9.08052	CTRL	CTRL_CAU
2678_CTRL_PUT	-14.2863	4.1568	CTRL	CTRL_PUT
2679_PD_CAU	34.2647	-6.87545	under55	PD_CAU
2680_PD_PUT	-15.2662	-4.7751	under55	PD_PUT
2685_PD_CAU	1.61055	2.58172	over55	PD_CAU
2686_PD_PUT	8.43388	1.96584	over55	PD_PUT
2687_PD_CAU	3.95968	24.4712	over55	PD_CAU
2688_PD_PUT	-29.3555	25.8062	over55	PD_PUT
2689_PD_CAU	-2.55599	6.87831	over55	PD_CAU
2690_PD_PUT	-17.545	1.50967	over55	PD_PUT
2725_PD_CAU	23.5166	5.54148	over55	PD_CAU
2726_PD_PUT	-3.82216	4.17108	over55	PD_PUT
2727_PD_CAU	3.65042	-8.34831	over55	PD_CAU
2728_PD_PUT	-15.5404	-10.3587	over55	PD_PUT
2729_CTRL_CAU	4.2637	10.7385	CTRL	CTRL_CAU
2730_CTRL_PUT	-14.6791	6.84553	CTRL	CTRL_PUT
2731_CTRL_CAU	32.8128	11.1443	CTRL	CTRL_CAU
2732_CTRL_PUT	-13.5261	7.87767	CTRL	CTRL_PUT
2733_CTRL_CAU	16.508	1.91437	CTRL	CTRL_CAU
2734_CTRL_PUT	-17.3046	2.77446	CTRL	CTRL_PUT
2748_CTRL_CAU	21.7419	-4.76836	CTRL	CTRL_CAU
2749_CTRL_PUT	-10.4042	-6.42189	CTRL	CTRL_PUT
2750_CTRL_CAU	28.9698	12.015	CTRL	CTRL_CAU
2751_CTRL_PUT	-7.58779	7.59144	CTRL	CTRL_PUT
2752_CTRL_CAU	15.3681	13.2376	CTRL	CTRL_CAU
2753_CTRL_PUT	-2.52537	8.33421	CTRL	CTRL_PUT
2754_CTRL_CAU	15.0855	8.29494	CTRL	CTRL_CAU
2755_CTRL_PUT	-11.8311	8.41188	CTRL	CTRL_PUT
2756_CTRL_CAU	24.4115	-6.58561	CTRL	CTRL_CAU
2757_CTRL_PUT	-16.8766	-10.724	CTRL	CTRL_PUT
2758_CTRL_CAU	33.8013	-8.61226	CTRL	CTRL_CAU
2759_CTRL_PUT	4.76345	-7.31502	CTRL	CTRL_PUT
2774_PD_CAU	23.6627	-15.7123	over55	PD_CAU
2775_PD_PUT	-12.9431	-16.0996	over55	PD_PUT
2776_PD_CAU	5.70003	-12.7608	UK	PD_CAU
2777_PD_PUT	-12.6574	-11.3155	UK	PD_PUT
2778_PD_CAU	8.91128	-13.1676	over55	PD_CAU
2779_PD_PUT	-5.13968	-19.6002	over55	PD_PUT
2780_PD_CAU	3.48337	-1.70395	under55	PD_CAU
2781_PD_PUT	-15.7368	0.118101	under55	PD_PUT
2782_PD_CAU	12.4085	-8.63382	over55	PD_CAU
2783_PD_PUT	-18.5209	0.601675	over55	PD_PUT
2784_PD_CAU	7.83158	-12.8778	over55	PD_CAU
2785_PD_PUT	-17.1086	-10.7736	over55	PD_PUT
2786_PD_CAU	8.38753	-11.1821	over55	PD_CAU
2787_PD_PUT	10.6456	-5.52137	over55	PD_PUT
2788_PD_CAU	18.56	-18.5663	over55	PD_CAU
2789_PD_PUT	-2.57087	-23.5	over55	PD_PUT
2790_PD_CAU	9.74229	2.33262	under55	PD_CAU
2791_PD_PUT	-15.2249	-0.925353	under55	PD_PUT
2792_PD_CAU	13.5992	-5.55351	over55	PD_CAU
2793_PD_PUT	-15.1938	-9.02489	over55	PD_PUT
2802_PD_PUT	-12.1347	-1.00052	UK	PD_PUT
2803_PD_CAU	-12.7399	-0.222218	UK	PD_CAU
2804_CTRL_PUT	-10.5113	-14.9097	CTRL	CTRL_PUT
2805_CTRL_CAU	33.1195	-8.60653	CTRL	CTRL_CAU
2579_PD_CAU	27.7675	1.42469	over55	PD_CAU
2580_PD_PUT	-21.1035	-2.40216	over55	PD_PUT
2581_PD_CAU	39.408	-16.0532	over55	PD_CAU
2582_PD_PUT	-16.23	-19.8414	over55	PD_PUT
2583_PD_CAU	27.8668	-3.63224	over55	PD_CAU
2584_PD_PUT	-17.4186	-17.7167	over55	PD_PUT
2585_PD_CAU	13.879	-0.0973049	over55	PD_CAU
2586_PD_PUT	-19.8988	-11.7209	over55	PD_PUT
2587_CTRL_CAU	22.7282	-5.49733	CTRL	CTRL_CAU
2588_CTRL_PUT	-13.5271	-19.6958	CTRL	CTRL_PUT
2591_CTRL_CAU	10.5641	11.6726	CTRL	CTRL_CAU
2592_CTRL_PUT	-23.015	13.0241	CTRL	CTRL_PUT
2593_PD_CAU	46.8151	-7.20546	over55	PD_CAU
2594_PD_PUT	-18.832	-11.8169	over55	PD_PUT
2595_CTRL_CAU	8.8111	10.635	CTRL	CTRL_CAU
2596_CTRL_PUT	-20.0093	5.99122	CTRL	CTRL_PUT
2597_CTRL_CAU	11.0414	11.4778	CTRL	CTRL_CAU
2598_CTRL_PUT	-22.3467	7.18407	CTRL	CTRL_PUT
2599_CTRL_CAU	18.6288	13.3221	CTRL	CTRL_CAU
2600_CTRL_PUT	-19.5376	11.6686	CTRL	CTRL_PUT
2601_CTRL_CAU	0.504027	5.47218	CTRL	CTRL_CAU
2602_CTRL_PUT	-19.8734	9.17308	CTRL	CTRL_PUT
2615_CTRL_CAU	-2.09902	24.8197	CTRL	CTRL_CAU
2616_CTRL_PUT	-26.0446	19.7655	CTRL	CTRL_PUT
2617_CTRL_CAU	11.8558	12.3965	CTRL	CTRL_CAU
2618_CTRL_PUT	-18.4497	13.2078	CTRL	CTRL_PUT
2619_CTRL_CAU	25.0548	21.2149	CTRL	CTRL_CAU
2620_CTRL_PUT	-19.753	6.15792	CTRL	CTRL_PUT
2621_CTRL_CAU	15.6487	19.1657	CTRL	CTRL_CAU
2622_CTRL_PUT	-23.9834	13.2081	CTRL	CTRL_PUT
2623_CTRL_CAU	-19.4181	24.8904	CTRL	CTRL_CAU
2624_CTRL_PUT	-22.176	15.9814	CTRL	CTRL_PUT
2625_PD_CAU	9.16416	14.2648	over55	PD_CAU
2626_PD_PUT	-19.2012	0.853114	over55	PD_PUT
2627_PD_CAU	-12.8198	16.6326	under55	PD_CAU
2628_PD_PUT	-22.6838	10.8106	under55	PD_PUT
2633_PD_CAU	24.7375	13.4429	over55	PD_CAU
2634_PD_PUT	-13.985	4.69269	over55	PD_PUT
2635_CTRL_CAU	23.8585	10.4959	CTRL	CTRL_CAU
2636_CTRL_PUT	-23.3439	9.639	CTRL	CTRL_PUT
2637_CTRL_CAU	4.25354	4.91851	CTRL	CTRL_CAU
2638_CTRL_PUT	-16.2063	-4.95748	CTRL	CTRL_PUT
2639_CTRL_CAU	12.1823	22.9578	CTRL	CTRL_CAU
2640_CTRL_PUT	-14.4252	3.4411	CTRL	CTRL_PUT
2641_CTRL_CAU	26.9596	2.66318	CTRL	CTRL_CAU
2642_CTRL_PUT	-15.6427	-5.8612	CTRL	CTRL_PUT
2643_CTRL_CAU	-0.622768	14.1565	CTRL	CTRL_CAU
2644_CTRL_PUT	-21.2459	11.083	CTRL	CTRL_PUT
2645_PD_CAU	15.4165	-5.4302	under55	PD_CAU
2646_PD_PUT	-20.1777	-5.30701	under55	PD_PUT
2647_PD_CAU	15.9876	6.68288	UK	PD_CAU
2648_PD_PUT	-9.89169	-12.5422	UK	PD_PUT
2649_PD_CAU	21.9811	-0.66874	over55	PD_CAU
2650_PD_PUT	-17.2671	-22.0367	over55	PD_PUT
2681_PD_CAU	22.8857	-21.6123	over55	PD_CAU
2682_PD_PUT	-15.1965	-30.8866	over55	PD_PUT
2683_CTRL_CAU	39.2748	9.61578	CTRL	CTRL_CAU
2684_CTRL_PUT	-19.4282	2.67551	CTRL	CTRL_PUT
2703_PD_CAU	-12.8175	-12.207	UK	PD_CAU
2704_PD_PUT	-14.8234	-12.5582	UK	PD_PUT
2705_CTRL_CAU	-18.4117	5.65224	CTRL	CTRL_CAU
2706_CTRL_PUT	-14.1214	4.5014	CTRL	CTRL_PUT
2707_CTRL_CAU	-10.0429	-13.9963	CTRL	CTRL_CAU
2708_CTRL_PUT	13.4169	1.29496	CTRL	CTRL_PUT
2709_CTRL_CAU	-8.75576	-23.5683	CTRL	CTRL_CAU
2710_CTRL_PUT	3.87535	-6.06509	CTRL	CTRL_PUT
2711_CTRL_CAU	14.642	-7.38059	CTRL	CTRL_CAU
2712_CTRL_PUT	-11.7429	-11.8458	CTRL	CTRL_PUT
2713_PD_CAU	22.0589	8.7753	over55	PD_CAU
2714_PD_PUT	-8.47525	10.6276	over55	PD_PUT
2715_PD_CAU	19.6964	-13.0643	over55	PD_CAU
2716_PD_PUT	-6.80939	-14.6862	over55	PD_PUT
2717_CTRL_CAU	13.9201	-1.25518	CTRL	CTRL_CAU
2718_CTRL_PUT	-12.1848	-10.4408	CTRL	CTRL_PUT
2719_CTRL_CAU	24.2336	1.88064	CTRL	CTRL_CAU
2720_CTRL_PUT	-7.95867	-2.71947	CTRL	CTRL_PUT
2721_PD_CAU	7.75869	-8.72496	under55	PD_CAU
2722_PD_PUT	-16.7825	-5.84993	under55	PD_PUT
2723_PD_CAU	21.9092	-16.6014	over55	PD_CAU
2724_PD_PUT	-11.8626	-17.5593	over55	PD_PUT

## Sheet: 1g
gene	S2589_CTRL_CAU	S2667_CTRL_CAU	S2669_CTRL_CAU	S2671_CTRL_CAU	S2673_CTRL_CAU	S2675_CTRL_CAU	S2677_CTRL_CAU	S2729_CTRL_CAU	S2731_CTRL_CAU	S2733_CTRL_CAU	S2748_CTRL_CAU	S2750_CTRL_CAU	S2752_CTRL_CAU	S2754_CTRL_CAU	S2756_CTRL_CAU	S2758_CTRL_CAU	S2805_CTRL_CAU	S2587_CTRL_CAU	S2591_CTRL_CAU	S2595_CTRL_CAU	S2597_CTRL_CAU	S2599_CTRL_CAU	S2601_CTRL_CAU	S2615_CTRL_CAU	S2617_CTRL_CAU	S2619_CTRL_CAU	S2621_CTRL_CAU	S2623_CTRL_CAU	S2635_CTRL_CAU	S2637_CTRL_CAU	S2639_CTRL_CAU	S2641_CTRL_CAU	S2643_CTRL_CAU	S2683_CTRL_CAU	S2705_CTRL_CAU	S2707_CTRL_CAU	S2709_CTRL_CAU	S2711_CTRL_CAU	S2717_CTRL_CAU	S2719_CTRL_CAU	S2590_CTRL_PUT	S2668_CTRL_PUT	S2670_CTRL_PUT	S2672_CTRL_PUT	S2674_CTRL_PUT	S2676_CTRL_PUT	S2678_CTRL_PUT	S2730_CTRL_PUT	S2732_CTRL_PUT
ANGPT2	6.54295	8.21369	7.2694	6.53035	8.04809	6.64165	7.19524	8.53088	7.09293	7.03889	7.56984	6.76683	6.70678	7.06521	9.21233	7.09633	7.73181	8.38947	6.73666	7.25826	6.99224	7.19314	7.82271	7.27074	7.29914	7.03695	6.97127	7.37619	7.35583	7.71967	6.36652	7.758	7.24319	8.54706	6.87702	7.04469	8.59173	8.00276	6.96466	8.03556	7.38243	8.76811	7.75099	6.39328	7.9021	6.23019	7.33094	8.11838	7.3683
CIRBP	11.9924	12.5535	12.2066	12.1508	12.0798	12.1003	12.0434	10.6889	12.4529	12.0377	13.024	11.9217	12.2449	12.0777	10.7645	12.3154	12.0829	10.3509	12.0523	12.0544	12.1292	12.1629	12.1354	12.0177	12.039	11.7707	11.8612	12.1394	12.3623	11.1669	12.1221	10.355	11.8784	12.0148	12.2757	12.792	11.7143	11.8497	12.2285	11.5395	12.0971	12.3153	12.1914	11.9783	11.9558	12.0424	12.1396	10.632	12.5402
HBA1	10.5055	13.9366	11.26	10.4872	12.6193	11.6835	11.4499	8.84101	12.6007	10.9992	10.2377	8.65983	8.09776	10.1123	13.1099	14.0184	13.1361	9.46657	9.94748	12.0155	8.08339	9.3818	11.3383	10.8557	12.1772	10.4935	9.86549	8.56159	10.1159	11.5677	9.58446	13.8442	10.3138	10.777	9.3242	10.9196	13.0841	9.01947	10.2411	10.4124	10.8139	14.6213	11.4587	8.74283	12.6607	12.684	11.3382	8.57109	12.656
HBA2	11.0317	14.5244	11.7811	11.3753	13.0883	12.0054	12.1998	9.64297	13.3362	11.5129	10.6602	9.27313	9.25526	9.71129	13.5431	14.5819	12.4669	10.2086	10.475	12.8287	9.01806	10.0415	11.8307	11.6116	12.756	11.2931	10.5239	9.29835	10.8245	12.1952	10.3803	14.1654	10.9755	11.4951	10.3539	10.5446	13.6669	9.78174	10.7	10.8603	11.4318	15.2156	11.9731	9.43862	13.0881	13.1919	12.2588	9.58025	13.4162
HBB	11.7859	14.3812	12.341	11.2221	13.5101	12.8622	12.5538	8.25175	13.6389	11.0806	11.38	9.4386	9.78666	11.2954	14.0982	15.2431	14.3273	11.5838	11.7055	13.6256	9.92146	10.8168	12.7326	12.3297	13.3573	11.7619	11.0691	10.0987	10.7654	12.7196	10.7325	13.4753	11.5751	11.8367	10.9105	11.5064	14.6693	10.4391	10.6116	12.023	11.8194	15.4036	12.2071	8.89397	13.5133	13.6827	11.9953	8.18035	13.2861
MT1M	8.42707	9.18627	8.3485	8.63918	9.17735	7.77033	7.66283	9.66415	8.08305	8.29035	9.07596	7.55577	8.21105	7.95399	8.85698	8.77456	8.09016	9.99254	8.14022	8.19738	7.40683	6.99736	8.70275	7.35061	9.17556	7.5393	7.51579	7.38414	7.44086	9.6781	8.31324	10.7501	7.17246	8.63006	7.77951	9.41069	8.64125	9.28007	8.12876	8.89192	8.28555	9.11028	8.11295	8.13253	9.68216	7.66523	7.77491	9.55242	8.26001
MYBPC1	9.37914	9.92209	9.56679	10.865	9.71728	10.2298	9.69541	10.654	10.0338	9.90283	8.98034	10.0966	9.52995	9.22743	9.59624	10.6994	8.9974	11.0833	8.86527	9.35579	9.0023	8.5357	8.92833	8.58213	10.1582	9.79193	9.14986	8.24185	8.75603	9.97768	9.89764	11.1054	8.71332	9.39871	8.72301	9.32352	10.4762	10.4558	9.86589	10.9246	8.92924	10.0434	9.05974	9.76902	9.3457	9.85698	9.27457	10.9979	10.4912
TARBP1	9.39523	8.33592	9.47139	9.33879	9.20617	9.50884	10.0975	7.84457	9.19542	9.23103	9.37182	9.02593	9.35596	9.39418	8.16043	8.895	9.02806	8.16704	9.53505	9.53788	9.49852	9.62395	9.42184	9.33442	8.74006	9.02082	9.36941	9.42287	9.36847	8.54168	9.02871	7.56258	9.43254	9.06852	9.34719	9.746	8.34507	8.68038	9.11258	8.59962	9.60005	8.34539	9.85625	9.49568	9.3757	8.96021	9.93413	7.51334	9.17828
VGF	9.7298	5.27609	9.07257	10.0534	10.2278	10.652	10.094	7.71507	9.83252	8.94954	6.47026	9.49074	9.17721	9.0923	5.40573	9.39003	7.02837	5.30042	9.21941	9.04436	8.63929	9.16013	7.72397	10.2081	7.5778	8.90904	9.97374	9.97423	9.99962	10.8354	9.60963	6.44137	9.90628	6.73531	9.86929	10.8566	7.93752	7.28264	7.25002	7.29212	9.65803	4.72796	10.1685	10.4135	10.2516	10.9022	10.4368	7.39268	10.0419
TRIP10	7.51192	8.63997	7.78113	7.26025	7.86485	6.96454	7.01798	9.4451	7.77222	8.29976	8.33413	7.5881	7.37805	7.39604	8.21569	8.33453	8.26425	10.0094	6.88105	7.76376	6.75759	7.51245	8.41727	7.17944	7.73594	7.70711	7.17218	6.65606	7.49107	7.84347	7.8133	9.43424	6.79787	8.24634	7.18829	7.18534	7.83475	7.43236	7.91403	8.35033	8.00859	9.01337	7.23692	6.5059	7.63859	6.6854	7.2104	9.86678	7.71953
TUBB3	11.4388	9.21485	10.5886	11.2736	11.5178	11.5278	11.096	9.86347	11.0859	10.0633	10.4125	10.898	11.1208	10.5646	8.82181	10.7482	9.53834	7.81066	10.4828	10.6125	10.6161	10.8315	9.27533	11.6113	10.3226	10.8014	10.9676	11.4312	10.9386	10.9714	11.1381	10.0168	10.9914	9.0438	11.2706	11.8654	11.1173	10.0708	9.85143	9.2717	11.2435	8.56651	11.611	11.2754	10.7408	11.7716	11.375	9.9509	10.7684
DEPP1	7.91677	10.3242	8.07244	8.66535	9.36282	9.16531	6.57965	12.5496	8.78578	9.87478	11.5156	8.16548	8.65562	8.61822	10.2742	11.2934	10.8075	11.1018	8.05947	9.44142	8.06072	7.68182	10.4194	8.23337	8.84043	7.92051	8.55433	7.07581	8.17335	9.48658	8.30641	7.4539	8.10421	9.20852	8.368	8.68376	10.6112	10.7784	9.14031	9.94146	8.47248	10.9553	8.35087	8.17655	9.2135	9.19594	7.35388	12.1079	9.36259
NUPR1	9.88797	10.54	10.0399	10.2065	10.4715	9.76147	10.0341	11.8347	10.1152	10.4904	9.82914	10.0866	10.2568	9.65557	11.6213	10.5867	10.2905	11.8977	9.06451	10.2492	8.9519	9.02228	10.917	9.27442	10.1616	10.0037	9.4376	9.31088	8.94352	9.48847	10.1904	12.2613	8.44616	10.5577	8.79521	9.87421	10.1387	10.2055	9.79207	10.7163	9.99445	10.1191	9.63195	9.71205	10.2326	9.23372	10.219	11.9237	10.2332
ANGPTL4	9.30988	9.61943	8.50943	9.46776	10.7024	8.32577	7.66915	11.2979	8.75805	9.31694	11.3262	8.47271	9.39505	8.81125	8.18833	9.6929	9.7217	10.0628	8.00562	8.6997	7.93341	7.75675	9.59124	7.98321	9.41371	8.4903	7.81012	8.03567	7.97889	10.5376	9.48824	10.0962	8.02632	9.43988	8.36088	9.41808	8.52734	10.7164	8.00943	8.94202	9.60791	9.83708	8.9918	8.99571	10.8175	8.64549	8.2961	10.8129	9.21359
GPCPD1	9.63448	10.907	9.27255	9.43772	9.08727	9.02853	9.29541	7.34631	8.42927	8.54901	8.86138	9.76693	9.8262	9.64607	9.07275	9.52887	9.77031	8.06316	10.1029	9.78719	10.0429	9.92154	10.4572	10.1112	9.52672	9.62462	9.99369	9.62205	9.41314	9.00469	9.18386	7.73166	10.3477	9.68102	9.81824	9.2486	8.44258	9.04288	9.24789	8.3679	9.91318	11.9696	9.64767	9.46841	9.73326	9.30159	9.41443	6.80427	8.79107
SEMA3G	8.97642	9.86462	7.78939	7.72155	7.33743	7.46753	8.13398	5.12629	7.3	8.5411	6.96548	7.08228	8.05102	9.49684	8.05529	9.29756	8.70137	8.2498	7.81746	9.97979	8.35267	8.95053	10.5811	8.97138	9.11761	8.42538	8.5311	7.8127	8.95318	7.05817	8.8688	7.63546	8.59331	9.04024	8.74687	7.64062	9.60065	7.90638	8.77321	8.0134	9.77677	11.0822	8.4743	7.90716	8.02721	8.31781	8.97591	5.22095	8.86696
LBH	8.00334	7.60548	7.85378	8.43528	8.12863	8.36368	8.23534	5.84422	8.19075	6.49627	6.39629	7.21264	7.50504	8.25226	7.48224	7.82917	7.0827	7.13473	7.55878	8.88536	7.67431	7.92612	9.37154	8.01367	8.14069	7.92051	7.77096	7.72165	8.65481	7.09361	7.98573	7.33631	7.75929	7.81657	8.06322	8.34821	7.98627	6.45676	6.87904	7.16087	8.3682	7.35309	8.4867	8.0135	8.0768	7.91426	8.38767	6.40491	8.43484
ANKRD20A2	9.02985	7.60548	8.56093	9.07168	9.43275	8.03214	10.2899	11.7373	8.86591	10.2689	7.12069	7.84446	8.15414	9.26361	7.78985	8.69321	10.7962	10.716	8.22344	9.83227	8.97429	9.37816	11.4261	9.708	9.52541	9.9844	8.13534	9.8162	9.05535	9.22418	9.38351	7.98679	8.69515	10.0399	8.4796	8.47301	8.15779	8.80614	10.3143	9.42883	8.81605	7.52735	9.04445	9.48988	10.1249	7.09102	10.1057	12.0259	9.48081
LINC01338	5.82693	5.58082	5.65974	6.04097	5.32278	5.84101	5.30209	7.13937	5.62804	5.66427	5.02747	6.33554	5.56748	5.74655	5.28107	6.46819	6.1121	7.61866	5.51486	5.30415	5.61261	5.25183	5.0056	5.41205	6.09807	5.9274	5.13948	5.06325	4.85525	5.59558	5.56405	6.83904	4.97256	5.17532	5.31755	4.56507	5.52493	6.512	5.86637	7.31408	5.06693	5.17954	4.86332	5.41422	5.50267	5.79773	4.85431	7.16585	5.76196
[truncated: 101 more columns]

## Sheet: 2c
Genotype	Tissue	FCAR	SNCA	TOMM70
CTRL	CAU	0.0446484	6.96642	8.14639
CTRL	PUT	0.974488	6.2528	6.98926
PD	CAU	1.32124	5.60522	6.01373
PD	PUT	1.45981	5.7664	6.24907
CTRL	CAU	0.726589	5.76525	4.82988
CTRL	PUT	1.52754	6.77987	4.76316
CTRL	CAU	0.348375	6.14518	6.89758
CTRL	PUT	0.0580238	7.21521	6.9157
CTRL	CAU	0.588735	6.32914	6.63924
CTRL	PUT	0.233135	6.79366	7.27874
CTRL	CAU	0.259005	5.90023	6.69811
CTRL	PUT	0.236654	6.21578	6.97468
CTRL	CAU	0.173162	6.74471	7.05078
CTRL	PUT	0.487836	7.05775	7.41289
CTRL	CAU	0.918229	6.38807	7.19581
CTRL	PUT	1.11694	6.30834	7.2791
PD	CAU	0.590938	6.26684	5.81332
PD	PUT	0.818737	6.1424	5.73704
PD	CAU	1.95392	6.76719	5.39711
PD	PUT	2.15186	6.26951	5.29066
PD	CAU	1.74666	5.99698	6.5531
PD	PUT	1.79441	6.47127	6.9877
PD	CAU	3.09211	5.8527	5.4536
PD	PUT	2.55213	5.87937	5.41105
PD	CAU	0.431315	5.63983	5.70573
PD	PUT	1.19963	6.57717	5.83156
PD	CAU	0.747098	6.59666	6.42467
PD	PUT	1.32734	6.72085	6.22629
CTRL	CAU	2.62315	5.91626	5.4723
CTRL	PUT	1.81961	6.70627	5.38741
CTRL	CAU	0.429679	6.05676	5.96559
CTRL	PUT	0.536237	6.15141	6.31806
CTRL	CAU	1.75816	5.26468	5.85429
CTRL	PUT	1.4582	5.68386	5.86684
CTRL	CAU	1.64311	6.01094	6.14942
CTRL	PUT	0.980743	6.31555	7.30202
CTRL	CAU	0.235442	6.56699	7.62439
CTRL	PUT	0.134697	6.59615	7.83749
CTRL	CAU	0.22979	6.6752	7.98762
CTRL	PUT	0.635053	6.50747	7.62374
CTRL	CAU	0.367218	5.9408	7.00467
CTRL	PUT	0.620649	6.35034	7.32874
CTRL	CAU	1.58996	6.28814	5.42253
CTRL	PUT	2.39775	6.76234	5.42054
CTRL	CAU	0.879552	6.17627	5.55276
CTRL	PUT	1.90146	6.45002	5.43825
PD	CAU	1.2475	5.62683	5.57561
PD	PUT	1.89711	5.10253	5.40908
PD	CAU	0.945177	5.41973	5.63609
PD	PUT	1.83925	5.20049	5.26247
PD	CAU	0.790037	5.27596	5.16813
PD	PUT	1.45843	5.26065	5.32054
PD	CAU	0.569542	6.12805	6.89317
PD	PUT	-0.272283	5.9199	6.92843
PD	CAU	0.949172	5.44607	6.02208
PD	PUT	2.47318	5.26128	5.32304
PD	CAU	0.748355	5.58035	5.97865
PD	PUT	1.60878	5.6009	5.4527
PD	CAU	2.46486	5.48324	4.76054
PD	PUT	2.39226	5.3096	5.25734
PD	CAU	1.29973	5.31295	5.97229
PD	PUT	2.14312	5.15409	5.93361
PD	CAU	1.12196	5.98103	6.39097
PD	PUT	0.761115	6.03751	6.69662
PD	CAU	1.78146	5.1776	5.04638
PD	PUT	1.73422	5.39852	5.04428
PD	PUT	2.23724	6.18813	5.30098
PD	CAU	0.990237	6.26213	5.57418
CTRL	PUT	1.42387	5.47197	5.46785
CTRL	CAU	1.30062	5.12185	5.40806
PD	CAU	0.693066	5.70979	6.69591
PD	PUT	1.02802	6.64789	7.30972
PD	CAU	1.2262	5.50208	5.54672
PD	PUT	1.345	5.93378	6.4095
PD	CAU	0.401231	5.11666	5.6933
PD	PUT	1.93987	4.81222	5.30737
PD	CAU	1.08854	5.42426	6.29815
PD	PUT	0.634248	5.76108	6.33918
CTRL	CAU	0.324743	5.17276	5.17509
CTRL	PUT	0.753604	5.47828	5.38106
CTRL	CAU	0.618428	6.66353	8.11699
CTRL	PUT	0.881461	6.73371	7.90961
PD	CAU	0.552684	5.437	5.82395
PD	PUT	1.02831	5.55859	6.15278
CTRL	CAU	0.160733	5.96322	7.11485
CTRL	PUT	0.565786	5.99908	6.97084
CTRL	CAU	0.576028	6.46295	7.96996
CTRL	PUT	-0.419264	6.7639	8.10914
CTRL	CAU	0.177728	6.36702	7.68477
CTRL	PUT	0.159189	6.58944	7.811
CTRL	CAU	-2.75617	4.96931	6.00503
CTRL	PUT	0.918269	6.0047	4.83784
CTRL	CAU	0.379795	6.72912	8.03907
CTRL	PUT	0.717719	6.7561	7.83224
CTRL	CAU	0.622394	5.8886	6.49077
CTRL	PUT	0.0546329	6.21182	7.45242
CTRL	CAU	0.453896	6.36311	7.28159
CTRL	PUT	0.687604	6.56028	7.37904
CTRL	CAU	-0.617195	6.61108	7.96049
CTRL	PUT	0.562467	6.61719	7.70425
CTRL	CAU	0.914104	7.02363	8.19069
CTRL	PUT	0.827514	6.75288	7.77162
PD	CAU	3.123	5.0313	5.20778
PD	PUT	2.64556	5.71731	5.63288
PD	CAU	0.252962	7.05314	8.68355
PD	PUT	0.0201874	7.02801	8.53285
PD	CAU	0.646279	7.23359	8.37102
PD	PUT	0.0887188	7.04995	8.11025
CTRL	CAU	-0.0172521	6.14065	7.15211
CTRL	PUT	0.196213	6.45403	7.74481
CTRL	CAU	0.374456	6.49854	7.2806
CTRL	PUT	0.891249	6.75102	7.28984
CTRL	CAU	0.403051	6.10844	7.09133
CTRL	PUT	0.526158	6.06307	7.27352
CTRL	CAU	3.61902	4.7362	4.3981
CTRL	PUT	3.39797	5.07905	4.8873
CTRL	CAU	-0.736663	7.19234	8.43106
CTRL	PUT	-0.0749991	6.9764	8.28709
PD	CAU	2.08071	4.98336	5.22077
PD	PUT	1.38903	5.41863	5.47982
PD	CAU	0.832026	5.52734	6.61331
PD	PUT	1.20612	5.25901	6.25197
PD	CAU	1.48564	5.52506	5.75862
PD	PUT	1.74056	5.30587	5.95068
PD	CAU	1.23605	5.2777	5.67532
PD	PUT	1.02504	5.59071	5.66839
CTRL	CAU	1.3768	5.48427	5.57276
CTRL	PUT	1.55587	6.3559	5.50671
PD	CAU	0.714705	5.4874	5.65852
PD	PUT	1.16224	5.25675	5.99761
CTRL	CAU	-0.00532625	6.55884	7.67436
CTRL	PUT	-0.885378	6.42514	7.06691
CTRL	CAU	-0.729627	7.94825	6.56807
CTRL	PUT	0.0748633	6.64021	7.32226
CTRL	CAU	0.592696	6.48418	5.57301
CTRL	PUT	0.345579	7.68843	6.18833
CTRL	CAU	0.722637	6.20809	7.05817
CTRL	PUT	1.16942	6.09056	6.17511
PD	CAU	4.80826	4.93315	4.87206
PD	PUT	3.64004	5.75605	5.18329
PD	CAU	1.71849	6.61127	5.72824
PD	PUT	1.6771	5.5313	5.39115
CTRL	CAU	1.41053	5.91736	6.16168
CTRL	PUT	0.45822	5.96215	5.87602
CTRL	CAU	0.326941	5.97995	6.08361
CTRL	PUT	0.829258	5.84537	6.02813
PD	CAU	1.25779	6.119	6.20924
PD	PUT	1.00551	6.49234	6.57534
PD	CAU	1.14587	5.94427	5.38797
PD	PUT	0.541848	5.90504	5.47444
CTRL	blood	4.84555	9.10922	5.08831
PD	blood	5.05853	10.023	4.95782
PD	blood	4.19102	9.79526	5.01702
PD	blood	3.94939	9.01348	5.0588
CTRL	blood	4.55924	10.2393	5.32589
PD	blood	4.60027	10.7053	5.28169
PD	blood	3.75145	8.8965	5.31892
CTRL	blood	3.90078	10.8563	5.87081
CTRL	blood	3.59966	10.2595	5.82944
PD	blood	4.0525	11.5694	5.97616
CTRL	blood	3.57417	9.93707	5.10069
PD	blood	6.58603	8.79037	4.32997
CTRL	blood	4.06266	8.42505	5.80871
PD	blood	4.33083	8.80597	4.78116
CTRL	blood	3.84358	10.8665	5.32783
PD	blood	4.61043	10.1866	5.15719
PD	blood	4.07696	11.4628	4.78794
PD	blood	5.01945	11.0972	5.08715
PD	blood	3.85712	9.81143	5.33553
PD	blood	4.06673	10.1789	5.57883
PD	blood	4.1168	7.99216	5.39355
PD	blood	4.4683	8.44065	4.72644
PD	blood	5.17177	9.99994	5.074
PD	blood	4.56488	11.1728	4.84679
PD	blood	4.70613	10.861	5.33395
CTRL	blood	4.00369	10.2535	5.35656
PD	blood	5.03125	10.0438	4.93015
PD	blood	3.68586	9.72903	5.38884
PD	blood	4.24424	8.92103	4.9132
CTRL	blood	4.66056	10.6572	5.0911
PD	blood	3.95906	8.97849	5.77825
CTRL	blood	4.56528	10.1872	5.2285
PD	blood	4.69452	9.99806	5.45195
CTRL	blood	3.64004	9.93501	5.75634
PD	blood	3.93434	8.64052	4.15643
PD	blood	4.51775	11.2052	4.29276
PD	blood	4.82719	7.00207	3.72204
PD	blood	3.82393	9.33182	5.39383
PD	blood	4.17887	10.6086	5.42431
CTRL	blood	3.98837	10.8542	5.69926
PD	blood	4.94462	10.5787	4.84898
PD	blood	4.25307	9.49695	3.89531
PD	blood	4.34343	10.7408	4.70428
CTRL	blood	4.24497	12.4311	5.47391
CTRL	blood	4.81533	8.52922	4.87715
CTRL	blood	3.66635	9.47863	4.38076
CTRL	blood	3.80888	8.37768	3.71274
CTRL	blood	4.21874	9.5453	5.40424
CTRL	blood	4.36532	11.1343	5.52356
PD	blood	5.76929	10.3766	4.53993
PD	blood	4.83143	11.51	5.35614
PD	blood	5.49868	9.71931	4.05282
PD	blood	5.0314	10.1247	5.10198
PD	blood	4.56413	9.61921	4.70876
PD	blood	3.94117	9.43469	5.09161
PD	blood	3.89133	10.3501	5.84594
CTRL	blood	4.76518	9.81078	5.34538
PD	blood	4.36984	10.6071	5.48092
CTRL	blood	5.0399	9.85834	4.6294
PD	blood	3.87101	11.0457	5.54009
PD	blood	4.6418	10.3907	4.53455
CTRL	blood	4.31608	9.96349	4.95977
PD	blood	4.38133	9.0945	5.03722
PD	blood	3.96137	9.28556	4.18787
CTRL	blood	5.41021	9.72184	4.5037
PD	blood	4.74953	8.82614	4.58249
CTRL	blood	4.67354	10.9613	4.76895
PD	blood	3.88287	10.6192	5.20776
PD	blood	5.16988	10.2369	4.87674
CTRL	blood	4.43464	10.4471	5.00913
PD	blood	5.26945	9.63696	4.2337
PD	blood	3.99023	11.1135	4.91164
CTRL	blood	4.95861	10.2256	4.91569
PD	blood	4.82641	10.3933	4.12774
CTRL	blood	4.15049	10.8983	4.49421
CTRL	blood	4.60647	9.71374	4.38219
PD	blood	4.99037	9.27181	4.45203
PD	blood	3.88305	9.12457	4.29199
PD	blood	4.54902	7.09689	3.25489
PD	blood	4.90408	9.82728	4.31279
PD	blood	4.58577	10.1702	4.67329
PD	blood	5.0373	9.53955	4.39995
PD	blood	4.31804	10.2242	5.21443
PD	blood	4.82076	9.65622	4.25191
PD	blood	4.6892	10.1361	5.39918
PD	blood	3.49466	9.51413	5.7856
PD	blood	3.78177	11.1641	5.37659
PD	blood	5.0972	7.97163	4.57211
PD	blood	4.81637	10.8527	4.88571
PD	blood	4.83845	7.76286	5.08218
PD	blood	4.60681	9.73084	5.35922
PD	blood	4.63661	10.1502	5.05676
PD	blood	3.91829	8.83633	4.80523
CTRL	blood	4.27214	8.74799	4.07309
PD	blood	4.49739	9.7284	5.58627
CTRL	blood	2.62891	7.79778	5.65375
CTRL	blood	4.74786	10.4072	5.15649
CTRL	blood	4.41131	9.93198	5.21658
CTRL	blood	4.54135	10.3986	4.31079
PD	blood	4.86904	8.73024	5.43916
CTRL	blood	4.11202	10.3288	4.79427
PD	blood	3.83258	10.1804	5.13519
PD	blood	3.67074	7.38186	4.45622
CTRL	blood	4.07145	8.24798	4.60803
PD	blood	4.17716	9.09812	5.1688
CTRL	blood	4.12956	11.011	4.79934
CTRL	blood	4.64714	10.1337	4.54994
PD	blood	4.99064	10.4101	4.16204
PD	blood	4.04244	10.1434	5.06347
PD	blood	5.35449	9.50513	4.69706
PD	blood	5.74345	10.2733	4.48314
PD	blood	3.59994	9.91132	4.96327
PD	blood	4.34333	10.4113	4.7687
PD	blood	4.70092	10.8369	4.8932
PD	blood	4.63567	9.18861	4.61985
PD	blood	4.72809	9.08932	5.14004
PD	blood	4.40973	10.9741	5.16901
PD	blood	5.27099	10.4289	5.27545
PD	blood	4.9057	11.5986	4.90121
CTRL	blood	3.43152	9.57503	5.1074
PD	blood	3.78137	10.5903	4.86627
PD	blood	4.51428	8.28722	4.67708
CTRL	blood	4.1305	10.2042	5.06004
CTRL	blood	4.54109	9.68086	5.77188
CTRL	blood	3.86664	9.4879	5.21792
PD	blood	4.71375	9.60169	4.86549
PD	blood	4.42444	9.37517	4.31558
CTRL	blood	2.9023	10.1879	5.3905
PD	blood	4.09565	10.3189	4.60735
PD	blood	5.02664	10.1454	4.54462
PD	blood	4.04893	9.40674	5.02258
PD	blood	3.95384	8.11966	5.49765
CTRL	blood	4.81623	10.727	4.81297
PD	blood	3.71815	9.69754	4.68952
CTRL	blood	4.98168	10.1333	4.75225
CTRL	blood	4.25464	10.494	4.86776
CTRL	blood	5.3667	9.96755	4.8353
PD	blood	5.01763	9.81204	4.23531
CTRL	blood	4.91421	10.8937	4.65558
PD	blood	4.26334	10.0933	4.91646
CTRL	blood	4.49081	10.8175	4.49713
CTRL	blood	4.93175	10.4353	4.99606
PD	blood	4.85201	8.18078	4.16239
PD	blood	4.71167	9.19293	4.91138
PD	blood	4.67677	9.4134	4.34321
PD	blood	4.31639	6.65811	3.50583
PD	blood	4.70285	10.168	4.16858
PD	blood	5.27086	9.12553	4.06271
PD	blood	4.75423	10.0155	4.0407
PD	blood	4.38128	8.98187	4.36975
PD	blood	4.72768	10.6514	4.53309
PD	blood	4.19702	9.05924	4.68488
PD	blood	4.70565	10.5761	4.5838
CTRL	blood	4.53409	10.0113	4.59964
PD	blood	4.19979	9.66706	5.3812
PD	blood	4.23069	9.95783	5.05715
PD	blood	4.78563	10.4849	5.16394
PD	blood	5.19163	10.7941	5.25101
PD	blood	4.29793	10.4834	5.53862
CTRL	blood	3.47254	8.88944	4.83761
CTRL	blood	4.93416	10.3556	4.77037
PD	blood	4.71257	10.0632	4.89032
CTRL	blood	4.57019	10.2784	4.81891
PD	blood	4.03438	9.00428	4.70399
PD	blood	4.98984	9.45875	4.2799
PD	blood	5.6736	9.88539	4.96419
CTRL	blood	4.67831	9.08106	4.70553
CTRL	blood	3.88494	10.3147	4.83145
PD	blood	4.98906	10.5193	4.69235
CTRL	blood	4.17069	9.1895	4.19549
PD	blood	4.04721	10.4783	4.90634
CTRL	blood	3.78625	9.50845	4.61542
CTRL	blood	4.74373	10.5863	5.19905
PD	blood	5.00561	8.24186	4.36697
PD	blood	5.5497	9.44774	4.99727
PD	blood	4.39687	8.57232	4.5351
PD	blood	5.2133	10.7225	3.80878
PD	blood	4.77799	10.7756	5.07704
PD	blood	5.06938	8.99899	5.68647
PD	blood	5.06487	10.4369	4.66238
PD	blood	4.29063	7.93079	4.54936
PD	blood	4.47588	10.5709	4.769
CTRL	blood	4.11523	9.20138	4.89066
CTRL	blood	4.3259	9.79362	5.21713
PD	blood	4.24671	8.47666	4.84101
PD	blood	4.24729	8.17615	5.58217
PD	blood	5.35858	8.68368	5.13863
PD	blood	3.83286	9.87811	3.89198
PD	blood	4.15182	9.19486	5.12957
CTRL	blood	4.55935	8.72266	5.0032
PD	blood	5.13429	10.0426	4.54177
PD	blood	5.05678	9.18859	4.5945
PD	blood	5.50846	9.42233	5.21738
PD	blood	5.04219	8.9243	3.87027
CTRL	blood	4.25072	9.83076	5.10412
CTRL	blood	3.99742	11.0718	5.43265
PD	blood	4.39251	10.6864	5.61061
CTRL	blood	4.10627	9.91357	5.2634
PD	blood	3.99809	10.5838	5.3776
PD	blood	4.79774	9.91139	4.93603
PD	blood	5.20305	10.7203	5.45618
PD	blood	5.10837	9.41959	5.05939
PD	blood	4.18954	10.4312	5.40349
PD	blood	4.66942	10.7672	5.10956
PD	blood	4.77578	9.30951	4.79013
PD	blood	4.68512	10.5418	5.04304
PD	blood	5.41193	8.5269	4.44748
PD	blood	4.81893	9.82496	5.04555
PD	blood	4.70416	11.211	5.25086
CTRL	blood	3.80794	9.44983	5.167
CTRL	blood	4.28945	8.73616	5.0153
PD	blood	4.4634	10.138	5.54054
CTRL	blood	4.72102	10.2	5.26229
PD	blood	4.92143	10.161	5.21488
CTRL	blood	3.95063	10.8575	5.25837
PD	blood	4.45936	9.08391	5.15585
CTRL	blood	4.03062	9.24293	4.78699
CTRL	blood	3.77771	10.7944	5.08905
PD	blood	4.74493	9.1512	5.29622
PD	blood	4.50688	10.5982	5.3594
CTRL	blood	5.63355	10.7725	4.648
CTRL	blood	3.75027	10.3579	5.2486
CTRL	blood	3.86065	10.2706	4.73784
PD	blood	4.49326	10.502	5.35722
PD	blood	4.97655	10.4386	5.05608
PD	blood	5.17642	10.0274	5.14638
PD	blood	4.59739	9.78426	5.5026
CTRL	blood	3.73881	10.5145	5.57359
CTRL	blood	3.712	11.5192	4.84305
CTRL	blood	3.54212	8.44237	5.46942
PD	blood	5.22888	9.77061	4.77283
PD	blood	4.28094	9.1832	5.20581
PD	blood	4.58078	8.34339	4.32431
PD	blood	5.06769	10.476	4.63717
PD	blood	4.52086	11.4025	5.1806
PD	blood	3.58582	11.5497	5.82802
PD	blood	4.0251	10.2321	4.70561
PD	blood	4.68674	8.99323	5.21751
PD	blood	4.20917	8.78601	5.19858
PD	blood	5.28401	10.1138	4.76024
PD	blood	5.00939	9.95986	4.88795
PD	blood	4.34561	10.5274	4.46158
PD	blood	3.99162	10.1385	5.59745
PD	blood	4.84921	11.1764	5.47067
CTRL	blood	4.51953	10.5617	4.95726
CTRL	blood	4.55741	10.5374	5.54939
PD	blood	3.92875	9.97051	5.31516
PD	blood	4.92755	8.36046	4.87036
CTRL	blood	4.52574	9.56504	4.62862
PD	blood	4.57491	10.4952	4.72329
PD	blood	2.77421	5.09244	4.56034
CTRL	blood	4.64204	8.14489	5.49557
CTRL	blood	3.96274	10.3508	5.03087
PD	blood	5.17431	9.98127	4.97049
PD	blood	4.53039	10.0126	4.78741
PD	blood	4.157	9.62842	4.40958
PD	blood	3.31779	8.81991	5.37606
CTRL	blood	5.14521	9.5957	5.03322
CTRL	blood	3.97427	9.40182	4.99178
CTRL	blood	5.10644	9.03689	4.33869
PD	blood	4.21014	8.23959	4.64629
PD	blood	4.54713	9.4736	4.72486
PD	blood	4.164	9.18598	5.13575
PD	blood	4.07766	8.96666	5.16883
PD	blood	4.24774	9.27549	5.4418
PD	blood	5.01726	10.6643	4.29244
PD	blood	4.67715	8.60655	5.48552
CTRL	blood	4.307	10.5766	5.26027
PD	blood	3.8213	10.7551	4.98219
PD	blood	3.89054	8.83237	4.98742
CTRL	blood	3.71926	9.47245	4.39533
PD	blood	4.63674	10.3292	5.29875
PD	blood	3.76394	9.49617	5.33906
PD	blood	4.46026	11.098	4.4789
PD	blood	4.94778	10.0118	5.00744
PD	blood	4.30433	8.05924	3.95992
PD	blood	4.56697	10.254	4.95997
PD	blood	4.24972	9.14514	4.92878
PD	blood	3.27758	8.94561	5.72935
PD	blood	3.72188	8.23668	5.37851
PD	blood	4.95566	10.6746	5.52999
PD	blood	5.05506	9.42438	4.38134
PD	blood	4.19386	7.47828	3.97555
PD	blood	5.17095	10.2146	4.65901
PD	blood	4.74634	10.145	4.73409
PD	blood	4.27032	9.88041	4.75028
PD	blood	4.81922	9.87629	4.68571
PD	blood	3.4322	10.4423	4.71695
CTRL	blood	4.54349	9.0528	5.39218
PD	blood	4.80036	9.54201	4.85533
CTRL	blood	4.55781	10.1542	4.60602
CTRL	blood	4.97442	9.60357	4.74404
PD	blood	4.63234	10.2147	4.6891
PD	blood	4.7357	9.47473	4.92679
PD	blood	3.90291	10.179	5.93847
CTRL	blood	4.55612	10.4432	4.75526
CTRL	blood	4.32604	10.1657	5.96941
PD	blood	5.04142	9.30376	5.28277
CTRL	blood	3.97573	8.22268	4.59419
PD	blood	4.47401	10.5355	5.0276
PD	blood	3.81601	10.255	4.24546
CTRL	blood	3.95044	10.4492	5.31373
PD	blood	4.46961	9.82926	4.37374
CTRL	blood	4.27426	9.63689	4.64075
PD	blood	5.04475	10.9007	4.11989
CTRL	blood	4.73482	10.5793	4.54854
PD	blood	4.74792	10.1116	4.67769
PD	blood	5.64278	10.0619	4.48702
PD	blood	6.65582	8.51056	4.35619
PD	blood	5.25887	10.0201	4.84397
PD	blood	4.29526	9.8798	5.83517
PD	blood	5.69415	10.0635	4.61268
PD	blood	4.73988	9.24085	4.40298
CTRL	blood	5.09509	9.73952	4.89017
CTRL	blood	4.13557	10.4136	5.14958
CTRL	blood	5.16875	10.804	4.72288
PD	blood	4.9598	8.76147	3.61891
PD	blood	5.04666	11.1981	4.94664
PD	blood	4.46004	9.21931	5.07191
PD	blood	4.98946	10.8707	4.5725
CTRL	blood	4.66489	9.95979	5.23729
PD	blood	4.38489	10.8744	5.97885
PD	blood	5.33807	10.6928	4.57111
PD	blood	4.71002	9.34321	4.55566
PD	blood	5.19917	9.81431	4.19266
PD	blood	4.91503	8.82134	5.07229
PD	blood	4.80604	8.63627	5.35176
CTRL	blood	4.30061	9.23502	4.26797
PD	blood	5.20697	10.3537	5.15011
CTRL	blood	4.28116	10.1003	5.41992
CTRL	blood	4.07243	9.56662	4.74376
CTRL	blood	3.95137	8.62214	4.76173
PD	blood	5.21208	9.60992	4.83469
CTRL	blood	3.30598	10.197	5.33435
PD	blood	5.53913	9.15497	4.34089
CTRL	blood	2.97824	11.0423	5.71337
CTRL	blood	4.78049	10.3854	5.54383
CTRL	blood	4.6016	11.4948	4.72308
CTRL	blood	3.691	9.44659	5.32727
PD	blood	4.35861	10.0834	5.41084
PD	blood	4.97444	7.55214	3.26443
PD	blood	4.84117	10.8448	5.10945
PD	blood	4.62557	10.465	5.13966
PD	blood	4.19203	10.212	5.11471
PD	blood	4.74189	10.8036	5.88701
PD	blood	4.90635	10.4946	5.21045
PD	blood	5.885	9.14002	4.78869
PD	blood	4.42897	10.7314	5.08992
CTRL	blood	4.80477	9.15215	4.50618
PD	blood	4.22824	8.78254	5.22044
CTRL	blood	5.05778	9.2242	4.78608
CTRL	blood	3.77135	9.38247	5.70147
PD	blood	3.25216	10.0969	5.33126
CTRL	blood	4.38911	10.2156	5.35771
PD	blood	5.08772	10.7695	4.6024
CTRL	blood	3.9647	10.7202	5.52509
CTRL	blood	4.4523	7.76423	5.06575
PD	blood	3.93221	10.6424	4.87103
PD	blood	5.31394	9.17039	5.72917
PD	blood	4.60169	7.7177	5.53704
PD	blood	4.84309	11.2082	4.78217
CTRL	blood	4.37628	9.28351	6.15285
PD	blood	3.54701	9.16439	6.15868
CTRL	blood	4.10647	10.7851	5.46362
PD	blood	4.51563	8.07524	3.84446
PD	blood	4.67045	8.77832	3.92026
CTRL	blood	3.34103	10.7687	5.54318
CTRL	blood	4.14869	9.82824	5.19363
CTRL	blood	4.6033	10.8264	4.6179
CTRL	blood	4.03187	9.62905	5.80215
PD	blood	5.34259	9.99844	4.95962
PD	blood	4.80521	10.7359	5.00711
PD	blood	4.54931	8.86028	5.40784
PD	blood	4.98795	8.92737	5.19521
PD	blood	4.06103	9.15593	4.85005
PD	blood	4.77063	9.11918	4.91415
PD	blood	4.18683	10.3036	6.17813
PD	blood	6.13188	9.07271	4.88769
PD	blood	4.85097	9.68774	5.55347
PD	blood	4.69128	10.308	5.28302
PD	blood	4.38975	8.3933	5.70132
PD	blood	5.60833	8.63396	5.22558
PD	blood	4.52397	9.55686	5.30008
PD	blood	4.74297	10.4751	5.03583
PD	blood	5.14518	9.32684	5.44045
PD	blood	5.58221	9.73006	3.94645
CTRL	blood	4.19766	8.9073	5.35589
PD	blood	4.9126	9.1838	4.8099
PD	blood	4.05943	9.50823	4.73186
PD	blood	4.72197	10.6978	5.26813
PD	blood	4.45503	7.74875	3.68428
PD	blood	3.53029	7.38605	4.72974
PD	blood	4.00115	8.36316	5.17116
PD	blood	3.9096	9.15249	4.10178
PD	blood	4.60717	9.29938	4.61502
CTRL	blood	4.18626	8.83212	5.85879
PD	blood	3.75391	9.17344	5.77469
CTRL	blood	3.73451	9.87885	5.40858
CTRL	blood	4.49903	9.94456	5.23215
CTRL	blood	3.61977	8.76448	5.09932
PD	blood	3.49785	9.71332	4.95977
PD	blood	4.65567	7.7396	4.8634
CTRL	blood	3.67604	9.43297	4.94153
CTRL	blood	3.99368	9.32479	5.11649
PD	blood	4.76119	10.005	4.8772
PD	blood	4.91081	8.4782	4.49958
CTRL	blood	4.64762	9.60419	4.86661
PD	blood	4.91717	10.9201	4.80543
CTRL	blood	4.96223	9.54913	4.8109
PD	blood	5.49711	10.4136	4.87581
PD	blood	4.22565	9.66661	4.88074
PD	blood	5.39073	8.63049	5.26333
PD	blood	4.63795	9.99075	5.04558
PD	blood	5.03178	8.74405	5.04585
PD	blood	5.63494	9.66589	5.01915
PD	blood	4.81413	9.27331	5.03478
CTRL	blood	4.01732	9.6897	5.04038
CTRL	blood	4.63706	9.04515	4.89889
CTRL	blood	4.57409	9.5091	4.75881
PD	blood	4.36691	9.99609	4.83696
PD	blood	4.64678	9.71921	5.24742
CTRL	blood	5.33753	9.786	5.50202
PD	blood	4.74036	9.52254	4.65969
PD	blood	4.25818	8.45659	5.29436
PD	blood	5.15287	10.5264	5.24919
CTRL	blood	4.39345	9.60138	5.51432
PD	blood	4.5515	7.19531	5.7852
CTRL	blood	4.82629	10.8278	5.01068
PD	blood	4.36824	9.26101	5.13476
PD	blood	4.81321	9.87238	4.90605
PD	blood	4.63768	9.54839	5.86544
CTRL	blood	4.43276	9.49453	5.42706
PD	blood	4.78468	10.2585	4.56869
PD	blood	5.12091	10.168	4.69896
PD	blood	4.83725	8.4061	5.12364
CTRL	blood	4.77215	9.62333	4.6837
PD	blood	4.50969	10.2997	5.36279
PD	blood	5.06766	9.53489	4.71444
PD	blood	5.2499	8.38264	4.66937
PD	blood	3.9796	9.97794	4.89012
PD	blood	5.2412	8.9275	4.4621
PD	blood	4.65105	10.3185	5.37809
PD	blood	4.72461	10.0361	4.84993
PD	blood	4.49892	9.43379	5.03819
PD	blood	4.30958	8.49895	4.93383
PD	blood	5.16236	9.32476	4.61055
CTRL	blood	4.54221	9.97586	4.82815
PD	blood	4.30847	9.91588	4.6842
PD	blood	3.77531	9.21269	4.88444
PD	blood	4.37154	10.1021	5.65218
CTRL	blood	4.90562	9.70308	4.88441
PD	blood	4.76476	9.3794	4.91306
CTRL	blood	4.35794	9.52537	4.00041
PD	blood	4.55091	10.079	3.90276
PD	blood	4.74261	8.6491	3.64703
CTRL	blood	3.7559	11.1743	4.98409
PD	blood	4.644	10.0238	4.52363
PD	blood	4.29035	8.84578	4.01841
PD	blood	4.55081	7.74696	3.46131
CTRL	blood	4.96957	9.01049	3.12605
PD	blood	5.19276	10.4757	4.39509
CTRL	blood	4.99352	10.9373	4.20949
CTRL	blood	4.85827	9.71004	4.23023
CTRL	blood	4.76813	10.5884	4.67193
PD	blood	5.21605	8.87103	3.8985
PD	blood	4.6682	10.5899	4.95075
CTRL	blood	5.28394	10.0575	4.62023
PD	blood	5.35453	7.53497	5.37804
PD	blood	5.73945	9.5532	4.01991
PD	blood	5.17705	10.4387	4.77531
PD	blood	5.13859	9.02203	4.79925
PD	blood	4.5531	9.83801	5.15037
CTRL	blood	5.45407	10.1181	4.60226
PD	blood	4.70632	9.97433	4.47988
PD	blood	4.99028	10.0008	4.53204
PD	blood	4.09541	9.10845	5.92709
PD	blood	5.36425	8.71799	5.35274
PD	blood	5.32299	9.91065	4.20347
PD	blood	4.47174	9.57861	4.46051
PD	blood	4.60853	10.1042	4.13722
PD	blood	4.68525	9.84434	4.6852
PD	blood	4.34974	10.2206	5.25527
PD	blood	4.78648	9.86593	5.10787
PD	blood	5.03194	9.87097	4.92517
PD	blood	4.66856	10.4231	4.45782
CTRL	blood	5.32719	10.3941	3.92833
PD	blood	5.69299	8.78036	3.80189
CTRL	blood	4.77303	9.3865	4.46503
PD	blood	4.41259	9.83546	4.94033
PD	blood	5.2075	9.0857	4.58993
CTRL	blood	3.32298	8.12891	5.61886
CTRL	blood	4.2307	10.5618	5.39132
CTRL	blood	4.34785	10.4341	5.3718
CTRL	blood	4.66957	11.5541	5.15663
CTRL	blood	4.8708	10.0235	4.76178
PD	blood	5.16614	9.68811	4.68344
CTRL	blood	4.46261	8.67293	4.64624
CTRL	blood	4.84962	9.42502	4.38325
CTRL	blood	4.80841	9.79279	4.68112
CTRL	blood	5.16119	10.507	5.35745
PD	blood	4.76446	10.2719	4.25201
PD	blood	4.85784	10.3146	4.5163
CTRL	blood	4.27405	9.75187	4.8293
CTRL	blood	4.0504	9.67676	5.14708
PD	blood	5.13587	9.69781	4.34279
PD	blood	5.75636	9.25287	4.62174
PD	blood	3.83535	10.0458	5.07007
PD	blood	4.6508	9.53493	4.77523
PD	blood	4.11289	9.50564	4.73908
PD	blood	4.18865	10.1153	4.7935
PD	blood	4.88356	9.45659	4.44824
PD	blood	4.96983	10.218	4.82989
PD	blood	4.29828	9.51198	4.58705
PD	blood	4.33562	8.9317	5.26094
PD	blood	5.87225	10.6563	4.02682
PD	blood	4.70143	9.6949	4.56035
PD	blood	4.54471	9.98236	4.65739
PD	blood	4.89169	9.85001	4.95492
PD	blood	5.48446	9.49508	4.66534
PD	blood	4.84782	9.63694	4.47879
PD	blood	5.39015	9.83615	4.43165
PD	blood	6.04512	11.131	4.53538
PD	blood	5.61354	9.8904	4.08689
CTRL	blood	4.42191	9.74472	4.76801
CTRL	blood	3.61606	10.6643	5.18644
CTRL	blood	5.27514	9.12922	4.51159
CTRL	blood	5.08072	10.4968	4.32186
CTRL	blood	4.97578	10.9031	4.74814
CTRL	blood	4.60963	10.0008	4.18377
PD	blood	4.35783	10.0048	4.49181
CTRL	blood	4.74784	10.7726	5.46413
PD	blood	4.95438	8.69917	4.34825
CTRL	blood	3.95336	8.32807	4.67104
PD	blood	3.74841	11.044	5.50159
PD	blood	4.4132	9.47924	3.9619
PD	blood	4.35399	9.40401	4.4157
PD	blood	5.43479	10.2728	4.30634
PD	blood	4.56356	9.89801	4.93892
PD	blood	4.82237	7.15822	3.87104
PD	blood	4.25597	9.80201	4.74321
PD	blood	4.72944	10.0945	4.34978
PD	blood	4.75929	10.7963	4.23205
PD	blood	5.23908	8.7564	4.92645
PD	blood	3.61327	8.7772	4.6809
PD	blood	4.19562	9.33864	5.16781
CTRL	blood	4.18279	10.0627	5.39152
PD	blood	5.02173	10.2608	5.21584
PD	blood	4.42403	8.36958	5.07319
PD	blood	5.07771	9.6006	5.55014
PD	blood	4.48278	10.3457	4.92217
CTRL	blood	5.0967	10.0568	4.53835
CTRL	blood	4.59234	9.54419	4.63495
PD	blood	3.65004	10.0216	4.72114
PD	blood	4.64535	10.5809	4.48742
PD	blood	4.97009	10.193	5.02733
PD	blood	4.05348	9.5138	5.54368
PD	blood	4.53883	9.11945	4.60987
CTRL	blood	3.94077	9.41612	5.10991
CTRL	blood	5.06634	9.66315	4.10873
PD	blood	4.39347	8.56455	4.13211
CTRL	blood	4.10653	7.74447	3.60654
PD	blood	4.76455	10.3837	4.38171
PD	blood	4.49079	9.50805	5.05082
CTRL	blood	4.04947	10.1842	4.94626
PD	blood	4.81002	8.43891	3.71994
PD	blood	4.64272	9.65985	4.90157
PD	blood	4.4747	8.25589	3.48966
CTRL	blood	4.89361	9.76575	4.71787
PD	blood	4.44023	9.71545	5.16465
PD	blood	4.35258	10.2507	4.32077
PD	blood	5.14234	9.51244	4.57593
PD	blood	5.21641	10.2581	4.72356
PD	blood	4.25333	9.99957	5.6135
CTRL	blood	4.24236	9.9954	5.19776
CTRL	blood	3.83221	10.5409	4.49939
CTRL	blood	5.68018	9.83633	4.18339
CTRL	blood	3.93156	9.39119	4.78345
CTRL	blood	4.63998	10.0127	4.724
PD	blood	3.74399	10.2052	4.8128
PD	blood	5.62089	10.5909	4.75427
PD	blood	4.22754	9.86176	4.89809
CTRL	blood	4.57111	9.85259	4.58027
PD	blood	5.08798	10.1755	4.65877
PD	blood	5.41786	10.534	5.41872
CTRL	blood	3.58282	8.17389	5.02219
CTRL	blood	4.17737	8.89947	4.84415
PD	blood	4.64717	10.7689	4.94633
PD	blood	4.27422	10.1277	5.01079
PD	blood	4.60717	9.33663	3.95227
CTRL	blood	4.66982	11.0804	4.60424
PD	blood	4.95837	10.1123	4.83394
PD	blood	6.14536	9.71843	4.44499
PD	blood	4.82807	10.1822	4.34872
PD	blood	4.85392	10.9485	4.86496
PD	blood	4.97955	9.39167	4.78915
PD	blood	4.18946	9.83418	5.05908
PD	blood	4.46524	8.88023	5.12705
PD	blood	3.46062	9.77124	5.42199
PD	blood	3.72608	9.01195	4.00147
PD	blood	4.51091	10.421	4.84457
PD	blood	5.02449	9.99456	4.50885
CTRL	blood	5.14184	10.0388	5.02862
PD	blood	5.08087	9.44145	4.4917
PD	blood	4.35991	10.3346	5.41383
PD	blood	5.09021	10.8779	4.91856
PD	blood	4.43452	9.65741	4.9396
PD	blood	4.96076	9.49427	5.13705
PD	blood	4.42469	11.306	5.46805
PD	blood	5.21255	9.57298	5.09888
PD	blood	6.06719	9.92866	4.49171
PD	blood	3.87262	8.83771	4.99739
PD	blood	3.81374	10.8964	4.68974
PD	blood	4.55393	10.2396	5.10704
PD	blood	4.54868	9.47654	4.4133
PD	blood	4.74541	9.66347	4.96985
PD	blood	4.83398	10.168	5.42424
PD	blood	4.67207	9.87816	5.31894
PD	blood	4.89904	8.16062	4.78268
PD	blood	4.15076	9.38199	4.08789
CTRL	blood	3.61228	9.02261	3.18294
PD	blood	5.72984	9.715	4.38968
PD	blood	4.29012	9.68357	5.6454
PD	blood	5.35541	10.2551	4.67635
PD	blood	4.42075	10.1696	5.41238
PD	blood	4.72623	10.1508	5.29729
PD	blood	4.24146	9.77214	4.76399
PD	blood	5.61417	10.1266	4.4554
PD	blood	4.45302	11.2683	5.22741
PD	blood	4.67807	8.05246	4.01519
CTRL	blood	4.51849	8.87539	5.16478
PD	blood	4.55074	9.8465	4.62208
PD	blood	4.93801	8.80383	4.54813
PD	blood	4.31068	9.87291	5.22829
PD	blood	4.41154	11.048	4.8384
CTRL	blood	4.19169	10.5012	4.97917
PD	blood	3.70566	11.2615	5.60232
CTRL	blood	4.2035	10.4658	5.41863
PD	blood	5.80237	10.1543	4.6485
PD	blood	5.19712	10.7632	4.89321
PD	blood	4.6518	11.3437	5.28916
PD	blood	5.34488	10.8635	4.0095
PD	blood	4.75771	8.93796	4.25416
PD	blood	5.05307	10.1687	5.0552
PD	blood	4.43625	9.92885	5.28425
CTRL	blood	4.38687	10.6684	5.17552
PD	blood	5.28368	10.0961	4.94516
PD	blood	4.54491	10.1648	4.86882
PD	blood	5.37887	10.285	5.05577
CTRL	blood	4.31487	10.9496	4.96639
CTRL	blood	4.56324	10.5119	5.49123
PD	blood	5.12155	10.3126	4.82002
PD	blood	5.6111	9.7031	4.65451
PD	blood	5.22918	10.0066	4.67515
PD	blood	4.76928	8.5476	5.18166
PD	blood	4.6998	10.2454	4.85104
PD	blood	4.5819	9.2135	4.22664
PD	blood	4.10175	11.2365	5.45147
PD	blood	4.51161	9.97162	4.94956
PD	blood	4.53764	10.3183	4.86413
PD	blood	4.40312	10.2837	5.21941
CTRL	blood	4.51901	10.8519	5.25683
PD	blood	4.67462	11.0374	5.5927
CTRL	blood	4.63349	11.4819	5.43857
PD	blood	3.80784	8.59795	4.82267
PD	blood	4.91729	9.93136	5.28091
PD	blood	5.04219	10.3478	4.31263
PD	blood	4.84184	9.63613	4.63596
PD	blood	5.00905	8.56224	4.91571
PD	blood	4.0287	9.34749	4.71897
PD	blood	4.75899	9.17986	5.25601
PD	blood	4.14923	10.4528	5.27738
PD	blood	5.15283	11.1887	4.85423
PD	blood	4.58646	10.6136	4.70195
CTRL	blood	5.41098	9.73525	4.52598

## Sheet:  2e_UPDRS
pathway	score	primdiag	updrs3_score	bins
GO_EXTRINSIC_COMPONENT_OF_POSTSYNAPTIC_DENSITY_MEMBRANE	0.508732	1	31	(30,80]
GO_EXTRINSIC_COMPONENT_OF_POSTSYNAPTIC_DENSITY_MEMBRANE	-0.00772105	1	46	(30,80]
GO_EXTRINSIC_COMPONENT_OF_POSTSYNAPTIC_DENSITY_MEMBRANE	0.374056	1	33	(30,80]
GO_EXTRINSIC_COMPONENT_OF_POSTSYNAPTIC_DENSITY_MEMBRANE	0.513067	1	21	(0,30]
GO_EXTRINSIC_COMPONENT_OF_POSTSYNAPTIC_DENSITY_MEMBRANE	0.65103	1	45	(30,80]
GO_EXTRINSIC_COMPONENT_OF_POSTSYNAPTIC_DENSITY_MEMBRANE	0.192668	1	38	(30,80]
GO_EXTRINSIC_COMPONENT_OF_POSTSYNAPTIC_DENSITY_MEMBRANE	-0.221686	1	45	(30,80]
GO_EXTRINSIC_COMPONENT_OF_POSTSYNAPTIC_DENSITY_MEMBRANE	-0.27762	1	33	(30,80]
GO_EXTRINSIC_COMPONENT_OF_POSTSYNAPTIC_DENSITY_MEMBRANE	0.510962	1	12	(0,30]
GO_EXTRINSIC_COMPONENT_OF_POSTSYNAPTIC_DENSITY_MEMBRANE	-0.191045	1	28	(0,30]
GO_EXTRINSIC_COMPONENT_OF_POSTSYNAPTIC_DENSITY_MEMBRANE	0.156179	1	25	(0,30]
GO_EXTRINSIC_COMPONENT_OF_POSTSYNAPTIC_DENSITY_MEMBRANE	0.130677	1	19	(0,30]
GO_EXTRINSIC_COMPONENT_OF_POSTSYNAPTIC_DENSITY_MEMBRANE	0.206096	1	26	(0,30]
GO_EXTRINSIC_COMPONENT_OF_POSTSYNAPTIC_DENSITY_MEMBRANE	-0.191119	1	36	(30,80]
GO_EXTRINSIC_COMPONENT_OF_POSTSYNAPTIC_DENSITY_MEMBRANE	0.0278094	1	43	(30,80]
GO_EXTRINSIC_COMPONENT_OF_POSTSYNAPTIC_DENSITY_MEMBRANE	0.180148	1	22	(0,30]
GO_EXTRINSIC_COMPONENT_OF_POSTSYNAPTIC_DENSITY_MEMBRANE	0.100809	1	24	(0,30]
GO_EXTRINSIC_COMPONENT_OF_POSTSYNAPTIC_DENSITY_MEMBRANE	0.558683	1	31	(30,80]
GO_EXTRINSIC_COMPONENT_OF_POSTSYNAPTIC_DENSITY_MEMBRANE	0.166974	1	53	(30,80]
GO_EXTRINSIC_COMPONENT_OF_POSTSYNAPTIC_DENSITY_MEMBRANE	0.186524	1	40	(30,80]
GO_EXTRINSIC_COMPONENT_OF_POSTSYNAPTIC_DENSITY_MEMBRANE	-0.237929	1	12	(0,30]
GO_EXTRINSIC_COMPONENT_OF_POSTSYNAPTIC_DENSITY_MEMBRANE	0.487399	1	24	(0,30]
GO_EXTRINSIC_COMPONENT_OF_POSTSYNAPTIC_DENSITY_MEMBRANE	-0.00542447	1	28	(0,30]
GO_EXTRINSIC_COMPONENT_OF_POSTSYNAPTIC_DENSITY_MEMBRANE	0.0233686	1	46	(30,80]
GO_EXTRINSIC_COMPONENT_OF_POSTSYNAPTIC_DENSITY_MEMBRANE	-0.0075598	1	34	(30,80]
GO_EXTRINSIC_COMPONENT_OF_POSTSYNAPTIC_DENSITY_MEMBRANE	0.12903	1	43	(30,80]
GO_EXTRINSIC_COMPONENT_OF_POSTSYNAPTIC_DENSITY_MEMBRANE	-0.500757	1	42	(30,80]
GO_EXTRINSIC_COMPONENT_OF_POSTSYNAPTIC_DENSITY_MEMBRANE	0.409193	1	39	(30,80]
GO_EXTRINSIC_COMPONENT_OF_POSTSYNAPTIC_DENSITY_MEMBRANE	-0.101759	1	35	(30,80]
GO_EXTRINSIC_COMPONENT_OF_POSTSYNAPTIC_DENSITY_MEMBRANE	-0.255399	1	16	(0,30]
GO_EXTRINSIC_COMPONENT_OF_POSTSYNAPTIC_DENSITY_MEMBRANE	-0.238515	1	40	(30,80]
GO_EXTRINSIC_COMPONENT_OF_POSTSYNAPTIC_DENSITY_MEMBRANE	0.360299	1	4	(0,30]
GO_EXTRINSIC_COMPONENT_OF_POSTSYNAPTIC_DENSITY_MEMBRANE	0.156756	1	13	(0,30]
GO_EXTRINSIC_COMPONENT_OF_POSTSYNAPTIC_DENSITY_MEMBRANE	-0.0886242	1	19	(0,30]
GO_EXTRINSIC_COMPONENT_OF_POSTSYNAPTIC_DENSITY_MEMBRANE	0.0911699	1	20	(0,30]
GO_EXTRINSIC_COMPONENT_OF_POSTSYNAPTIC_DENSITY_MEMBRANE	0.317594	1	5	(0,30]
GO_EXTRINSIC_COMPONENT_OF_POSTSYNAPTIC_DENSITY_MEMBRANE	-0.326431	1	38	(30,80]
GO_EXTRINSIC_COMPONENT_OF_POSTSYNAPTIC_DENSITY_MEMBRANE	0.356932	1	18	(0,30]
GO_EXTRINSIC_COMPONENT_OF_POSTSYNAPTIC_DENSITY_MEMBRANE	0.087174	1	22	(0,30]
GO_EXTRINSIC_COMPONENT_OF_POSTSYNAPTIC_DENSITY_MEMBRANE	0.0128839	1	26	(0,30]
GO_EXTRINSIC_COMPONENT_OF_POSTSYNAPTIC_DENSITY_MEMBRANE	-0.180245	1	35	(30,80]
GO_EXTRINSIC_COMPONENT_OF_POSTSYNAPTIC_DENSITY_MEMBRANE	-0.281572	1	48	(30,80]
GO_EXTRINSIC_COMPONENT_OF_POSTSYNAPTIC_DENSITY_MEMBRANE	-0.734451	1	52	(30,80]
GO_EXTRINSIC_COMPONENT_OF_POSTSYNAPTIC_DENSITY_MEMBRANE	-0.135496	1	22	(0,30]
GO_EXTRINSIC_COMPONENT_OF_POSTSYNAPTIC_DENSITY_MEMBRANE	-0.146373	1	33	(30,80]
GO_EXTRINSIC_COMPONENT_OF_POSTSYNAPTIC_DENSITY_MEMBRANE	-0.316454	1	22	(0,30]
GO_EXTRINSIC_COMPONENT_OF_POSTSYNAPTIC_DENSITY_MEMBRANE	0.148394	1	30	(0,30]
GO_EXTRINSIC_COMPONENT_OF_POSTSYNAPTIC_DENSITY_MEMBRANE	0.0476516	1	11	(0,30]
GO_EXTRINSIC_COMPONENT_OF_POSTSYNAPTIC_DENSITY_MEMBRANE	-0.228975	1	33	(30,80]
GO_EXTRINSIC_COMPONENT_OF_POSTSYNAPTIC_DENSITY_MEMBRANE	-0.337643	1	12	(0,30]
GO_EXTRINSIC_COMPONENT_OF_POSTSYNAPTIC_DENSITY_MEMBRANE	-0.107536	1	31	(30,80]
GO_EXTRINSIC_COMPONENT_OF_POSTSYNAPTIC_DENSITY_MEMBRANE	0.258605	1	22	(0,30]
GO_EXTRINSIC_COMPONENT_OF_POSTSYNAPTIC_DENSITY_MEMBRANE	0.229829	1	20	(0,30]
GO_EXTRINSIC_COMPONENT_OF_POSTSYNAPTIC_DENSITY_MEMBRANE	-0.187942	1	38	(30,80]
GO_EXTRINSIC_COMPONENT_OF_POSTSYNAPTIC_DENSITY_MEMBRANE	-0.00082564	1	19	(0,30]
GO_EXTRINSIC_COMPONENT_OF_POSTSYNAPTIC_DENSITY_MEMBRANE	-0.164377	1	43	(30,80]
GO_EXTRINSIC_COMPONENT_OF_POSTSYNAPTIC_DENSITY_MEMBRANE	-0.114197	1	29	(0,30]
GO_EXTRINSIC_COMPONENT_OF_POSTSYNAPTIC_DENSITY_MEMBRANE	0.601148	1	51	(30,80]
GO_EXTRINSIC_COMPONENT_OF_POSTSYNAPTIC_DENSITY_MEMBRANE	0.670145	1	25	(0,30]
GO_EXTRINSIC_COMPONENT_OF_POSTSYNAPTIC_DENSITY_MEMBRANE	0.422604	1	48	(30,80]
GO_EXTRINSIC_COMPONENT_OF_POSTSYNAPTIC_DENSITY_MEMBRANE	0.0707232	1	40	(30,80]
GO_EXTRINSIC_COMPONENT_OF_POSTSYNAPTIC_DENSITY_MEMBRANE	0.236884	1	80	(30,80]
GO_EXTRINSIC_COMPONENT_OF_POSTSYNAPTIC_DENSITY_MEMBRANE	0.546038	1	5	(0,30]
GO_EXTRINSIC_COMPONENT_OF_POSTSYNAPTIC_DENSITY_MEMBRANE	-0.0225631	1	27	(0,30]
GO_EXTRINSIC_COMPONENT_OF_POSTSYNAPTIC_DENSITY_MEMBRANE	-0.321628	1	44	(30,80]
GO_EXTRINSIC_COMPONENT_OF_POSTSYNAPTIC_DENSITY_MEMBRANE	-0.463862	1	46	(30,80]
GO_EXTRINSIC_COMPONENT_OF_POSTSYNAPTIC_DENSITY_MEMBRANE	-0.656194	1	41	(30,80]
GO_EXTRINSIC_COMPONENT_OF_POSTSYNAPTIC_DENSITY_MEMBRANE	0.5329	1	47	(30,80]
GO_EXTRINSIC_COMPONENT_OF_POSTSYNAPTIC_DENSITY_MEMBRANE	0.044031	1	49	(30,80]
GO_EXTRINSIC_COMPONENT_OF_POSTSYNAPTIC_DENSITY_MEMBRANE	-0.0824941	1	19	(0,30]
GO_EXTRINSIC_COMPONENT_OF_POSTSYNAPTIC_DENSITY_MEMBRANE	-0.028749	1	9	(0,30]
GO_EXTRINSIC_COMPONENT_OF_POSTSYNAPTIC_DENSITY_MEMBRANE	0.529025	1	3	(0,30]
GO_EXTRINSIC_COMPONENT_OF_POSTSYNAPTIC_DENSITY_MEMBRANE	-0.0341441	1	22	(0,30]
GO_EXTRINSIC_COMPONENT_OF_POSTSYNAPTIC_DENSITY_MEMBRANE	-0.27305	1	9	(0,30]
GO_EXTRINSIC_COMPONENT_OF_POSTSYNAPTIC_DENSITY_MEMBRANE	-0.260253	1	35	(30,80]
GO_EXTRINSIC_COMPONENT_OF_POSTSYNAPTIC_DENSITY_MEMBRANE	0.517389	1	6	(0,30]
GO_EXTRINSIC_COMPONENT_OF_POSTSYNAPTIC_DENSITY_MEMBRANE	0.147563	1	68	(30,80]
GO_EXTRINSIC_COMPONENT_OF_POSTSYNAPTIC_DENSITY_MEMBRANE	-0.262761	1	33	(30,80]
GO_EXTRINSIC_COMPONENT_OF_POSTSYNAPTIC_DENSITY_MEMBRANE	0.028429	1	21	(0,30]
GO_EXTRINSIC_COMPONENT_OF_POSTSYNAPTIC_DENSITY_MEMBRANE	0.34651	1	17	(0,30]
GO_EXTRINSIC_COMPONENT_OF_POSTSYNAPTIC_DENSITY_MEMBRANE	-0.246382	1	38	(30,80]
GO_EXTRINSIC_COMPONENT_OF_POSTSYNAPTIC_DENSITY_MEMBRANE	-0.0479257	1	7	(0,30]
GO_EXTRINSIC_COMPONENT_OF_POSTSYNAPTIC_DENSITY_MEMBRANE	0.483268	1	52	(30,80]
GO_EXTRINSIC_COMPONENT_OF_POSTSYNAPTIC_DENSITY_MEMBRANE	0.500629	1	39	(30,80]
GO_EXTRINSIC_COMPONENT_OF_POSTSYNAPTIC_DENSITY_MEMBRANE	-0.216888	1	36	(30,80]
GO_EXTRINSIC_COMPONENT_OF_POSTSYNAPTIC_DENSITY_MEMBRANE	0.139509	1	20	(0,30]
GO_EXTRINSIC_COMPONENT_OF_POSTSYNAPTIC_DENSITY_MEMBRANE	-0.00821457	1	35	(30,80]
GO_EXTRINSIC_COMPONENT_OF_POSTSYNAPTIC_DENSITY_MEMBRANE	0.0315892	1	34	(30,80]
GO_EXTRINSIC_COMPONENT_OF_POSTSYNAPTIC_DENSITY_MEMBRANE	-0.267254	1	28	(0,30]
GO_EXTRINSIC_COMPONENT_OF_POSTSYNAPTIC_DENSITY_MEMBRANE	-0.00925377	1	29	(0,30]
GO_EXTRINSIC_COMPONENT_OF_POSTSYNAPTIC_DENSITY_MEMBRANE	-0.345205	1	23	(0,30]
GO_EXTRINSIC_COMPONENT_OF_POSTSYNAPTIC_DENSITY_MEMBRANE	-0.553959	1	37	(30,80]
GO_EXTRINSIC_COMPONENT_OF_POSTSYNAPTIC_DENSITY_MEMBRANE	-0.268835	1	51	(30,80]
GO_EXTRINSIC_COMPONENT_OF_POSTSYNAPTIC_DENSITY_MEMBRANE	0.00743335	1	33	(30,80]
GO_EXTRINSIC_COMPONENT_OF_POSTSYNAPTIC_DENSITY_MEMBRANE	-0.477046	1	17	(0,30]
GO_EXTRINSIC_COMPONENT_OF_POSTSYNAPTIC_DENSITY_MEMBRANE	0.559383	1	14	(0,30]
GO_EXTRINSIC_COMPONENT_OF_POSTSYNAPTIC_DENSITY_MEMBRANE	-0.369473	1	35	(30,80]
GO_EXTRINSIC_COMPONENT_OF_POSTSYNAPTIC_DENSITY_MEMBRANE	0.157874	1	29	(0,30]
GO_EXTRINSIC_COMPONENT_OF_POSTSYNAPTIC_DENSITY_MEMBRANE	0.539906	1	32	(30,80]
GO_EXTRINSIC_COMPONENT_OF_POSTSYNAPTIC_DENSITY_MEMBRANE	-0.00147049	1	24	(0,30]
GO_EXTRINSIC_COMPONENT_OF_POSTSYNAPTIC_DENSITY_MEMBRANE	0.131729	1	22	(0,30]
GO_EXTRINSIC_COMPONENT_OF_POSTSYNAPTIC_DENSITY_MEMBRANE	-0.046382	1	48	(30,80]
GO_EXTRINSIC_COMPONENT_OF_POSTSYNAPTIC_DENSITY_MEMBRANE	-0.0980271	1	23	(0,30]
GO_EXTRINSIC_COMPONENT_OF_POSTSYNAPTIC_DENSITY_MEMBRANE	0.708821	1	55	(30,80]
GO_EXTRINSIC_COMPONENT_OF_POSTSYNAPTIC_DENSITY_MEMBRANE	-0.213726	1	42	(30,80]
GO_EXTRINSIC_COMPONENT_OF_POSTSYNAPTIC_DENSITY_MEMBRANE	-0.11658	1	37	(30,80]
GO_EXTRINSIC_COMPONENT_OF_POSTSYNAPTIC_DENSITY_MEMBRANE	-0.0708432	1	35	(30,80]
GO_EXTRINSIC_COMPONENT_OF_POSTSYNAPTIC_DENSITY_MEMBRANE	-0.282119	1	23	(0,30]
GO_EXTRINSIC_COMPONENT_OF_POSTSYNAPTIC_DENSITY_MEMBRANE	-0.630888	1	34	(30,80]
GO_EXTRINSIC_COMPONENT_OF_POSTSYNAPTIC_DENSITY_MEMBRANE	0.190047	1	22	(0,30]
GO_EXTRINSIC_COMPONENT_OF_POSTSYNAPTIC_DENSITY_MEMBRANE	-0.23662	1	11	(0,30]
GO_EXTRINSIC_COMPONENT_OF_POSTSYNAPTIC_DENSITY_MEMBRANE	0.178346	1	3	(0,30]
GO_EXTRINSIC_COMPONENT_OF_POSTSYNAPTIC_DENSITY_MEMBRANE	0.381995	1	25	(0,30]
GO_EXTRINSIC_COMPONENT_OF_POSTSYNAPTIC_DENSITY_MEMBRANE	-0.00554983	1	8	(0,30]
GO_EXTRINSIC_COMPONENT_OF_POSTSYNAPTIC_DENSITY_MEMBRANE	-0.16705	1	28	(0,30]
GO_EXTRINSIC_COMPONENT_OF_POSTSYNAPTIC_DENSITY_MEMBRANE	-0.485187	1	17	(0,30]
GO_EXTRINSIC_COMPONENT_OF_POSTSYNAPTIC_DENSITY_MEMBRANE	-0.447639	1	47	(30,80]
GO_EXTRINSIC_COMPONENT_OF_POSTSYNAPTIC_DENSITY_MEMBRANE	-0.279773	1	47	(30,80]
GO_EXTRINSIC_COMPONENT_OF_POSTSYNAPTIC_DENSITY_MEMBRANE	0.444527	1	13	(0,30]
GO_EXTRINSIC_COMPONENT_OF_POSTSYNAPTIC_DENSITY_MEMBRANE	-0.0724041	1	44	(30,80]
GO_EXTRINSIC_COMPONENT_OF_POSTSYNAPTIC_DENSITY_MEMBRANE	-0.218406	1	13	(0,30]
GO_EXTRINSIC_COMPONENT_OF_POSTSYNAPTIC_DENSITY_MEMBRANE	-0.000113217	1	34	(30,80]
GO_EXTRINSIC_COMPONENT_OF_POSTSYNAPTIC_DENSITY_MEMBRANE	-0.554097	1	14	(0,30]
GO_EXTRINSIC_COMPONENT_OF_POSTSYNAPTIC_DENSITY_MEMBRANE	-0.0875565	1	34	(30,80]
GO_EXTRINSIC_COMPONENT_OF_POSTSYNAPTIC_DENSITY_MEMBRANE	0.164789	1	6	(0,30]
GO_EXTRINSIC_COMPONENT_OF_POSTSYNAPTIC_DENSITY_MEMBRANE	-0.110829	1	11	(0,30]
GO_EXTRINSIC_COMPONENT_OF_POSTSYNAPTIC_DENSITY_MEMBRANE	-0.122021	1	14	(0,30]
GO_EXTRINSIC_COMPONENT_OF_POSTSYNAPTIC_DENSITY_MEMBRANE	-0.382333	1	19	(0,30]
GO_EXTRINSIC_COMPONENT_OF_POSTSYNAPTIC_DENSITY_MEMBRANE	0.108149	1	39	(30,80]
GO_EXTRINSIC_COMPONENT_OF_POSTSYNAPTIC_DENSITY_MEMBRANE	-0.0534839	1	17	(0,30]
GO_EXTRINSIC_COMPONENT_OF_POSTSYNAPTIC_DENSITY_MEMBRANE	0.245799	1	24	(0,30]
GO_EXTRINSIC_COMPONENT_OF_POSTSYNAPTIC_DENSITY_MEMBRANE	0.354633	1	19	(0,30]
GO_EXTRINSIC_COMPONENT_OF_POSTSYNAPTIC_DENSITY_MEMBRANE	0.0659202	1	22	(0,30]
GO_EXTRINSIC_COMPONENT_OF_POSTSYNAPTIC_DENSITY_MEMBRANE	-0.211198	1	23	(0,30]
GO_EXTRINSIC_COMPONENT_OF_POSTSYNAPTIC_DENSITY_MEMBRANE	0.4559	1	27	(0,30]
GO_EXTRINSIC_COMPONENT_OF_POSTSYNAPTIC_DENSITY_MEMBRANE	0.358348	1	22	(0,30]
GO_EXTRINSIC_COMPONENT_OF_POSTSYNAPTIC_DENSITY_MEMBRANE	-0.327268	1	11	(0,30]
GO_EXTRINSIC_COMPONENT_OF_POSTSYNAPTIC_DENSITY_MEMBRANE	0.215665	1	23	(0,30]
GO_EXTRINSIC_COMPONENT_OF_POSTSYNAPTIC_DENSITY_MEMBRANE	0.230503	1	33	(30,80]
GO_EXTRINSIC_COMPONENT_OF_POSTSYNAPTIC_DENSITY_MEMBRANE	0.301319	1	4	(0,30]
GO_EXTRINSIC_COMPONENT_OF_POSTSYNAPTIC_DENSITY_MEMBRANE	0.168757	1	37	(30,80]
GO_EXTRINSIC_COMPONENT_OF_POSTSYNAPTIC_DENSITY_MEMBRANE	0.167045	1	32	(30,80]
GO_EXTRINSIC_COMPONENT_OF_POSTSYNAPTIC_DENSITY_MEMBRANE	0.0858742	1	38	(30,80]
GO_EXTRINSIC_COMPONENT_OF_POSTSYNAPTIC_DENSITY_MEMBRANE	0.262912	1	5	(0,30]
GO_EXTRINSIC_COMPONENT_OF_POSTSYNAPTIC_DENSITY_MEMBRANE	-0.216145	1	31	(30,80]
GO_EXTRINSIC_COMPONENT_OF_POSTSYNAPTIC_DENSITY_MEMBRANE	0.181293	1	31	(30,80]
GO_EXTRINSIC_COMPONENT_OF_POSTSYNAPTIC_DENSITY_MEMBRANE	0.0964933	1	19	(0,30]
GO_EXTRINSIC_COMPONENT_OF_POSTSYNAPTIC_DENSITY_MEMBRANE	0.237385	1	52	(30,80]
GO_EXTRINSIC_COMPONENT_OF_POSTSYNAPTIC_DENSITY_MEMBRANE	0.302594	1	10	(0,30]
GO_EXTRINSIC_COMPONENT_OF_POSTSYNAPTIC_DENSITY_MEMBRANE	0.401907	1	11	(0,30]
GO_EXTRINSIC_COMPONENT_OF_POSTSYNAPTIC_DENSITY_MEMBRANE	-0.345724	1	24	(0,30]
GO_EXTRINSIC_COMPONENT_OF_POSTSYNAPTIC_DENSITY_MEMBRANE	0.0778043	1	33	(30,80]
GO_EXTRINSIC_COMPONENT_OF_POSTSYNAPTIC_DENSITY_MEMBRANE	0.311754	1	39	(30,80]
GO_EXTRINSIC_COMPONENT_OF_POSTSYNAPTIC_DENSITY_MEMBRANE	0.454153	1	12	(0,30]
GO_EXTRINSIC_COMPONENT_OF_POSTSYNAPTIC_DENSITY_MEMBRANE	-0.310098	1	24	(0,30]
GO_EXTRINSIC_COMPONENT_OF_POSTSYNAPTIC_DENSITY_MEMBRANE	-0.160864	1	10	(0,30]
GO_EXTRINSIC_COMPONENT_OF_POSTSYNAPTIC_DENSITY_MEMBRANE	0.0712626	1	11	(0,30]
GO_EXTRINSIC_COMPONENT_OF_POSTSYNAPTIC_DENSITY_MEMBRANE	0.358055	1	43	(30,80]
GO_EXTRINSIC_COMPONENT_OF_POSTSYNAPTIC_DENSITY_MEMBRANE	-0.179593	1	15	(0,30]
GO_EXTRINSIC_COMPONENT_OF_POSTSYNAPTIC_DENSITY_MEMBRANE	-0.360941	1	44	(30,80]
GO_EXTRINSIC_COMPONENT_OF_POSTSYNAPTIC_DENSITY_MEMBRANE	-0.147679	1	31	(30,80]
GO_EXTRINSIC_COMPONENT_OF_POSTSYNAPTIC_DENSITY_MEMBRANE	0.392974	1	21	(0,30]
GO_EXTRINSIC_COMPONENT_OF_POSTSYNAPTIC_DENSITY_MEMBRANE	0.0491717	1	27	(0,30]
GO_EXTRINSIC_COMPONENT_OF_POSTSYNAPTIC_DENSITY_MEMBRANE	0.131373	1	31	(30,80]
GO_EXTRINSIC_COMPONENT_OF_POSTSYNAPTIC_DENSITY_MEMBRANE	-0.0339563	1	25	(0,30]
GO_EXTRINSIC_COMPONENT_OF_POSTSYNAPTIC_DENSITY_MEMBRANE	-0.1684	1	40	(30,80]
GO_EXTRINSIC_COMPONENT_OF_POSTSYNAPTIC_DENSITY_MEMBRANE	-0.367817	1	38	(30,80]
GO_EXTRINSIC_COMPONENT_OF_POSTSYNAPTIC_DENSITY_MEMBRANE	-0.405275	1	35	(30,80]
GO_EXTRINSIC_COMPONENT_OF_POSTSYNAPTIC_DENSITY_MEMBRANE	-0.260716	1	28	(0,30]
GO_EXTRINSIC_COMPONENT_OF_POSTSYNAPTIC_DENSITY_MEMBRANE	-0.564229	1	27	(0,30]
GO_EXTRINSIC_COMPONENT_OF_POSTSYNAPTIC_DENSITY_MEMBRANE	0.346488	1	15	(0,30]
GO_EXTRINSIC_COMPONENT_OF_POSTSYNAPTIC_DENSITY_MEMBRANE	-0.0163168	1	18	(0,30]
GO_EXTRINSIC_COMPONENT_OF_POSTSYNAPTIC_DENSITY_MEMBRANE	0.459511	1	21	(0,30]
GO_EXTRINSIC_COMPONENT_OF_POSTSYNAPTIC_DENSITY_MEMBRANE	0.339995	1	9	(0,30]
GO_EXTRINSIC_COMPONENT_OF_POSTSYNAPTIC_DENSITY_MEMBRANE	-0.0195489	1	44	(30,80]
GO_EXTRINSIC_COMPONENT_OF_POSTSYNAPTIC_DENSITY_MEMBRANE	0.0837164	1	48	(30,80]
GO_EXTRINSIC_COMPONENT_OF_POSTSYNAPTIC_DENSITY_MEMBRANE	0.249386	1	43	(30,80]
GO_EXTRINSIC_COMPONENT_OF_POSTSYNAPTIC_DENSITY_MEMBRANE	-0.209724	1	10	(0,30]
GO_EXTRINSIC_COMPONENT_OF_POSTSYNAPTIC_DENSITY_MEMBRANE	-0.385049	1	18	(0,30]
GO_EXTRINSIC_COMPONENT_OF_POSTSYNAPTIC_DENSITY_MEMBRANE	-0.0970484	1	31	(30,80]
GO_EXTRINSIC_COMPONENT_OF_POSTSYNAPTIC_DENSITY_MEMBRANE	-0.556067	1	24	(0,30]
GO_EXTRINSIC_COMPONENT_OF_POSTSYNAPTIC_DENSITY_MEMBRANE	-0.0545039	1	31	(30,80]
GO_EXTRINSIC_COMPONENT_OF_POSTSYNAPTIC_DENSITY_MEMBRANE	0.431376	1	13	(0,30]
GO_EXTRINSIC_COMPONENT_OF_POSTSYNAPTIC_DENSITY_MEMBRANE	0.0852448	1	35	(30,80]
GO_EXTRINSIC_COMPONENT_OF_POSTSYNAPTIC_DENSITY_MEMBRANE	-0.541292	1	24	(0,30]
GO_EXTRINSIC_COMPONENT_OF_POSTSYNAPTIC_DENSITY_MEMBRANE	0.125541	1	39	(30,80]
GO_EXTRINSIC_COMPONENT_OF_POSTSYNAPTIC_DENSITY_MEMBRANE	-0.321401	1	24	(0,30]
GO_EXTRINSIC_COMPONENT_OF_POSTSYNAPTIC_DENSITY_MEMBRANE	-0.0892702	1	37	(30,80]
GO_EXTRINSIC_COMPONENT_OF_POSTSYNAPTIC_DENSITY_MEMBRANE	0.0742359	1	43	(30,80]
GO_EXTRINSIC_COMPONENT_OF_POSTSYNAPTIC_DENSITY_MEMBRANE	0.436618	1	19	(0,30]
GO_EXTRINSIC_COMPONENT_OF_POSTSYNAPTIC_DENSITY_MEMBRANE	-0.0838086	1	26	(0,30]
GO_EXTRINSIC_COMPONENT_OF_POSTSYNAPTIC_DENSITY_MEMBRANE	-0.165456	1	25	(0,30]
GO_EXTRINSIC_COMPONENT_OF_POSTSYNAPTIC_DENSITY_MEMBRANE	-0.102315	1	36	(30,80]
GO_EXTRINSIC_COMPONENT_OF_POSTSYNAPTIC_DENSITY_MEMBRANE	0.554423	1	17	(0,30]
GO_EXTRINSIC_COMPONENT_OF_POSTSYNAPTIC_DENSITY_MEMBRANE	-0.575073	1	39	(30,80]
GO_EXTRINSIC_COMPONENT_OF_POSTSYNAPTIC_DENSITY_MEMBRANE	-0.206989	1	61	(30,80]
GO_EXTRINSIC_COMPONENT_OF_POSTSYNAPTIC_DENSITY_MEMBRANE	0.496868	1	27	(0,30]
GO_EXTRINSIC_COMPONENT_OF_POSTSYNAPTIC_DENSITY_MEMBRANE	-0.00918355	1	10	(0,30]
GO_EXTRINSIC_COMPONENT_OF_POSTSYNAPTIC_DENSITY_MEMBRANE	-0.0625188	1	22	(0,30]
GO_EXTRINSIC_COMPONENT_OF_POSTSYNAPTIC_DENSITY_MEMBRANE	0.690515	1	13	(0,30]
GO_EXTRINSIC_COMPONENT_OF_POSTSYNAPTIC_DENSITY_MEMBRANE	-0.022315	1	14	(0,30]
GO_EXTRINSIC_COMPONENT_OF_POSTSYNAPTIC_DENSITY_MEMBRANE	0.558458	1	18	(0,30]
GO_EXTRINSIC_COMPONENT_OF_POSTSYNAPTIC_DENSITY_MEMBRANE	-0.122021	1	10	(0,30]
GO_EXTRINSIC_COMPONENT_OF_POSTSYNAPTIC_DENSITY_MEMBRANE	0.1986	1	30	(0,30]
GO_EXTRINSIC_COMPONENT_OF_POSTSYNAPTIC_DENSITY_MEMBRANE	0.613822	1	9	(0,30]
GO_EXTRINSIC_COMPONENT_OF_POSTSYNAPTIC_DENSITY_MEMBRANE	-0.222037	1	57	(30,80]
GO_EXTRINSIC_COMPONENT_OF_POSTSYNAPTIC_DENSITY_MEMBRANE	0.593254	1	24	(0,30]
GO_EXTRINSIC_COMPONENT_OF_POSTSYNAPTIC_DENSITY_MEMBRANE	-0.136745	1	41	(30,80]
GO_EXTRINSIC_COMPONENT_OF_POSTSYNAPTIC_DENSITY_MEMBRANE	-0.0814731	1	30	(0,30]
GO_EXTRINSIC_COMPONENT_OF_POSTSYNAPTIC_DENSITY_MEMBRANE	-0.265602	1	26	(0,30]
GO_EXTRINSIC_COMPONENT_OF_POSTSYNAPTIC_DENSITY_MEMBRANE	-0.120628	1	42	(30,80]
GO_EXTRINSIC_COMPONENT_OF_POSTSYNAPTIC_DENSITY_MEMBRANE	0.443539	1	5	(0,30]
GO_EXTRINSIC_COMPONENT_OF_POSTSYNAPTIC_DENSITY_MEMBRANE	0.428262	1	25	(0,30]
GO_EXTRINSIC_COMPONENT_OF_POSTSYNAPTIC_DENSITY_MEMBRANE	-0.193117	1	14	(0,30]
GO_EXTRINSIC_COMPONENT_OF_POSTSYNAPTIC_DENSITY_MEMBRANE	0.250294	1	43	(30,80]
GO_EXTRINSIC_COMPONENT_OF_POSTSYNAPTIC_DENSITY_MEMBRANE	-0.184887	1	36	(30,80]
GO_EXTRINSIC_COMPONENT_OF_POSTSYNAPTIC_DENSITY_MEMBRANE	-0.05162	1	42	(30,80]
GO_EXTRINSIC_COMPONENT_OF_POSTSYNAPTIC_DENSITY_MEMBRANE	0.534082	1	19	(0,30]
GO_EXTRINSIC_COMPONENT_OF_POSTSYNAPTIC_DENSITY_MEMBRANE	0.405203	1	16	(0,30]
GO_EXTRINSIC_COMPONENT_OF_POSTSYNAPTIC_DENSITY_MEMBRANE	0.315572	1	18	(0,30]
GO_EXTRINSIC_COMPONENT_OF_POSTSYNAPTIC_DENSITY_MEMBRANE	-0.46272	1	20	(0,30]
GO_EXTRINSIC_COMPONENT_OF_POSTSYNAPTIC_DENSITY_MEMBRANE	0.161017	1	27	(0,30]
GO_EXTRINSIC_COMPONENT_OF_POSTSYNAPTIC_DENSITY_MEMBRANE	0.333587	1	11	(0,30]
GO_EXTRINSIC_COMPONENT_OF_POSTSYNAPTIC_DENSITY_MEMBRANE	-0.207743	1	33	(30,80]
GO_EXTRINSIC_COMPONENT_OF_POSTSYNAPTIC_DENSITY_MEMBRANE	-0.617505	1	40	(30,80]
GO_EXTRINSIC_COMPONENT_OF_POSTSYNAPTIC_DENSITY_MEMBRANE	-0.164329	1	22	(0,30]
GO_EXTRINSIC_COMPONENT_OF_POSTSYNAPTIC_DENSITY_MEMBRANE	0.451822	1	22	(0,30]
GO_EXTRINSIC_COMPONENT_OF_POSTSYNAPTIC_DENSITY_MEMBRANE	0.0304144	1	17	(0,30]
GO_EXTRINSIC_COMPONENT_OF_POSTSYNAPTIC_DENSITY_MEMBRANE	-0.0538246	1	44	(30,80]
GO_EXTRINSIC_COMPONENT_OF_POSTSYNAPTIC_DENSITY_MEMBRANE	-0.365743	1	46	(30,80]
GO_EXTRINSIC_COMPONENT_OF_POSTSYNAPTIC_DENSITY_MEMBRANE	0.354551	1	25	(0,30]
GO_EXTRINSIC_COMPONENT_OF_POSTSYNAPTIC_DENSITY_MEMBRANE	-0.154634	1	62	(30,80]
GO_EXTRINSIC_COMPONENT_OF_POSTSYNAPTIC_DENSITY_MEMBRANE	-0.391301	1	21	(0,30]
GO_EXTRINSIC_COMPONENT_OF_POSTSYNAPTIC_DENSITY_MEMBRANE	-0.560781	1	22	(0,30]
GO_EXTRINSIC_COMPONENT_OF_POSTSYNAPTIC_DENSITY_MEMBRANE	0.39032	1	21	(0,30]
GO_EXTRINSIC_COMPONENT_OF_POSTSYNAPTIC_DENSITY_MEMBRANE	-0.1341	1	31	(30,80]
GO_EXTRINSIC_COMPONENT_OF_POSTSYNAPTIC_DENSITY_MEMBRANE	0.0879898	1	13	(0,30]
GO_EXTRINSIC_COMPONENT_OF_POSTSYNAPTIC_DENSITY_MEMBRANE	0.332819	1	25	(0,30]
GO_EXTRINSIC_COMPONENT_OF_POSTSYNAPTIC_DENSITY_MEMBRANE	-0.529761	1	8	(0,30]
GO_EXTRINSIC_COMPONENT_OF_POSTSYNAPTIC_DENSITY_MEMBRANE	0.00534746	1	32	(30,80]
GO_EXTRINSIC_COMPONENT_OF_POSTSYNAPTIC_DENSITY_MEMBRANE	0.00494522	1	8	(0,30]
GO_EXTRINSIC_COMPONENT_OF_POSTSYNAPTIC_DENSITY_MEMBRANE	0.456571	1	27	(0,30]
GO_EXTRINSIC_COMPONENT_OF_POSTSYNAPTIC_DENSITY_MEMBRANE	0.300291	1	28	(0,30]
GO_EXTRINSIC_COMPONENT_OF_POSTSYNAPTIC_DENSITY_MEMBRANE	0.083762	1	4	(0,30]
GO_EXTRINSIC_COMPONENT_OF_POSTSYNAPTIC_DENSITY_MEMBRANE	-0.435149	1	14	(0,30]
GO_EXTRINSIC_COMPONENT_OF_POSTSYNAPTIC_DENSITY_MEMBRANE	-0.207408	1	24	(0,30]
GO_EXTRINSIC_COMPONENT_OF_POSTSYNAPTIC_DENSITY_MEMBRANE	0.157842	1	16	(0,30]
GO_EXTRINSIC_COMPONENT_OF_POSTSYNAPTIC_DENSITY_MEMBRANE	-0.483557	1	20	(0,30]
GO_EXTRINSIC_COMPONENT_OF_POSTSYNAPTIC_DENSITY_MEMBRANE	-0.316466	1	17	(0,30]
GO_EXTRINSIC_COMPONENT_OF_POSTSYNAPTIC_DENSITY_MEMBRANE	0.293355	1	24	(0,30]
GO_EXTRINSIC_COMPONENT_OF_POSTSYNAPTIC_DENSITY_MEMBRANE	-0.0572107	1	26	(0,30]
GO_EXTRINSIC_COMPONENT_OF_POSTSYNAPTIC_DENSITY_MEMBRANE	0.185238	1	12	(0,30]
GO_EXTRINSIC_COMPONENT_OF_POSTSYNAPTIC_DENSITY_MEMBRANE	-0.278931	1	18	(0,30]
GO_EXTRINSIC_COMPONENT_OF_POSTSYNAPTIC_DENSITY_MEMBRANE	-0.149712	1	25	(0,30]
GO_EXTRINSIC_COMPONENT_OF_POSTSYNAPTIC_DENSITY_MEMBRANE	-0.280492	1	22	(0,30]
GO_EXTRINSIC_COMPONENT_OF_POSTSYNAPTIC_DENSITY_MEMBRANE	-0.273128	1	15	(0,30]
GO_EXTRINSIC_COMPONENT_OF_POSTSYNAPTIC_DENSITY_MEMBRANE	0.13118	1	17	(0,30]
GO_EXTRINSIC_COMPONENT_OF_POSTSYNAPTIC_DENSITY_MEMBRANE	-0.353773	1	8	(0,30]
GO_EXTRINSIC_COMPONENT_OF_POSTSYNAPTIC_DENSITY_MEMBRANE	-0.283749	1	11	(0,30]
GO_EXTRINSIC_COMPONENT_OF_POSTSYNAPTIC_DENSITY_MEMBRANE	-0.293637	1	27	(0,30]
GO_EXTRINSIC_COMPONENT_OF_POSTSYNAPTIC_DENSITY_MEMBRANE	-0.0289359	1	5	(0,30]
GO_EXTRINSIC_COMPONENT_OF_POSTSYNAPTIC_DENSITY_MEMBRANE	-0.0932676	1	9	(0,30]
GO_EXTRINSIC_COMPONENT_OF_POSTSYNAPTIC_DENSITY_MEMBRANE	0.419567	1	19	(0,30]
GO_EXTRINSIC_COMPONENT_OF_POSTSYNAPTIC_DENSITY_MEMBRANE	0.247861	1	13	(0,30]
GO_EXTRINSIC_COMPONENT_OF_POSTSYNAPTIC_DENSITY_MEMBRANE	-0.149317	1	8	(0,30]
GO_EXTRINSIC_COMPONENT_OF_POSTSYNAPTIC_DENSITY_MEMBRANE	-0.236534	1	9	(0,30]
GO_EXTRINSIC_COMPONENT_OF_POSTSYNAPTIC_DENSITY_MEMBRANE	0.0762062	1	3	(0,30]
GO_EXTRINSIC_COMPONENT_OF_POSTSYNAPTIC_DENSITY_MEMBRANE	-0.578157	1	42	(30,80]
GO_EXTRINSIC_COMPONENT_OF_POSTSYNAPTIC_DENSITY_MEMBRANE	-0.122645	1	16	(0,30]
GO_EXTRINSIC_COMPONENT_OF_POSTSYNAPTIC_DENSITY_MEMBRANE	0.0422422	1	21	(0,30]
GO_EXTRINSIC_COMPONENT_OF_POSTSYNAPTIC_DENSITY_MEMBRANE	0.0884972	1	10	(0,30]
GO_EXTRINSIC_COMPONENT_OF_POSTSYNAPTIC_DENSITY_MEMBRANE	0.414387	1	30	(0,30]
GO_EXTRINSIC_COMPONENT_OF_POSTSYNAPTIC_DENSITY_MEMBRANE	0.128893	1	12	(0,30]
GO_EXTRINSIC_COMPONENT_OF_POSTSYNAPTIC_DENSITY_MEMBRANE	-0.590865	1	22	(0,30]
GO_EXTRINSIC_COMPONENT_OF_POSTSYNAPTIC_DENSITY_MEMBRANE	-0.347055	1	23	(0,30]
GO_EXTRINSIC_COMPONENT_OF_POSTSYNAPTIC_DENSITY_MEMBRANE	-0.463392	1	53	(30,80]
GO_EXTRINSIC_COMPONENT_OF_POSTSYNAPTIC_DENSITY_MEMBRANE	-0.424587	1	16	(0,30]
GO_EXTRINSIC_COMPONENT_OF_POSTSYNAPTIC_DENSITY_MEMBRANE	-0.0786191	1	15	(0,30]
GO_EXTRINSIC_COMPONENT_OF_POSTSYNAPTIC_DENSITY_MEMBRANE	-0.0821089	1	24	(0,30]
GO_EXTRINSIC_COMPONENT_OF_POSTSYNAPTIC_DENSITY_MEMBRANE	-0.113303	1	10	(0,30]
GO_EXTRINSIC_COMPONENT_OF_POSTSYNAPTIC_DENSITY_MEMBRANE	-0.394352	1	23	(0,30]
GO_EXTRINSIC_COMPONENT_OF_POSTSYNAPTIC_DENSITY_MEMBRANE	0.497635	1	25	(0,30]
GO_EXTRINSIC_COMPONENT_OF_POSTSYNAPTIC_DENSITY_MEMBRANE	0.106393	1	16	(0,30]
GO_EXTRINSIC_COMPONENT_OF_POSTSYNAPTIC_DENSITY_MEMBRANE	-0.5855	1	28	(0,30]
GO_EXTRINSIC_COMPONENT_OF_POSTSYNAPTIC_DENSITY_MEMBRANE	-0.161367	1	13	(0,30]
GO_EXTRINSIC_COMPONENT_OF_POSTSYNAPTIC_DENSITY_MEMBRANE	0.47871	1	11	(0,30]
GO_EXTRINSIC_COMPONENT_OF_POSTSYNAPTIC_DENSITY_MEMBRANE	0.411077	1	56	(30,80]
GO_EXTRINSIC_COMPONENT_OF_POSTSYNAPTIC_DENSITY_MEMBRANE	-0.0589701	1	44	(30,80]
GO_EXTRINSIC_COMPONENT_OF_POSTSYNAPTIC_DENSITY_MEMBRANE	-0.0369189	1	4	(0,30]
GO_EXTRINSIC_COMPONENT_OF_POSTSYNAPTIC_DENSITY_MEMBRANE	0.563777	1	30	(0,30]
GO_EXTRINSIC_COMPONENT_OF_POSTSYNAPTIC_DENSITY_MEMBRANE	-0.313371	1	8	(0,30]
GO_EXTRINSIC_COMPONENT_OF_POSTSYNAPTIC_DENSITY_MEMBRANE	-0.164948	1	31	(30,80]
GO_EXTRINSIC_COMPONENT_OF_POSTSYNAPTIC_DENSITY_MEMBRANE	-0.303821	1	55	(30,80]
GO_EXTRINSIC_COMPONENT_OF_POSTSYNAPTIC_DENSITY_MEMBRANE	0.00793487	1	42	(30,80]
GO_EXTRINSIC_COMPONENT_OF_POSTSYNAPTIC_DENSITY_MEMBRANE	-0.121981	1	43	(30,80]
GO_EXTRINSIC_COMPONENT_OF_POSTSYNAPTIC_DENSITY_MEMBRANE	-0.288727	1	24	(0,30]
GO_EXTRINSIC_COMPONENT_OF_POSTSYNAPTIC_DENSITY_MEMBRANE	0.26545	1	33	(30,80]
GO_EXTRINSIC_COMPONENT_OF_POSTSYNAPTIC_DENSITY_MEMBRANE	0.135606	1	42	(30,80]
GO_EXTRINSIC_COMPONENT_OF_POSTSYNAPTIC_DENSITY_MEMBRANE	-0.468207	1	28	(0,30]
GO_EXTRINSIC_COMPONENT_OF_POSTSYNAPTIC_DENSITY_MEMBRANE	0.168683	1	4	(0,30]
GO_EXTRINSIC_COMPONENT_OF_POSTSYNAPTIC_DENSITY_MEMBRANE	-0.397644	1	31	(30,80]
GO_EXTRINSIC_COMPONENT_OF_POSTSYNAPTIC_DENSITY_MEMBRANE	-0.0513809	1	16	(0,30]
GO_EXTRINSIC_COMPONENT_OF_POSTSYNAPTIC_DENSITY_MEMBRANE	-0.336698	1	13	(0,30]
GO_EXTRINSIC_COMPONENT_OF_POSTSYNAPTIC_DENSITY_MEMBRANE	0.106197	1	4	(0,30]
GO_EXTRINSIC_COMPONENT_OF_POSTSYNAPTIC_DENSITY_MEMBRANE	-0.192221	1	7	(0,30]
GO_EXTRINSIC_COMPONENT_OF_POSTSYNAPTIC_DENSITY_MEMBRANE	-0.30838	1	12	(0,30]
GO_EXTRINSIC_COMPONENT_OF_POSTSYNAPTIC_DENSITY_MEMBRANE	-0.126066	1	22	(0,30]
GO_EXTRINSIC_COMPONENT_OF_POSTSYNAPTIC_DENSITY_MEMBRANE	0.195615	1	23	(0,30]
GO_EXTRINSIC_COMPONENT_OF_POSTSYNAPTIC_DENSITY_MEMBRANE	-0.0879532	1	30	(0,30]
GO_EXTRINSIC_COMPONENT_OF_POSTSYNAPTIC_DENSITY_MEMBRANE	-0.141767	1	40	(30,80]
GO_EXTRINSIC_COMPONENT_OF_POSTSYNAPTIC_DENSITY_MEMBRANE	-0.437642	1	41	(30,80]
GO_EXTRINSIC_COMPONENT_OF_POSTSYNAPTIC_DENSITY_MEMBRANE	0.151692	1	18	(0,30]
GO_EXTRINSIC_COMPONENT_OF_POSTSYNAPTIC_DENSITY_MEMBRANE	0.683223	1	2	(0,30]
GO_EXTRINSIC_COMPONENT_OF_POSTSYNAPTIC_DENSITY_MEMBRANE	-0.285307	1	37	(30,80]
GO_EXTRINSIC_COMPONENT_OF_POSTSYNAPTIC_DENSITY_MEMBRANE	-0.571245	1	26	(0,30]
GO_EXTRINSIC_COMPONENT_OF_POSTSYNAPTIC_DENSITY_MEMBRANE	-0.612259	1	23	(0,30]
GO_EXTRINSIC_COMPONENT_OF_POSTSYNAPTIC_DENSITY_MEMBRANE	0.351329	1	2	(0,30]
GO_EXTRINSIC_COMPONENT_OF_POSTSYNAPTIC_DENSITY_MEMBRANE	-0.608879	1	49	(30,80]
GO_EXTRINSIC_COMPONENT_OF_POSTSYNAPTIC_DENSITY_MEMBRANE	-0.0404093	1	33	(30,80]
GO_EXTRINSIC_COMPONENT_OF_POSTSYNAPTIC_DENSITY_MEMBRANE	-0.499238	1	35	(30,80]
GO_EXTRINSIC_COMPONENT_OF_POSTSYNAPTIC_DENSITY_MEMBRANE	0.213817	1	38	(30,80]
GO_EXTRINSIC_COMPONENT_OF_POSTSYNAPTIC_DENSITY_MEMBRANE	-0.221534	1	48	(30,80]
GO_EXTRINSIC_COMPONENT_OF_POSTSYNAPTIC_DENSITY_MEMBRANE	-0.0422422	1	23	(0,30]
GO_EXTRINSIC_COMPONENT_OF_POSTSYNAPTIC_DENSITY_MEMBRANE	0.228127	1	11	(0,30]
GO_EXTRINSIC_COMPONENT_OF_POSTSYNAPTIC_DENSITY_MEMBRANE	0.185954	1	14	(0,30]
GO_EXTRINSIC_COMPONENT_OF_POSTSYNAPTIC_DENSITY_MEMBRANE	-0.190624	1	27	(0,30]
GO_EXTRINSIC_COMPONENT_OF_POSTSYNAPTIC_DENSITY_MEMBRANE	-0.657063	1	17	(0,30]
GO_EXTRINSIC_COMPONENT_OF_POSTSYNAPTIC_DENSITY_MEMBRANE	-0.33493	1	22	(0,30]
GO_EXTRINSIC_COMPONENT_OF_POSTSYNAPTIC_DENSITY_MEMBRANE	0.0453059	1	31	(30,80]
GO_EXTRINSIC_COMPONENT_OF_POSTSYNAPTIC_DENSITY_MEMBRANE	0.132514	1	22	(0,30]
GO_EXTRINSIC_COMPONENT_OF_POSTSYNAPTIC_DENSITY_MEMBRANE	-0.420673	1	34	(30,80]
GO_EXTRINSIC_COMPONENT_OF_POSTSYNAPTIC_DENSITY_MEMBRANE	-0.182072	1	18	(0,30]
GO_EXTRINSIC_COMPONENT_OF_POSTSYNAPTIC_DENSITY_MEMBRANE	-0.219443	1	21	(0,30]
GO_EXTRINSIC_COMPONENT_OF_POSTSYNAPTIC_DENSITY_MEMBRANE	-0.643136	1	47	(30,80]
GO_EXTRINSIC_COMPONENT_OF_POSTSYNAPTIC_DENSITY_MEMBRANE	-0.141287	1	13	(0,30]
GO_EXTRINSIC_COMPONENT_OF_POSTSYNAPTIC_DENSITY_MEMBRANE	-0.102806	1	25	(0,30]
GO_EXTRINSIC_COMPONENT_OF_POSTSYNAPTIC_DENSITY_MEMBRANE	0.488049	1	9	(0,30]
GO_EXTRINSIC_COMPONENT_OF_POSTSYNAPTIC_DENSITY_MEMBRANE	0.672426	1	9	(0,30]
GO_EXTRINSIC_COMPONENT_OF_POSTSYNAPTIC_DENSITY_MEMBRANE	-0.343457	1	42	(30,80]
GO_EXTRINSIC_COMPONENT_OF_POSTSYNAPTIC_DENSITY_MEMBRANE	-0.270997	1	25	(0,30]
GO_EXTRINSIC_COMPONENT_OF_POSTSYNAPTIC_DENSITY_MEMBRANE	0.0249666	1	34	(30,80]
GO_EXTRINSIC_COMPONENT_OF_POSTSYNAPTIC_DENSITY_MEMBRANE	-0.56568	1	36	(30,80]
GO_EXTRINSIC_COMPONENT_OF_POSTSYNAPTIC_DENSITY_MEMBRANE	0.47598	1	38	(30,80]
GO_EXTRINSIC_COMPONENT_OF_POSTSYNAPTIC_DENSITY_MEMBRANE	-0.349559	1	51	(30,80]
GO_EXTRINSIC_COMPONENT_OF_POSTSYNAPTIC_DENSITY_MEMBRANE	-0.387626	1	34	(30,80]
GO_EXTRINSIC_COMPONENT_OF_POSTSYNAPTIC_DENSITY_MEMBRANE	-0.36907	1	31	(30,80]
GO_EXTRINSIC_COMPONENT_OF_POSTSYNAPTIC_DENSITY_MEMBRANE	-0.0458544	1	31	(30,80]
GO_EXTRINSIC_COMPONENT_OF_POSTSYNAPTIC_DENSITY_MEMBRANE	-0.315969	1	18	(0,30]
GO_EXTRINSIC_COMPONENT_OF_POSTSYNAPTIC_DENSITY_MEMBRANE	-0.354058	1	5	(0,30]
GO_EXTRINSIC_COMPONENT_OF_POSTSYNAPTIC_DENSITY_MEMBRANE	-0.277448	1	39	(30,80]
GO_EXTRINSIC_COMPONENT_OF_POSTSYNAPTIC_DENSITY_MEMBRANE	-0.595658	1	14	(0,30]
GO_EXTRINSIC_COMPONENT_OF_POSTSYNAPTIC_DENSITY_MEMBRANE	-0.1034	1	39	(30,80]
GO_EXTRINSIC_COMPONENT_OF_POSTSYNAPTIC_DENSITY_MEMBRANE	0.0273229	1	40	(30,80]
GO_EXTRINSIC_COMPONENT_OF_POSTSYNAPTIC_DENSITY_MEMBRANE	-0.135026	1	43	(30,80]
GO_EXTRINSIC_COMPONENT_OF_POSTSYNAPTIC_DENSITY_MEMBRANE	-0.0339423	1	21	(0,30]
GO_EXTRINSIC_COMPONENT_OF_POSTSYNAPTIC_DENSITY_MEMBRANE	-0.231244	1	37	(30,80]
GO_EXTRINSIC_COMPONENT_OF_POSTSYNAPTIC_DENSITY_MEMBRANE	-0.415621	1	34	(30,80]
GO_EXTRINSIC_COMPONENT_OF_POSTSYNAPTIC_DENSITY_MEMBRANE	-0.0363238	1	41	(30,80]
GO_EXTRINSIC_COMPONENT_OF_POSTSYNAPTIC_DENSITY_MEMBRANE	0.0380393	1	13	(0,30]
GO_EXTRINSIC_COMPONENT_OF_POSTSYNAPTIC_DENSITY_MEMBRANE	-0.117205	1	27	(0,30]
GO_EXTRINSIC_COMPONENT_OF_POSTSYNAPTIC_DENSITY_MEMBRANE	-0.441142	1	39	(30,80]
GO_EXTRINSIC_COMPONENT_OF_POSTSYNAPTIC_DENSITY_MEMBRANE	-0.543362	1	24	(0,30]
GO_EXTRINSIC_COMPONENT_OF_POSTSYNAPTIC_DENSITY_MEMBRANE	-0.187694	1	13	(0,30]
GO_EXTRINSIC_COMPONENT_OF_POSTSYNAPTIC_DENSITY_MEMBRANE	-0.543805	1	37	(30,80]
GO_EXTRINSIC_COMPONENT_OF_POSTSYNAPTIC_DENSITY_MEMBRANE	0.101581	1	40	(30,80]
GO_EXTRINSIC_COMPONENT_OF_POSTSYNAPTIC_DENSITY_MEMBRANE	0.559622	1	28	(0,30]
GO_EXTRINSIC_COMPONENT_OF_POSTSYNAPTIC_DENSITY_MEMBRANE	0.245558	1	26	(0,30]
GO_EXTRINSIC_COMPONENT_OF_POSTSYNAPTIC_DENSITY_MEMBRANE	-0.549532	1	24	(0,30]
GO_EXTRINSIC_COMPONENT_OF_POSTSYNAPTIC_DENSITY_MEMBRANE	0.176395	17	2	CTRL
GO_EXTRINSIC_COMPONENT_OF_POSTSYNAPTIC_DENSITY_MEMBRANE	0.479141	17	6	CTRL
GO_EXTRINSIC_COMPONENT_OF_POSTSYNAPTIC_DENSITY_MEMBRANE	0.435327	17	10	CTRL
GO_EXTRINSIC_COMPONENT_OF_POSTSYNAPTIC_DENSITY_MEMBRANE	0.506895	17	19	CTRL
GO_EXTRINSIC_COMPONENT_OF_POSTSYNAPTIC_DENSITY_MEMBRANE	0.612585	17	0	CTRL
GO_EXTRINSIC_COMPONENT_OF_POSTSYNAPTIC_DENSITY_MEMBRANE	0.688168	17	14	CTRL
GO_EXTRINSIC_COMPONENT_OF_POSTSYNAPTIC_DENSITY_MEMBRANE	-0.0324221	17	0	CTRL
GO_EXTRINSIC_COMPONENT_OF_POSTSYNAPTIC_DENSITY_MEMBRANE	0.53846	17	7	CTRL
GO_EXTRINSIC_COMPONENT_OF_POSTSYNAPTIC_DENSITY_MEMBRANE	-0.389445	17	3	CTRL
GO_EXTRINSIC_COMPONENT_OF_POSTSYNAPTIC_DENSITY_MEMBRANE	-0.0452225	17	5	CTRL
GO_EXTRINSIC_COMPONENT_OF_POSTSYNAPTIC_DENSITY_MEMBRANE	0.397669	17	2	CTRL
GO_EXTRINSIC_COMPONENT_OF_POSTSYNAPTIC_DENSITY_MEMBRANE	0.341718	17	2	CTRL
GO_EXTRINSIC_COMPONENT_OF_POSTSYNAPTIC_DENSITY_MEMBRANE	0.374562	17	2	CTRL
GO_EXTRINSIC_COMPONENT_OF_POSTSYNAPTIC_DENSITY_MEMBRANE	-0.0148139	17	2	CTRL
GO_EXTRINSIC_COMPONENT_OF_POSTSYNAPTIC_DENSITY_MEMBRANE	-0.0251057	17	1	CTRL
GO_EXTRINSIC_COMPONENT_OF_POSTSYNAPTIC_DENSITY_MEMBRANE	-0.0669389	17	1	CTRL
GO_EXTRINSIC_COMPONENT_OF_POSTSYNAPTIC_DENSITY_MEMBRANE	0.0583777	17	0	CTRL
GO_EXTRINSIC_COMPONENT_OF_POSTSYNAPTIC_DENSITY_MEMBRANE	0.178896	17	4	CTRL
GO_EXTRINSIC_COMPONENT_OF_POSTSYNAPTIC_DENSITY_MEMBRANE	-0.274058	17	3	CTRL
GO_EXTRINSIC_COMPONENT_OF_POSTSYNAPTIC_DENSITY_MEMBRANE	-0.140507	17	1	CTRL
GO_EXTRINSIC_COMPONENT_OF_POSTSYNAPTIC_DENSITY_MEMBRANE	0.470352	17	0	CTRL
GO_EXTRINSIC_COMPONENT_OF_POSTSYNAPTIC_DENSITY_MEMBRANE	-0.430704	17	2	CTRL
GO_EXTRINSIC_COMPONENT_OF_POSTSYNAPTIC_DENSITY_MEMBRANE	0.110115	17	2	CTRL
GO_EXTRINSIC_COMPONENT_OF_POSTSYNAPTIC_DENSITY_MEMBRANE	0.196442	17	0	CTRL
GO_EXTRINSIC_COMPONENT_OF_POSTSYNAPTIC_DENSITY_MEMBRANE	-0.55143	17	0	CTRL
GO_EXTRINSIC_COMPONENT_OF_POSTSYNAPTIC_DENSITY_MEMBRANE	-0.015294	17	0	CTRL
GO_EXTRINSIC_COMPONENT_OF_POSTSYNAPTIC_DENSITY_MEMBRANE	-0.353315	17	0	CTRL
GO_EXTRINSIC_COMPONENT_OF_POSTSYNAPTIC_DENSITY_MEMBRANE	0.0618708	17	0	CTRL
GO_EXTRINSIC_COMPONENT_OF_POSTSYNAPTIC_DENSITY_MEMBRANE	0.0839005	17	0	CTRL
GO_EXTRINSIC_COMPONENT_OF_POSTSYNAPTIC_DENSITY_MEMBRANE	-0.318824	17	1	CTRL
GO_EXTRINSIC_COMPONENT_OF_POSTSYNAPTIC_DENSITY_MEMBRANE	0.225528	17	0	CTRL
GO_EXTRINSIC_COMPONENT_OF_POSTSYNAPTIC_DENSITY_MEMBRANE	0.247982	17	0	CTRL
GO_EXTRINSIC_COMPONENT_OF_POSTSYNAPTIC_DENSITY_MEMBRANE	0.600383	17	0	CTRL
GO_EXTRINSIC_COMPONENT_OF_POSTSYNAPTIC_DENSITY_MEMBRANE	0.396003	17	0	CTRL
GO_EXTRINSIC_COMPONENT_OF_POSTSYNAPTIC_DENSITY_MEMBRANE	-0.141005	17	0	CTRL
GO_EXTRINSIC_COMPONENT_OF_POSTSYNAPTIC_DENSITY_MEMBRANE	0.393587	17	0	CTRL
GO_EXTRINSIC_COMPONENT_OF_POSTSYNAPTIC_DENSITY_MEMBRANE	0.454552	17	0	CTRL
GO_EXTRINSIC_COMPONENT_OF_POSTSYNAPTIC_DENSITY_MEMBRANE	-0.140866	17	0	CTRL
GO_EXTRINSIC_COMPONENT_OF_POSTSYNAPTIC_DENSITY_MEMBRANE	0.448619	17	0	CTRL
GO_EXTRINSIC_COMPONENT_OF_POSTSYNAPTIC_DENSITY_MEMBRANE	0.73824	17	1	CTRL
GO_EXTRINSIC_COMPONENT_OF_POSTSYNAPTIC_DENSITY_MEMBRANE	0.521945	17	0	CTRL
GO_EXTRINSIC_COMPONENT_OF_POSTSYNAPTIC_DENSITY_MEMBRANE	0.0472931	17	1	CTRL
GO_EXTRINSIC_COMPONENT_OF_POSTSYNAPTIC_DENSITY_MEMBRANE	0.0451569	17	1	CTRL
GO_EXTRINSIC_COMPONENT_OF_POSTSYNAPTIC_DENSITY_MEMBRANE	0.494645	17	0	CTRL
GO_EXTRINSIC_COMPONENT_OF_POSTSYNAPTIC_DENSITY_MEMBRANE	-0.0621383	17	3	CTRL
GO_EXTRINSIC_COMPONENT_OF_POSTSYNAPTIC_DENSITY_MEMBRANE	-0.30721	17	1	CTRL
GO_EXTRINSIC_COMPONENT_OF_POSTSYNAPTIC_DENSITY_MEMBRANE	-0.0226526	17	2	CTRL
GO_EXTRINSIC_COMPONENT_OF_POSTSYNAPTIC_DENSITY_MEMBRANE	0.339494	17	2	CTRL
GO_EXTRINSIC_COMPONENT_OF_POSTSYNAPTIC_DENSITY_MEMBRANE	-0.406768	17	1	CTRL
GO_EXTRINSIC_COMPONENT_OF_POSTSYNAPTIC_DENSITY_MEMBRANE	0.583597	17	0	CTRL
GO_EXTRINSIC_COMPONENT_OF_POSTSYNAPTIC_DENSITY_MEMBRANE	0.0298928	17	10	CTRL
GO_EXTRINSIC_COMPONENT_OF_POSTSYNAPTIC_DENSITY_MEMBRANE	0.109844	17	3	CTRL
GO_EXTRINSIC_COMPONENT_OF_POSTSYNAPTIC_DENSITY_MEMBRANE	-0.496641	17	6	CTRL
GO_EXTRINSIC_COMPONENT_OF_POSTSYNAPTIC_DENSITY_MEMBRANE	0.558127	17	7	CTRL
GO_EXTRINSIC_COMPONENT_OF_POSTSYNAPTIC_DENSITY_MEMBRANE	-0.0904638	17	20	CTRL
GO_EXTRINSIC_COMPONENT_OF_POSTSYNAPTIC_DENSITY_MEMBRANE	0.512861	17	3	CTRL
GO_EXTRINSIC_COMPONENT_OF_POSTSYNAPTIC_DENSITY_MEMBRANE	0.390867	17	3	CTRL
GO_EXTRINSIC_COMPONENT_OF_POSTSYNAPTIC_DENSITY_MEMBRANE	0.456882	17	3	CTRL
GO_EXTRINSIC_COMPONENT_OF_POSTSYNAPTIC_DENSITY_MEMBRANE	0.634077	17	0	CTRL
GO_EXTRINSIC_COMPONENT_OF_POSTSYNAPTIC_DENSITY_MEMBRANE	-0.0145811	17	0	CTRL
GO_EXTRINSIC_COMPONENT_OF_POSTSYNAPTIC_DENSITY_MEMBRANE	0.289147	17	2	CTRL
GO_EXTRINSIC_COMPONENT_OF_POSTSYNAPTIC_DENSITY_MEMBRANE	-0.0546112	17	1	CTRL
GO_EXTRINSIC_COMPONENT_OF_POSTSYNAPTIC_DENSITY_MEMBRANE	-0.36447	17	0	CTRL
GO_EXTRINSIC_COMPONENT_OF_POSTSYNAPTIC_DENSITY_MEMBRANE	0.225254	17	0	CTRL
GO_EXTRINSIC_COMPONENT_OF_POSTSYNAPTIC_DENSITY_MEMBRANE	0.526478	17	0	CTRL
GO_EXTRINSIC_COMPONENT_OF_POSTSYNAPTIC_DENSITY_MEMBRANE	0.564409	17	1	CTRL
GO_EXTRINSIC_COMPONENT_OF_POSTSYNAPTIC_DENSITY_MEMBRANE	0.283985	17	1	CTRL
GO_EXTRINSIC_COMPONENT_OF_POSTSYNAPTIC_DENSITY_MEMBRANE	0.459658	17	0	CTRL
GO_EXTRINSIC_COMPONENT_OF_POSTSYNAPTIC_DENSITY_MEMBRANE	-0.0721223	17	0	CTRL
GO_EXTRINSIC_COMPONENT_OF_POSTSYNAPTIC_DENSITY_MEMBRANE	-0.377452	17	0	CTRL
GO_EXTRINSIC_COMPONENT_OF_POSTSYNAPTIC_DENSITY_MEMBRANE	0.17284	17	0	CTRL
GO_EXTRINSIC_COMPONENT_OF_POSTSYNAPTIC_DENSITY_MEMBRANE	0.168546	17	5	CTRL
GO_EXTRINSIC_COMPONENT_OF_POSTSYNAPTIC_DENSITY_MEMBRANE	0.596281	17	1	CTRL
GO_EXTRINSIC_COMPONENT_OF_POSTSYNAPTIC_DENSITY_MEMBRANE	0.237557	17	0	CTRL
GO_EXTRINSIC_COMPONENT_OF_POSTSYNAPTIC_DENSITY_MEMBRANE	0.365866	17	1	CTRL
GO_EXTRINSIC_COMPONENT_OF_POSTSYNAPTIC_DENSITY_MEMBRANE	-0.227889	17	0	CTRL
GO_EXTRINSIC_COMPONENT_OF_POSTSYNAPTIC_DENSITY_MEMBRANE	0.421463	17	0	CTRL
GO_EXTRINSIC_COMPONENT_OF_POSTSYNAPTIC_DENSITY_MEMBRANE	-0.0752452	17	0	CTRL
GO_EXTRINSIC_COMPONENT_OF_POSTSYNAPTIC_DENSITY_MEMBRANE	0.498089	17	0	CTRL
GO_EXTRINSIC_COMPONENT_OF_POSTSYNAPTIC_DENSITY_MEMBRANE	-0.495465	17	0	CTRL
GO_EXTRINSIC_COMPONENT_OF_POSTSYNAPTIC_DENSITY_MEMBRANE	0.0219646	17	0	CTRL
GO_EXTRINSIC_COMPONENT_OF_POSTSYNAPTIC_DENSITY_MEMBRANE	0.420307	17	1	CTRL
GO_EXTRINSIC_COMPONENT_OF_POSTSYNAPTIC_DENSITY_MEMBRANE	-0.0408449	17	0	CTRL
GO_EXTRINSIC_COMPONENT_OF_POSTSYNAPTIC_DENSITY_MEMBRANE	0.112586	17	0	CTRL
GO_EXTRINSIC_COMPONENT_OF_POSTSYNAPTIC_DENSITY_MEMBRANE	0.349004	17	0	CTRL
GO_EXTRINSIC_COMPONENT_OF_POSTSYNAPTIC_DENSITY_MEMBRANE	0.061833	17	0	CTRL
GO_EXTRINSIC_COMPONENT_OF_POSTSYNAPTIC_DENSITY_MEMBRANE	0.645352	17	1	CTRL
GO_EXTRINSIC_COMPONENT_OF_POSTSYNAPTIC_DENSITY_MEMBRANE	-0.207991	17	2	CTRL
GO_EXTRINSIC_COMPONENT_OF_POSTSYNAPTIC_DENSITY_MEMBRANE	0.0301639	17	5	CTRL
GO_EXTRINSIC_COMPONENT_OF_POSTSYNAPTIC_DENSITY_MEMBRANE	0.162194	17	2	CTRL
GO_EXTRINSIC_COMPONENT_OF_POSTSYNAPTIC_DENSITY_MEMBRANE	-0.0114799	17	4	CTRL
GO_EXTRINSIC_COMPONENT_OF_POSTSYNAPTIC_DENSITY_MEMBRANE	0.624359	17	2	CTRL
GO_EXTRINSIC_COMPONENT_OF_POSTSYNAPTIC_DENSITY_MEMBRANE	0.11383	17	3	CTRL
GO_EXTRINSIC_COMPONENT_OF_POSTSYNAPTIC_DENSITY_MEMBRANE	-0.100548	17	1	CTRL
GO_EXTRINSIC_COMPONENT_OF_POSTSYNAPTIC_DENSITY_MEMBRANE	-0.158974	17	10	CTRL
GO_EXTRINSIC_COMPONENT_OF_POSTSYNAPTIC_DENSITY_MEMBRANE	0.510213	17	3	CTRL
GO_EXTRINSIC_COMPONENT_OF_POSTSYNAPTIC_DENSITY_MEMBRANE	0.0193634	17	6	CTRL
GO_EXTRINSIC_COMPONENT_OF_POSTSYNAPTIC_DENSITY_MEMBRANE	0.338867	17	0	CTRL
GO_EXTRINSIC_COMPONENT_OF_POSTSYNAPTIC_DENSITY_MEMBRANE	-0.102536	17	0	CTRL
GO_EXTRINSIC_COMPONENT_OF_POSTSYNAPTIC_DENSITY_MEMBRANE	0.309409	17	0	CTRL
GO_EXTRINSIC_COMPONENT_OF_POSTSYNAPTIC_DENSITY_MEMBRANE	0.533075	17	0	CTRL
GO_EXTRINSIC_COMPONENT_OF_POSTSYNAPTIC_DENSITY_MEMBRANE	0.155469	17	1	CTRL
GO_EXTRINSIC_COMPONENT_OF_POSTSYNAPTIC_DENSITY_MEMBRANE	0.279715	17	0	CTRL
GO_EXTRINSIC_COMPONENT_OF_POSTSYNAPTIC_DENSITY_MEMBRANE	0.411346	17	0	CTRL
GO_EXTRINSIC_COMPONENT_OF_POSTSYNAPTIC_DENSITY_MEMBRANE	-0.0950179	17	0	CTRL
GO_EXTRINSIC_COMPONENT_OF_POSTSYNAPTIC_DENSITY_MEMBRANE	0.347864	17	2	CTRL
GO_EXTRINSIC_COMPONENT_OF_POSTSYNAPTIC_DENSITY_MEMBRANE	0.370129	17	2	CTRL
GO_EXTRINSIC_COMPONENT_OF_POSTSYNAPTIC_DENSITY_MEMBRANE	0.50351	17	3	CTRL
GO_EXTRINSIC_COMPONENT_OF_POSTSYNAPTIC_DENSITY_MEMBRANE	-0.462844	17	0	CTRL
GO_EXTRINSIC_COMPONENT_OF_POSTSYNAPTIC_DENSITY_MEMBRANE	0.0192079	17	0	CTRL
GO_EXTRINSIC_COMPONENT_OF_POSTSYNAPTIC_DENSITY_MEMBRANE	0.430177	17	2	CTRL
GO_EXTRINSIC_COMPONENT_OF_POSTSYNAPTIC_DENSITY_MEMBRANE	0.196427	17	2	CTRL
GO_EXTRINSIC_COMPONENT_OF_POSTSYNAPTIC_DENSITY_MEMBRANE	0.186253	17	NA	CTRL
GO_EXTRINSIC_COMPONENT_OF_POSTSYNAPTIC_DENSITY_MEMBRANE	0.325878	17	0	CTRL
GO_EXTRINSIC_COMPONENT_OF_POSTSYNAPTIC_DENSITY_MEMBRANE	-0.0518604	17	0	CTRL
GO_EXTRINSIC_COMPONENT_OF_POSTSYNAPTIC_DENSITY_MEMBRANE	-0.177058	17	0	CTRL
GO_EXTRINSIC_COMPONENT_OF_POSTSYNAPTIC_DENSITY_MEMBRANE	-0.115076	17	0	CTRL
GO_EXTRINSIC_COMPONENT_OF_POSTSYNAPTIC_DENSITY_MEMBRANE	-0.179099	17	2	CTRL
GO_EXTRINSIC_COMPONENT_OF_POSTSYNAPTIC_DENSITY_MEMBRANE	0.44033	17	0	CTRL
GO_EXTRINSIC_COMPONENT_OF_POSTSYNAPTIC_DENSITY_MEMBRANE	0.0671651	17	1	CTRL
GO_EXTRINSIC_COMPONENT_OF_POSTSYNAPTIC_DENSITY_MEMBRANE	0.638972	17	0	CTRL
GO_EXTRINSIC_COMPONENT_OF_POSTSYNAPTIC_DENSITY_MEMBRANE	0.821975	17	0	CTRL
GO_EXTRINSIC_COMPONENT_OF_POSTSYNAPTIC_DENSITY_MEMBRANE	0.0230012	17	0	CTRL
GO_EXTRINSIC_COMPONENT_OF_POSTSYNAPTIC_DENSITY_MEMBRANE	0.21725	17	1	CTRL
GO_EXTRINSIC_COMPONENT_OF_POSTSYNAPTIC_DENSITY_MEMBRANE	0.621049	17	0	CTRL
GO_EXTRINSIC_COMPONENT_OF_POSTSYNAPTIC_DENSITY_MEMBRANE	0.353795	17	0	CTRL
GO_EXTRINSIC_COMPONENT_OF_POSTSYNAPTIC_DENSITY_MEMBRANE	-0.271884	17	0	CTRL
GO_EXTRINSIC_COMPONENT_OF_POSTSYNAPTIC_DENSITY_MEMBRANE	0.193596	17	1	CTRL
GO_EXTRINSIC_COMPONENT_OF_POSTSYNAPTIC_DENSITY_MEMBRANE	0.193437	17	0	CTRL
GO_EXTRINSIC_COMPONENT_OF_POSTSYNAPTIC_DENSITY_MEMBRANE	-0.178059	17	0	CTRL
GO_EXTRINSIC_COMPONENT_OF_POSTSYNAPTIC_DENSITY_MEMBRANE	-0.51892	17	1	CTRL
GO_EXTRINSIC_COMPONENT_OF_POSTSYNAPTIC_DENSITY_MEMBRANE	0.275891	17	0	CTRL
GO_EXTRINSIC_COMPONENT_OF_POSTSYNAPTIC_DENSITY_MEMBRANE	0.251344	17	3	CTRL
GO_EXTRINSIC_COMPONENT_OF_POSTSYNAPTIC_DENSITY_MEMBRANE	-0.135443	17	0	CTRL
GO_EXTRINSIC_COMPONENT_OF_POSTSYNAPTIC_DENSITY_MEMBRANE	0.432636	17	0	CTRL
GO_EXTRINSIC_COMPONENT_OF_POSTSYNAPTIC_DENSITY_MEMBRANE	-0.668175	17	0	CTRL
GO_EXTRINSIC_COMPONENT_OF_POSTSYNAPTIC_DENSITY_MEMBRANE	-0.0811781	17	0	CTRL
GO_EXTRINSIC_COMPONENT_OF_POSTSYNAPTIC_DENSITY_MEMBRANE	0.153759	17	0	CTRL
GO_EXTRINSIC_COMPONENT_OF_POSTSYNAPTIC_DENSITY_MEMBRANE	-0.0448226	17	4	CTRL
GO_EXTRINSIC_COMPONENT_OF_POSTSYNAPTIC_DENSITY_MEMBRANE	0.385612	17	0	CTRL
GO_EXTRINSIC_COMPONENT_OF_POSTSYNAPTIC_DENSITY_MEMBRANE	0.103486	17	1	CTRL
GO_EXTRINSIC_COMPONENT_OF_POSTSYNAPTIC_DENSITY_MEMBRANE	-0.09356	17	0	CTRL
GO_EXTRINSIC_COMPONENT_OF_POSTSYNAPTIC_DENSITY_MEMBRANE	-0.112966	17	0	CTRL
GO_EXTRINSIC_COMPONENT_OF_POSTSYNAPTIC_DENSITY_MEMBRANE	0.0560652	17	0	CTRL
GO_EXTRINSIC_COMPONENT_OF_POSTSYNAPTIC_DENSITY_MEMBRANE	-0.184711	17	0	CTRL
GO_EXTRINSIC_COMPONENT_OF_POSTSYNAPTIC_DENSITY_MEMBRANE	-0.0488472	17	0	CTRL
GO_EXTRINSIC_COMPONENT_OF_POSTSYNAPTIC_DENSITY_MEMBRANE	-0.193525	17	1	CTRL
GO_EXTRINSIC_COMPONENT_OF_POSTSYNAPTIC_DENSITY_MEMBRANE	0.562843	17	1	CTRL
GO_EXTRINSIC_COMPONENT_OF_POSTSYNAPTIC_DENSITY_MEMBRANE	0.402279	17	0	CTRL
GO_EXTRINSIC_COMPONENT_OF_POSTSYNAPTIC_DENSITY_MEMBRANE	0.644575	17	0	CTRL
GO_EXTRINSIC_COMPONENT_OF_POSTSYNAPTIC_DENSITY_MEMBRANE	0.204294	17	2	CTRL
GO_EXTRINSIC_COMPONENT_OF_POSTSYNAPTIC_DENSITY_MEMBRANE	-0.270999	17	0	CTRL
GO_EXTRINSIC_COMPONENT_OF_POSTSYNAPTIC_DENSITY_MEMBRANE	-0.470989	17	0	CTRL
GO_EXTRINSIC_COMPONENT_OF_POSTSYNAPTIC_DENSITY_MEMBRANE	-0.110713	17	0	CTRL
GO_EXTRINSIC_COMPONENT_OF_POSTSYNAPTIC_DENSITY_MEMBRANE	-0.55897	17	0	CTRL
GO_EXTRINSIC_COMPONENT_OF_POSTSYNAPTIC_DENSITY_MEMBRANE	0.126642	17	0	CTRL
GO_EXTRINSIC_COMPONENT_OF_POSTSYNAPTIC_DENSITY_MEMBRANE	0.132068	17	0	CTRL
GO_EXTRINSIC_COMPONENT_OF_POSTSYNAPTIC_DENSITY_MEMBRANE	-0.136861	17	0	CTRL
GO_EXTRINSIC_COMPONENT_OF_POSTSYNAPTIC_DENSITY_MEMBRANE	0.316607	17	0	CTRL
GO_EXTRINSIC_COMPONENT_OF_POSTSYNAPTIC_DENSITY_MEMBRANE	-0.30773	17	0	CTRL
GO_EXTRINSIC_COMPONENT_OF_POSTSYNAPTIC_DENSITY_MEMBRANE	0.284037	17	0	CTRL
GO_EXTRINSIC_COMPONENT_OF_POSTSYNAPTIC_DENSITY_MEMBRANE	-0.431908	17	4	CTRL
GO_EXTRINSIC_COMPONENT_OF_POSTSYNAPTIC_DENSITY_MEMBRANE	-0.0660932	17	1	CTRL
GO_EXTRINSIC_COMPONENT_OF_POSTSYNAPTIC_DENSITY_MEMBRANE	-0.0105505	17	0	CTRL
GO_EXTRINSIC_COMPONENT_OF_POSTSYNAPTIC_DENSITY_MEMBRANE	-0.327174	17	0	CTRL
GO_EXTRINSIC_COMPONENT_OF_POSTSYNAPTIC_DENSITY_MEMBRANE	0.400246	17	0	CTRL
GO_EXTRINSIC_COMPONENT_OF_POSTSYNAPTIC_DENSITY_MEMBRANE	0.276472	17	0	CTRL
GO_EXTRINSIC_COMPONENT_OF_POSTSYNAPTIC_DENSITY_MEMBRANE	-0.6976	17	1	CTRL
GO_EXTRINSIC_COMPONENT_OF_POSTSYNAPTIC_DENSITY_MEMBRANE	-0.038083	17	1	CTRL
GO_EXTRINSIC_COMPONENT_OF_POSTSYNAPTIC_DENSITY_MEMBRANE	-0.144178	17	7	CTRL
GO_EXTRINSIC_COMPONENT_OF_POSTSYNAPTIC_DENSITY_MEMBRANE	0.0996403	17	0	CTRL
GO_EXTRINSIC_COMPONENT_OF_POSTSYNAPTIC_DENSITY_MEMBRANE	0.0291525	17	0	CTRL
GO_EXTRINSIC_COMPONENT_OF_POSTSYNAPTIC_DENSITY_MEMBRANE	-0.00129659	17	0	CTRL
GO_EXTRINSIC_COMPONENT_OF_POSTSYNAPTIC_DENSITY_MEMBRANE	0.139858	17	0	CTRL
GO_EXTRINSIC_COMPONENT_OF_POSTSYNAPTIC_DENSITY_MEMBRANE	-0.662851	17	0	CTRL
GO_EXTRINSIC_COMPONENT_OF_POSTSYNAPTIC_DENSITY_MEMBRANE	0.0610304	17	0	CTRL
GO_EXTRINSIC_COMPONENT_OF_POSTSYNAPTIC_DENSITY_MEMBRANE	0.373449	17	0	CTRL
GO_EXTRINSIC_COMPONENT_OF_POSTSYNAPTIC_DENSITY_MEMBRANE	-0.361811	17	0	CTRL
GO_EXTRINSIC_COMPONENT_OF_POSTSYNAPTIC_DENSITY_MEMBRANE	0.0779696	17	0	CTRL
GO_EXTRINSIC_COMPONENT_OF_POSTSYNAPTIC_DENSITY_MEMBRANE	0.0837714	17	3	CTRL
GO_EXTRINSIC_COMPONENT_OF_POSTSYNAPTIC_DENSITY_MEMBRANE	0.0215999	17	11	CTRL
GO_EXTRINSIC_COMPONENT_OF_POSTSYNAPTIC_DENSITY_MEMBRANE	0.650132	17	4	CTRL
GO_EXTRINSIC_COMPONENT_OF_POSTSYNAPTIC_DENSITY_MEMBRANE	0.560444	17	5	CTRL
GO_EXTRINSIC_COMPONENT_OF_POSTSYNAPTIC_DENSITY_MEMBRANE	-0.408116	17	3	CTRL
GO_EXTRINSIC_COMPONENT_OF_POSTSYNAPTIC_DENSITY_MEMBRANE	-0.271992	17	1	CTRL
GO_EXTRINSIC_COMPONENT_OF_POSTSYNAPTIC_DENSITY_MEMBRANE	0.320427	17	6	CTRL
GO_EXTRINSIC_COMPONENT_OF_POSTSYNAPTIC_DENSITY_MEMBRANE	0.0470785	17	3	CTRL
GO_EXTRINSIC_COMPONENT_OF_POSTSYNAPTIC_DENSITY_MEMBRANE	0.189562	17	2	CTRL
GO_EXTRINSIC_COMPONENT_OF_POSTSYNAPTIC_DENSITY_MEMBRANE	0.0796498	17	0	CTRL
GO_EXTRINSIC_COMPONENT_OF_POSTSYNAPTIC_DENSITY_MEMBRANE	0.348252	17	0	CTRL
GO_EXTRINSIC_COMPONENT_OF_POSTSYNAPTIC_DENSITY_MEMBRANE	-0.0274428	17	0	CTRL
GO_EXTRINSIC_COMPONENT_OF_POSTSYNAPTIC_DENSITY_MEMBRANE	-0.0846963	17	0	CTRL
GO_EXTRINSIC_COMPONENT_OF_POSTSYNAPTIC_DENSITY_MEMBRANE	0.0552032	17	0	CTRL
GO_EXTRINSIC_COMPONENT_OF_POSTSYNAPTIC_DENSITY_MEMBRANE	-0.348844	17	3	CTRL
GO_EXTRINSIC_COMPONENT_OF_POSTSYNAPTIC_DENSITY_MEMBRANE	-0.348408	17	0	CTRL

## Sheet: 2e_HY
pathway	score	primdiag	hy	bins
GO_EXTRINSIC_COMPONENT_OF_POSTSYNAPTIC_DENSITY_MEMBRANE	0.508732	1	2	(1,2]
GO_EXTRINSIC_COMPONENT_OF_POSTSYNAPTIC_DENSITY_MEMBRANE	-0.00772105	1	2	(1,2]
GO_EXTRINSIC_COMPONENT_OF_POSTSYNAPTIC_DENSITY_MEMBRANE	0.374056	1	2	(1,2]
GO_EXTRINSIC_COMPONENT_OF_POSTSYNAPTIC_DENSITY_MEMBRANE	0.513067	1	2	(1,2]
GO_EXTRINSIC_COMPONENT_OF_POSTSYNAPTIC_DENSITY_MEMBRANE	0.65103	1	3	(2,3]
GO_EXTRINSIC_COMPONENT_OF_POSTSYNAPTIC_DENSITY_MEMBRANE	0.192668	1	2	(1,2]
GO_EXTRINSIC_COMPONENT_OF_POSTSYNAPTIC_DENSITY_MEMBRANE	-0.221686	1	3	(2,3]
GO_EXTRINSIC_COMPONENT_OF_POSTSYNAPTIC_DENSITY_MEMBRANE	-0.27762	1	3	(2,3]
GO_EXTRINSIC_COMPONENT_OF_POSTSYNAPTIC_DENSITY_MEMBRANE	0.510962	1	2	(1,2]
GO_EXTRINSIC_COMPONENT_OF_POSTSYNAPTIC_DENSITY_MEMBRANE	-0.191045	1	2	(1,2]
GO_EXTRINSIC_COMPONENT_OF_POSTSYNAPTIC_DENSITY_MEMBRANE	0.156179	1	2	(1,2]
GO_EXTRINSIC_COMPONENT_OF_POSTSYNAPTIC_DENSITY_MEMBRANE	0.130677	1	2	(1,2]
GO_EXTRINSIC_COMPONENT_OF_POSTSYNAPTIC_DENSITY_MEMBRANE	0.206096	1	2	(1,2]
GO_EXTRINSIC_COMPONENT_OF_POSTSYNAPTIC_DENSITY_MEMBRANE	-0.191119	1	2	(1,2]
GO_EXTRINSIC_COMPONENT_OF_POSTSYNAPTIC_DENSITY_MEMBRANE	0.0278094	1	2	(1,2]
GO_EXTRINSIC_COMPONENT_OF_POSTSYNAPTIC_DENSITY_MEMBRANE	0.180148	1	2	(1,2]
GO_EXTRINSIC_COMPONENT_OF_POSTSYNAPTIC_DENSITY_MEMBRANE	0.100809	1	2	(1,2]
GO_EXTRINSIC_COMPONENT_OF_POSTSYNAPTIC_DENSITY_MEMBRANE	0.558683	1	2	(1,2]
GO_EXTRINSIC_COMPONENT_OF_POSTSYNAPTIC_DENSITY_MEMBRANE	0.166974	1	3	(2,3]
GO_EXTRINSIC_COMPONENT_OF_POSTSYNAPTIC_DENSITY_MEMBRANE	0.186524	1	3	(2,3]
GO_EXTRINSIC_COMPONENT_OF_POSTSYNAPTIC_DENSITY_MEMBRANE	-0.237929	1	1	(0,1]
GO_EXTRINSIC_COMPONENT_OF_POSTSYNAPTIC_DENSITY_MEMBRANE	0.487399	1	1	(0,1]
GO_EXTRINSIC_COMPONENT_OF_POSTSYNAPTIC_DENSITY_MEMBRANE	-0.00542447	1	2	(1,2]
GO_EXTRINSIC_COMPONENT_OF_POSTSYNAPTIC_DENSITY_MEMBRANE	0.0233686	1	2	(1,2]
GO_EXTRINSIC_COMPONENT_OF_POSTSYNAPTIC_DENSITY_MEMBRANE	-0.0075598	1	2	(1,2]
GO_EXTRINSIC_COMPONENT_OF_POSTSYNAPTIC_DENSITY_MEMBRANE	0.12903	1	2	(1,2]
GO_EXTRINSIC_COMPONENT_OF_POSTSYNAPTIC_DENSITY_MEMBRANE	-0.500757	1	3	(2,3]
GO_EXTRINSIC_COMPONENT_OF_POSTSYNAPTIC_DENSITY_MEMBRANE	0.409193	1	3	(2,3]
GO_EXTRINSIC_COMPONENT_OF_POSTSYNAPTIC_DENSITY_MEMBRANE	-0.101759	1	2	(1,2]
GO_EXTRINSIC_COMPONENT_OF_POSTSYNAPTIC_DENSITY_MEMBRANE	-0.255399	1	1	(0,1]
GO_EXTRINSIC_COMPONENT_OF_POSTSYNAPTIC_DENSITY_MEMBRANE	-0.238515	1	3	(2,3]
GO_EXTRINSIC_COMPONENT_OF_POSTSYNAPTIC_DENSITY_MEMBRANE	0.360299	1	1	(0,1]
GO_EXTRINSIC_COMPONENT_OF_POSTSYNAPTIC_DENSITY_MEMBRANE	0.156756	1	2	(1,2]
GO_EXTRINSIC_COMPONENT_OF_POSTSYNAPTIC_DENSITY_MEMBRANE	-0.0886242	1	2	(1,2]
GO_EXTRINSIC_COMPONENT_OF_POSTSYNAPTIC_DENSITY_MEMBRANE	0.0911699	1	2	(1,2]
GO_EXTRINSIC_COMPONENT_OF_POSTSYNAPTIC_DENSITY_MEMBRANE	0.317594	1	1	(0,1]
GO_EXTRINSIC_COMPONENT_OF_POSTSYNAPTIC_DENSITY_MEMBRANE	-0.326431	1	2	(1,2]
GO_EXTRINSIC_COMPONENT_OF_POSTSYNAPTIC_DENSITY_MEMBRANE	0.356932	1	2	(1,2]
GO_EXTRINSIC_COMPONENT_OF_POSTSYNAPTIC_DENSITY_MEMBRANE	0.087174	1	2	(1,2]
GO_EXTRINSIC_COMPONENT_OF_POSTSYNAPTIC_DENSITY_MEMBRANE	0.0128839	1	2	(1,2]
GO_EXTRINSIC_COMPONENT_OF_POSTSYNAPTIC_DENSITY_MEMBRANE	-0.180245	1	2	(1,2]
GO_EXTRINSIC_COMPONENT_OF_POSTSYNAPTIC_DENSITY_MEMBRANE	-0.281572	1	2	(1,2]
GO_EXTRINSIC_COMPONENT_OF_POSTSYNAPTIC_DENSITY_MEMBRANE	-0.734451	1	2	(1,2]
GO_EXTRINSIC_COMPONENT_OF_POSTSYNAPTIC_DENSITY_MEMBRANE	-0.135496	1	2	(1,2]
GO_EXTRINSIC_COMPONENT_OF_POSTSYNAPTIC_DENSITY_MEMBRANE	-0.146373	1	2	(1,2]
GO_EXTRINSIC_COMPONENT_OF_POSTSYNAPTIC_DENSITY_MEMBRANE	-0.316454	1	2	(1,2]
GO_EXTRINSIC_COMPONENT_OF_POSTSYNAPTIC_DENSITY_MEMBRANE	0.148394	1	2	(1,2]
GO_EXTRINSIC_COMPONENT_OF_POSTSYNAPTIC_DENSITY_MEMBRANE	0.0476516	1	2	(1,2]
GO_EXTRINSIC_COMPONENT_OF_POSTSYNAPTIC_DENSITY_MEMBRANE	-0.228975	1	2	(1,2]
GO_EXTRINSIC_COMPONENT_OF_POSTSYNAPTIC_DENSITY_MEMBRANE	-0.337643	1	2	(1,2]
GO_EXTRINSIC_COMPONENT_OF_POSTSYNAPTIC_DENSITY_MEMBRANE	-0.107536	1	2	(1,2]
GO_EXTRINSIC_COMPONENT_OF_POSTSYNAPTIC_DENSITY_MEMBRANE	0.258605	1	2	(1,2]
GO_EXTRINSIC_COMPONENT_OF_POSTSYNAPTIC_DENSITY_MEMBRANE	0.229829	1	2	(1,2]
GO_EXTRINSIC_COMPONENT_OF_POSTSYNAPTIC_DENSITY_MEMBRANE	-0.187942	1	2	(1,2]
GO_EXTRINSIC_COMPONENT_OF_POSTSYNAPTIC_DENSITY_MEMBRANE	-0.00082564	1	1	(0,1]
GO_EXTRINSIC_COMPONENT_OF_POSTSYNAPTIC_DENSITY_MEMBRANE	-0.164377	1	2	(1,2]
GO_EXTRINSIC_COMPONENT_OF_POSTSYNAPTIC_DENSITY_MEMBRANE	-0.114197	1	2	(1,2]
GO_EXTRINSIC_COMPONENT_OF_POSTSYNAPTIC_DENSITY_MEMBRANE	0.601148	1	2	(1,2]
GO_EXTRINSIC_COMPONENT_OF_POSTSYNAPTIC_DENSITY_MEMBRANE	0.670145	1	2	(1,2]
GO_EXTRINSIC_COMPONENT_OF_POSTSYNAPTIC_DENSITY_MEMBRANE	0.422604	1	2	(1,2]
GO_EXTRINSIC_COMPONENT_OF_POSTSYNAPTIC_DENSITY_MEMBRANE	0.0707232	1	2	(1,2]
GO_EXTRINSIC_COMPONENT_OF_POSTSYNAPTIC_DENSITY_MEMBRANE	0.236884	1	3	(2,3]
GO_EXTRINSIC_COMPONENT_OF_POSTSYNAPTIC_DENSITY_MEMBRANE	0.546038	1	1	(0,1]
GO_EXTRINSIC_COMPONENT_OF_POSTSYNAPTIC_DENSITY_MEMBRANE	-0.0225631	1	1	(0,1]
GO_EXTRINSIC_COMPONENT_OF_POSTSYNAPTIC_DENSITY_MEMBRANE	-0.321628	1	2	(1,2]
GO_EXTRINSIC_COMPONENT_OF_POSTSYNAPTIC_DENSITY_MEMBRANE	-0.463862	1	2	(1,2]
GO_EXTRINSIC_COMPONENT_OF_POSTSYNAPTIC_DENSITY_MEMBRANE	-0.656194	1	3	(2,3]
GO_EXTRINSIC_COMPONENT_OF_POSTSYNAPTIC_DENSITY_MEMBRANE	0.5329	1	2	(1,2]
GO_EXTRINSIC_COMPONENT_OF_POSTSYNAPTIC_DENSITY_MEMBRANE	0.044031	1	3	(2,3]
GO_EXTRINSIC_COMPONENT_OF_POSTSYNAPTIC_DENSITY_MEMBRANE	-0.0824941	1	1	(0,1]
GO_EXTRINSIC_COMPONENT_OF_POSTSYNAPTIC_DENSITY_MEMBRANE	-0.028749	1	1	(0,1]
GO_EXTRINSIC_COMPONENT_OF_POSTSYNAPTIC_DENSITY_MEMBRANE	0.529025	1	1	(0,1]
GO_EXTRINSIC_COMPONENT_OF_POSTSYNAPTIC_DENSITY_MEMBRANE	-0.0341441	1	2	(1,2]
GO_EXTRINSIC_COMPONENT_OF_POSTSYNAPTIC_DENSITY_MEMBRANE	-0.27305	1	3	(2,3]
GO_EXTRINSIC_COMPONENT_OF_POSTSYNAPTIC_DENSITY_MEMBRANE	-0.260253	1	3	(2,3]
GO_EXTRINSIC_COMPONENT_OF_POSTSYNAPTIC_DENSITY_MEMBRANE	0.517389	1	1	(0,1]
GO_EXTRINSIC_COMPONENT_OF_POSTSYNAPTIC_DENSITY_MEMBRANE	0.147563	1	3	(2,3]
GO_EXTRINSIC_COMPONENT_OF_POSTSYNAPTIC_DENSITY_MEMBRANE	-0.262761	1	1	(0,1]
GO_EXTRINSIC_COMPONENT_OF_POSTSYNAPTIC_DENSITY_MEMBRANE	0.028429	1	1	(0,1]
GO_EXTRINSIC_COMPONENT_OF_POSTSYNAPTIC_DENSITY_MEMBRANE	0.34651	1	2	(1,2]
GO_EXTRINSIC_COMPONENT_OF_POSTSYNAPTIC_DENSITY_MEMBRANE	-0.246382	1	2	(1,2]
GO_EXTRINSIC_COMPONENT_OF_POSTSYNAPTIC_DENSITY_MEMBRANE	-0.0479257	1	2	(1,2]
GO_EXTRINSIC_COMPONENT_OF_POSTSYNAPTIC_DENSITY_MEMBRANE	0.483268	1	2	(1,2]
GO_EXTRINSIC_COMPONENT_OF_POSTSYNAPTIC_DENSITY_MEMBRANE	0.500629	1	2	(1,2]
GO_EXTRINSIC_COMPONENT_OF_POSTSYNAPTIC_DENSITY_MEMBRANE	-0.216888	1	2	(1,2]
GO_EXTRINSIC_COMPONENT_OF_POSTSYNAPTIC_DENSITY_MEMBRANE	0.139509	1	2	(1,2]
GO_EXTRINSIC_COMPONENT_OF_POSTSYNAPTIC_DENSITY_MEMBRANE	-0.00821457	1	2	(1,2]
GO_EXTRINSIC_COMPONENT_OF_POSTSYNAPTIC_DENSITY_MEMBRANE	0.0315892	1	2	(1,2]
GO_EXTRINSIC_COMPONENT_OF_POSTSYNAPTIC_DENSITY_MEMBRANE	-0.267254	1	2	(1,2]
GO_EXTRINSIC_COMPONENT_OF_POSTSYNAPTIC_DENSITY_MEMBRANE	-0.00925377	1	2	(1,2]
GO_EXTRINSIC_COMPONENT_OF_POSTSYNAPTIC_DENSITY_MEMBRANE	-0.345205	1	1	(0,1]
GO_EXTRINSIC_COMPONENT_OF_POSTSYNAPTIC_DENSITY_MEMBRANE	-0.553959	1	2	(1,2]
GO_EXTRINSIC_COMPONENT_OF_POSTSYNAPTIC_DENSITY_MEMBRANE	-0.268835	1	3	(2,3]
GO_EXTRINSIC_COMPONENT_OF_POSTSYNAPTIC_DENSITY_MEMBRANE	0.00743335	1	2	(1,2]
GO_EXTRINSIC_COMPONENT_OF_POSTSYNAPTIC_DENSITY_MEMBRANE	-0.477046	1	2	(1,2]
GO_EXTRINSIC_COMPONENT_OF_POSTSYNAPTIC_DENSITY_MEMBRANE	0.559383	1	2	(1,2]
GO_EXTRINSIC_COMPONENT_OF_POSTSYNAPTIC_DENSITY_MEMBRANE	-0.369473	1	2	(1,2]
GO_EXTRINSIC_COMPONENT_OF_POSTSYNAPTIC_DENSITY_MEMBRANE	0.157874	1	2	(1,2]
GO_EXTRINSIC_COMPONENT_OF_POSTSYNAPTIC_DENSITY_MEMBRANE	0.539906	1	2	(1,2]
GO_EXTRINSIC_COMPONENT_OF_POSTSYNAPTIC_DENSITY_MEMBRANE	-0.00147049	1	2	(1,2]
GO_EXTRINSIC_COMPONENT_OF_POSTSYNAPTIC_DENSITY_MEMBRANE	0.131729	1	2	(1,2]
GO_EXTRINSIC_COMPONENT_OF_POSTSYNAPTIC_DENSITY_MEMBRANE	-0.046382	1	2	(1,2]
GO_EXTRINSIC_COMPONENT_OF_POSTSYNAPTIC_DENSITY_MEMBRANE	-0.0980271	1	1	(0,1]
GO_EXTRINSIC_COMPONENT_OF_POSTSYNAPTIC_DENSITY_MEMBRANE	0.708821	1	2	(1,2]
GO_EXTRINSIC_COMPONENT_OF_POSTSYNAPTIC_DENSITY_MEMBRANE	-0.213726	1	2	(1,2]
GO_EXTRINSIC_COMPONENT_OF_POSTSYNAPTIC_DENSITY_MEMBRANE	-0.11658	1	2	(1,2]
GO_EXTRINSIC_COMPONENT_OF_POSTSYNAPTIC_DENSITY_MEMBRANE	-0.0708432	1	2	(1,2]
GO_EXTRINSIC_COMPONENT_OF_POSTSYNAPTIC_DENSITY_MEMBRANE	-0.282119	1	2	(1,2]
GO_EXTRINSIC_COMPONENT_OF_POSTSYNAPTIC_DENSITY_MEMBRANE	-0.630888	1	2	(1,2]
GO_EXTRINSIC_COMPONENT_OF_POSTSYNAPTIC_DENSITY_MEMBRANE	0.190047	1	1	(0,1]
GO_EXTRINSIC_COMPONENT_OF_POSTSYNAPTIC_DENSITY_MEMBRANE	-0.23662	1	1	(0,1]
GO_EXTRINSIC_COMPONENT_OF_POSTSYNAPTIC_DENSITY_MEMBRANE	0.178346	1	1	(0,1]
GO_EXTRINSIC_COMPONENT_OF_POSTSYNAPTIC_DENSITY_MEMBRANE	0.381995	1	2	(1,2]
GO_EXTRINSIC_COMPONENT_OF_POSTSYNAPTIC_DENSITY_MEMBRANE	-0.00554983	1	2	(1,2]
GO_EXTRINSIC_COMPONENT_OF_POSTSYNAPTIC_DENSITY_MEMBRANE	-0.16705	1	2	(1,2]
GO_EXTRINSIC_COMPONENT_OF_POSTSYNAPTIC_DENSITY_MEMBRANE	-0.485187	1	2	(1,2]
GO_EXTRINSIC_COMPONENT_OF_POSTSYNAPTIC_DENSITY_MEMBRANE	-0.447639	1	2	(1,2]
GO_EXTRINSIC_COMPONENT_OF_POSTSYNAPTIC_DENSITY_MEMBRANE	-0.279773	1	3	(2,3]
GO_EXTRINSIC_COMPONENT_OF_POSTSYNAPTIC_DENSITY_MEMBRANE	0.444527	1	1	(0,1]
GO_EXTRINSIC_COMPONENT_OF_POSTSYNAPTIC_DENSITY_MEMBRANE	-0.0724041	1	2	(1,2]
GO_EXTRINSIC_COMPONENT_OF_POSTSYNAPTIC_DENSITY_MEMBRANE	-0.218406	1	1	(0,1]
GO_EXTRINSIC_COMPONENT_OF_POSTSYNAPTIC_DENSITY_MEMBRANE	-0.000113217	1	2	(1,2]
GO_EXTRINSIC_COMPONENT_OF_POSTSYNAPTIC_DENSITY_MEMBRANE	-0.554097	1	1	(0,1]
GO_EXTRINSIC_COMPONENT_OF_POSTSYNAPTIC_DENSITY_MEMBRANE	-0.0875565	1	2	(1,2]
GO_EXTRINSIC_COMPONENT_OF_POSTSYNAPTIC_DENSITY_MEMBRANE	0.164789	1	1	(0,1]
GO_EXTRINSIC_COMPONENT_OF_POSTSYNAPTIC_DENSITY_MEMBRANE	-0.110829	1	1	(0,1]
GO_EXTRINSIC_COMPONENT_OF_POSTSYNAPTIC_DENSITY_MEMBRANE	-0.122021	1	1	(0,1]
GO_EXTRINSIC_COMPONENT_OF_POSTSYNAPTIC_DENSITY_MEMBRANE	-0.382333	1	1	(0,1]
GO_EXTRINSIC_COMPONENT_OF_POSTSYNAPTIC_DENSITY_MEMBRANE	0.108149	1	3	(2,3]
GO_EXTRINSIC_COMPONENT_OF_POSTSYNAPTIC_DENSITY_MEMBRANE	-0.0534839	1	2	(1,2]
GO_EXTRINSIC_COMPONENT_OF_POSTSYNAPTIC_DENSITY_MEMBRANE	0.245799	1	2	(1,2]
GO_EXTRINSIC_COMPONENT_OF_POSTSYNAPTIC_DENSITY_MEMBRANE	0.354633	1	2	(1,2]
GO_EXTRINSIC_COMPONENT_OF_POSTSYNAPTIC_DENSITY_MEMBRANE	0.0659202	1	2	(1,2]
GO_EXTRINSIC_COMPONENT_OF_POSTSYNAPTIC_DENSITY_MEMBRANE	-0.211198	1	2	(1,2]
GO_EXTRINSIC_COMPONENT_OF_POSTSYNAPTIC_DENSITY_MEMBRANE	0.4559	1	2	(1,2]
GO_EXTRINSIC_COMPONENT_OF_POSTSYNAPTIC_DENSITY_MEMBRANE	0.358348	1	2	(1,2]
GO_EXTRINSIC_COMPONENT_OF_POSTSYNAPTIC_DENSITY_MEMBRANE	-0.327268	1	2	(1,2]
GO_EXTRINSIC_COMPONENT_OF_POSTSYNAPTIC_DENSITY_MEMBRANE	0.215665	1	2	(1,2]
GO_EXTRINSIC_COMPONENT_OF_POSTSYNAPTIC_DENSITY_MEMBRANE	0.230503	1	2	(1,2]
GO_EXTRINSIC_COMPONENT_OF_POSTSYNAPTIC_DENSITY_MEMBRANE	0.301319	1	1	(0,1]
GO_EXTRINSIC_COMPONENT_OF_POSTSYNAPTIC_DENSITY_MEMBRANE	0.168757	1	3	(2,3]
GO_EXTRINSIC_COMPONENT_OF_POSTSYNAPTIC_DENSITY_MEMBRANE	0.167045	1	2	(1,2]
GO_EXTRINSIC_COMPONENT_OF_POSTSYNAPTIC_DENSITY_MEMBRANE	0.0858742	1	2	(1,2]
GO_EXTRINSIC_COMPONENT_OF_POSTSYNAPTIC_DENSITY_MEMBRANE	0.262912	1	1	(0,1]
GO_EXTRINSIC_COMPONENT_OF_POSTSYNAPTIC_DENSITY_MEMBRANE	-0.216145	1	2	(1,2]
GO_EXTRINSIC_COMPONENT_OF_POSTSYNAPTIC_DENSITY_MEMBRANE	0.181293	1	2	(1,2]
GO_EXTRINSIC_COMPONENT_OF_POSTSYNAPTIC_DENSITY_MEMBRANE	0.0964933	1	1	(0,1]
GO_EXTRINSIC_COMPONENT_OF_POSTSYNAPTIC_DENSITY_MEMBRANE	0.237385	1	2	(1,2]
GO_EXTRINSIC_COMPONENT_OF_POSTSYNAPTIC_DENSITY_MEMBRANE	0.302594	1	1	(0,1]
GO_EXTRINSIC_COMPONENT_OF_POSTSYNAPTIC_DENSITY_MEMBRANE	0.401907	1	1	(0,1]
GO_EXTRINSIC_COMPONENT_OF_POSTSYNAPTIC_DENSITY_MEMBRANE	-0.345724	1	2	(1,2]
GO_EXTRINSIC_COMPONENT_OF_POSTSYNAPTIC_DENSITY_MEMBRANE	0.0778043	1	2	(1,2]
GO_EXTRINSIC_COMPONENT_OF_POSTSYNAPTIC_DENSITY_MEMBRANE	0.311754	1	2	(1,2]
GO_EXTRINSIC_COMPONENT_OF_POSTSYNAPTIC_DENSITY_MEMBRANE	0.454153	1	1	(0,1]
GO_EXTRINSIC_COMPONENT_OF_POSTSYNAPTIC_DENSITY_MEMBRANE	-0.310098	1	1	(0,1]
GO_EXTRINSIC_COMPONENT_OF_POSTSYNAPTIC_DENSITY_MEMBRANE	-0.160864	1	1	(0,1]
GO_EXTRINSIC_COMPONENT_OF_POSTSYNAPTIC_DENSITY_MEMBRANE	0.0712626	1	1	(0,1]
GO_EXTRINSIC_COMPONENT_OF_POSTSYNAPTIC_DENSITY_MEMBRANE	0.358055	1	2	(1,2]
GO_EXTRINSIC_COMPONENT_OF_POSTSYNAPTIC_DENSITY_MEMBRANE	-0.179593	1	2	(1,2]
GO_EXTRINSIC_COMPONENT_OF_POSTSYNAPTIC_DENSITY_MEMBRANE	-0.360941	1	2	(1,2]
GO_EXTRINSIC_COMPONENT_OF_POSTSYNAPTIC_DENSITY_MEMBRANE	-0.147679	1	2	(1,2]
GO_EXTRINSIC_COMPONENT_OF_POSTSYNAPTIC_DENSITY_MEMBRANE	0.392974	1	2	(1,2]
GO_EXTRINSIC_COMPONENT_OF_POSTSYNAPTIC_DENSITY_MEMBRANE	0.0491717	1	2	(1,2]
GO_EXTRINSIC_COMPONENT_OF_POSTSYNAPTIC_DENSITY_MEMBRANE	0.131373	1	2	(1,2]
GO_EXTRINSIC_COMPONENT_OF_POSTSYNAPTIC_DENSITY_MEMBRANE	-0.0339563	1	2	(1,2]
GO_EXTRINSIC_COMPONENT_OF_POSTSYNAPTIC_DENSITY_MEMBRANE	-0.1684	1	2	(1,2]
GO_EXTRINSIC_COMPONENT_OF_POSTSYNAPTIC_DENSITY_MEMBRANE	-0.367817	1	2	(1,2]
GO_EXTRINSIC_COMPONENT_OF_POSTSYNAPTIC_DENSITY_MEMBRANE	-0.405275	1	2	(1,2]
GO_EXTRINSIC_COMPONENT_OF_POSTSYNAPTIC_DENSITY_MEMBRANE	-0.260716	1	2	(1,2]
GO_EXTRINSIC_COMPONENT_OF_POSTSYNAPTIC_DENSITY_MEMBRANE	-0.564229	1	2	(1,2]
GO_EXTRINSIC_COMPONENT_OF_POSTSYNAPTIC_DENSITY_MEMBRANE	0.346488	1	1	(0,1]
GO_EXTRINSIC_COMPONENT_OF_POSTSYNAPTIC_DENSITY_MEMBRANE	-0.0163168	1	2	(1,2]
GO_EXTRINSIC_COMPONENT_OF_POSTSYNAPTIC_DENSITY_MEMBRANE	0.459511	1	1	(0,1]
GO_EXTRINSIC_COMPONENT_OF_POSTSYNAPTIC_DENSITY_MEMBRANE	0.339995	1	1	(0,1]
GO_EXTRINSIC_COMPONENT_OF_POSTSYNAPTIC_DENSITY_MEMBRANE	-0.0195489	1	2	(1,2]
GO_EXTRINSIC_COMPONENT_OF_POSTSYNAPTIC_DENSITY_MEMBRANE	0.0837164	1	2	(1,2]
GO_EXTRINSIC_COMPONENT_OF_POSTSYNAPTIC_DENSITY_MEMBRANE	0.249386	1	2	(1,2]
GO_EXTRINSIC_COMPONENT_OF_POSTSYNAPTIC_DENSITY_MEMBRANE	-0.209724	1	1	(0,1]
GO_EXTRINSIC_COMPONENT_OF_POSTSYNAPTIC_DENSITY_MEMBRANE	-0.385049	1	1	(0,1]
GO_EXTRINSIC_COMPONENT_OF_POSTSYNAPTIC_DENSITY_MEMBRANE	-0.0970484	1	1	(0,1]
GO_EXTRINSIC_COMPONENT_OF_POSTSYNAPTIC_DENSITY_MEMBRANE	-0.556067	1	1	(0,1]
GO_EXTRINSIC_COMPONENT_OF_POSTSYNAPTIC_DENSITY_MEMBRANE	-0.0545039	1	2	(1,2]
GO_EXTRINSIC_COMPONENT_OF_POSTSYNAPTIC_DENSITY_MEMBRANE	0.431376	1	2	(1,2]
GO_EXTRINSIC_COMPONENT_OF_POSTSYNAPTIC_DENSITY_MEMBRANE	0.0852448	1	2	(1,2]
GO_EXTRINSIC_COMPONENT_OF_POSTSYNAPTIC_DENSITY_MEMBRANE	-0.541292	1	2	(1,2]
GO_EXTRINSIC_COMPONENT_OF_POSTSYNAPTIC_DENSITY_MEMBRANE	0.125541	1	2	(1,2]
GO_EXTRINSIC_COMPONENT_OF_POSTSYNAPTIC_DENSITY_MEMBRANE	-0.321401	1	2	(1,2]
GO_EXTRINSIC_COMPONENT_OF_POSTSYNAPTIC_DENSITY_MEMBRANE	-0.0892702	1	2	(1,2]
GO_EXTRINSIC_COMPONENT_OF_POSTSYNAPTIC_DENSITY_MEMBRANE	0.0742359	1	2	(1,2]
GO_EXTRINSIC_COMPONENT_OF_POSTSYNAPTIC_DENSITY_MEMBRANE	0.436618	1	2	(1,2]
GO_EXTRINSIC_COMPONENT_OF_POSTSYNAPTIC_DENSITY_MEMBRANE	-0.0838086	1	1	(0,1]
GO_EXTRINSIC_COMPONENT_OF_POSTSYNAPTIC_DENSITY_MEMBRANE	-0.165456	1	1	(0,1]
GO_EXTRINSIC_COMPONENT_OF_POSTSYNAPTIC_DENSITY_MEMBRANE	-0.102315	1	2	(1,2]
GO_EXTRINSIC_COMPONENT_OF_POSTSYNAPTIC_DENSITY_MEMBRANE	0.554423	1	1	(0,1]
GO_EXTRINSIC_COMPONENT_OF_POSTSYNAPTIC_DENSITY_MEMBRANE	-0.575073	1	3	(2,3]
GO_EXTRINSIC_COMPONENT_OF_POSTSYNAPTIC_DENSITY_MEMBRANE	-0.206989	1	3	(2,3]
GO_EXTRINSIC_COMPONENT_OF_POSTSYNAPTIC_DENSITY_MEMBRANE	0.496868	1	2	(1,2]
GO_EXTRINSIC_COMPONENT_OF_POSTSYNAPTIC_DENSITY_MEMBRANE	-0.00918355	1	1	(0,1]
GO_EXTRINSIC_COMPONENT_OF_POSTSYNAPTIC_DENSITY_MEMBRANE	-0.0625188	1	1	(0,1]
GO_EXTRINSIC_COMPONENT_OF_POSTSYNAPTIC_DENSITY_MEMBRANE	0.690515	1	1	(0,1]
GO_EXTRINSIC_COMPONENT_OF_POSTSYNAPTIC_DENSITY_MEMBRANE	-0.022315	1	1	(0,1]
GO_EXTRINSIC_COMPONENT_OF_POSTSYNAPTIC_DENSITY_MEMBRANE	0.558458	1	1	(0,1]
GO_EXTRINSIC_COMPONENT_OF_POSTSYNAPTIC_DENSITY_MEMBRANE	-0.122021	1	1	(0,1]
GO_EXTRINSIC_COMPONENT_OF_POSTSYNAPTIC_DENSITY_MEMBRANE	0.1986	1	2	(1,2]
GO_EXTRINSIC_COMPONENT_OF_POSTSYNAPTIC_DENSITY_MEMBRANE	0.613822	1	1	(0,1]
GO_EXTRINSIC_COMPONENT_OF_POSTSYNAPTIC_DENSITY_MEMBRANE	-0.222037	1	2	(1,2]
GO_EXTRINSIC_COMPONENT_OF_POSTSYNAPTIC_DENSITY_MEMBRANE	0.593254	1	2	(1,2]
GO_EXTRINSIC_COMPONENT_OF_POSTSYNAPTIC_DENSITY_MEMBRANE	-0.136745	1	2	(1,2]
GO_EXTRINSIC_COMPONENT_OF_POSTSYNAPTIC_DENSITY_MEMBRANE	-0.0814731	1	2	(1,2]
GO_EXTRINSIC_COMPONENT_OF_POSTSYNAPTIC_DENSITY_MEMBRANE	-0.265602	1	2	(1,2]
GO_EXTRINSIC_COMPONENT_OF_POSTSYNAPTIC_DENSITY_MEMBRANE	-0.120628	1	2	(1,2]
GO_EXTRINSIC_COMPONENT_OF_POSTSYNAPTIC_DENSITY_MEMBRANE	0.443539	1	1	(0,1]
GO_EXTRINSIC_COMPONENT_OF_POSTSYNAPTIC_DENSITY_MEMBRANE	0.428262	1	2	(1,2]
GO_EXTRINSIC_COMPONENT_OF_POSTSYNAPTIC_DENSITY_MEMBRANE	-0.193117	1	2	(1,2]
GO_EXTRINSIC_COMPONENT_OF_POSTSYNAPTIC_DENSITY_MEMBRANE	0.250294	1	2	(1,2]
GO_EXTRINSIC_COMPONENT_OF_POSTSYNAPTIC_DENSITY_MEMBRANE	-0.184887	1	2	(1,2]
GO_EXTRINSIC_COMPONENT_OF_POSTSYNAPTIC_DENSITY_MEMBRANE	-0.05162	1	2	(1,2]
GO_EXTRINSIC_COMPONENT_OF_POSTSYNAPTIC_DENSITY_MEMBRANE	0.534082	1	2	(1,2]
GO_EXTRINSIC_COMPONENT_OF_POSTSYNAPTIC_DENSITY_MEMBRANE	0.405203	1	2	(1,2]
GO_EXTRINSIC_COMPONENT_OF_POSTSYNAPTIC_DENSITY_MEMBRANE	0.315572	1	1	(0,1]
GO_EXTRINSIC_COMPONENT_OF_POSTSYNAPTIC_DENSITY_MEMBRANE	-0.46272	1	2	(1,2]
GO_EXTRINSIC_COMPONENT_OF_POSTSYNAPTIC_DENSITY_MEMBRANE	0.161017	1	2	(1,2]
GO_EXTRINSIC_COMPONENT_OF_POSTSYNAPTIC_DENSITY_MEMBRANE	0.333587	1	2	(1,2]
GO_EXTRINSIC_COMPONENT_OF_POSTSYNAPTIC_DENSITY_MEMBRANE	-0.207743	1	2	(1,2]
GO_EXTRINSIC_COMPONENT_OF_POSTSYNAPTIC_DENSITY_MEMBRANE	-0.617505	1	2	(1,2]
GO_EXTRINSIC_COMPONENT_OF_POSTSYNAPTIC_DENSITY_MEMBRANE	-0.164329	1	2	(1,2]
GO_EXTRINSIC_COMPONENT_OF_POSTSYNAPTIC_DENSITY_MEMBRANE	0.451822	1	2	(1,2]
GO_EXTRINSIC_COMPONENT_OF_POSTSYNAPTIC_DENSITY_MEMBRANE	0.0304144	1	2	(1,2]
GO_EXTRINSIC_COMPONENT_OF_POSTSYNAPTIC_DENSITY_MEMBRANE	-0.0538246	1	2	(1,2]
GO_EXTRINSIC_COMPONENT_OF_POSTSYNAPTIC_DENSITY_MEMBRANE	-0.365743	1	3	(2,3]
GO_EXTRINSIC_COMPONENT_OF_POSTSYNAPTIC_DENSITY_MEMBRANE	0.354551	1	1	(0,1]
GO_EXTRINSIC_COMPONENT_OF_POSTSYNAPTIC_DENSITY_MEMBRANE	-0.154634	1	2	(1,2]
GO_EXTRINSIC_COMPONENT_OF_POSTSYNAPTIC_DENSITY_MEMBRANE	-0.391301	1	2	(1,2]
GO_EXTRINSIC_COMPONENT_OF_POSTSYNAPTIC_DENSITY_MEMBRANE	-0.560781	1	2	(1,2]
GO_EXTRINSIC_COMPONENT_OF_POSTSYNAPTIC_DENSITY_MEMBRANE	0.39032	1	2	(1,2]
GO_EXTRINSIC_COMPONENT_OF_POSTSYNAPTIC_DENSITY_MEMBRANE	-0.1341	1	2	(1,2]
GO_EXTRINSIC_COMPONENT_OF_POSTSYNAPTIC_DENSITY_MEMBRANE	0.0879898	1	1	(0,1]
GO_EXTRINSIC_COMPONENT_OF_POSTSYNAPTIC_DENSITY_MEMBRANE	0.332819	1	2	(1,2]
GO_EXTRINSIC_COMPONENT_OF_POSTSYNAPTIC_DENSITY_MEMBRANE	-0.529761	1	2	(1,2]
GO_EXTRINSIC_COMPONENT_OF_POSTSYNAPTIC_DENSITY_MEMBRANE	0.00534746	1	2	(1,2]
GO_EXTRINSIC_COMPONENT_OF_POSTSYNAPTIC_DENSITY_MEMBRANE	0.00494522	1	1	(0,1]
GO_EXTRINSIC_COMPONENT_OF_POSTSYNAPTIC_DENSITY_MEMBRANE	0.456571	1	2	(1,2]
GO_EXTRINSIC_COMPONENT_OF_POSTSYNAPTIC_DENSITY_MEMBRANE	0.300291	1	2	(1,2]
GO_EXTRINSIC_COMPONENT_OF_POSTSYNAPTIC_DENSITY_MEMBRANE	0.083762	1	1	(0,1]
GO_EXTRINSIC_COMPONENT_OF_POSTSYNAPTIC_DENSITY_MEMBRANE	-0.435149	1	1	(0,1]
GO_EXTRINSIC_COMPONENT_OF_POSTSYNAPTIC_DENSITY_MEMBRANE	-0.207408	1	2	(1,2]
GO_EXTRINSIC_COMPONENT_OF_POSTSYNAPTIC_DENSITY_MEMBRANE	0.157842	1	1	(0,1]
GO_EXTRINSIC_COMPONENT_OF_POSTSYNAPTIC_DENSITY_MEMBRANE	-0.483557	1	2	(1,2]
GO_EXTRINSIC_COMPONENT_OF_POSTSYNAPTIC_DENSITY_MEMBRANE	-0.316466	1	1	(0,1]
GO_EXTRINSIC_COMPONENT_OF_POSTSYNAPTIC_DENSITY_MEMBRANE	0.293355	1	2	(1,2]
GO_EXTRINSIC_COMPONENT_OF_POSTSYNAPTIC_DENSITY_MEMBRANE	-0.0572107	1	2	(1,2]
GO_EXTRINSIC_COMPONENT_OF_POSTSYNAPTIC_DENSITY_MEMBRANE	0.185238	1	1	(0,1]
GO_EXTRINSIC_COMPONENT_OF_POSTSYNAPTIC_DENSITY_MEMBRANE	-0.278931	1	1	(0,1]
GO_EXTRINSIC_COMPONENT_OF_POSTSYNAPTIC_DENSITY_MEMBRANE	-0.149712	1	2	(1,2]
GO_EXTRINSIC_COMPONENT_OF_POSTSYNAPTIC_DENSITY_MEMBRANE	-0.280492	1	2	(1,2]
GO_EXTRINSIC_COMPONENT_OF_POSTSYNAPTIC_DENSITY_MEMBRANE	-0.273128	1	1	(0,1]
GO_EXTRINSIC_COMPONENT_OF_POSTSYNAPTIC_DENSITY_MEMBRANE	0.13118	1	1	(0,1]
GO_EXTRINSIC_COMPONENT_OF_POSTSYNAPTIC_DENSITY_MEMBRANE	-0.353773	1	1	(0,1]
GO_EXTRINSIC_COMPONENT_OF_POSTSYNAPTIC_DENSITY_MEMBRANE	-0.283749	1	1	(0,1]
GO_EXTRINSIC_COMPONENT_OF_POSTSYNAPTIC_DENSITY_MEMBRANE	-0.293637	1	2	(1,2]
GO_EXTRINSIC_COMPONENT_OF_POSTSYNAPTIC_DENSITY_MEMBRANE	-0.0289359	1	1	(0,1]
GO_EXTRINSIC_COMPONENT_OF_POSTSYNAPTIC_DENSITY_MEMBRANE	-0.0932676	1	1	(0,1]
GO_EXTRINSIC_COMPONENT_OF_POSTSYNAPTIC_DENSITY_MEMBRANE	0.419567	1	2	(1,2]
GO_EXTRINSIC_COMPONENT_OF_POSTSYNAPTIC_DENSITY_MEMBRANE	0.247861	1	1	(0,1]
GO_EXTRINSIC_COMPONENT_OF_POSTSYNAPTIC_DENSITY_MEMBRANE	-0.149317	1	1	(0,1]
GO_EXTRINSIC_COMPONENT_OF_POSTSYNAPTIC_DENSITY_MEMBRANE	-0.236534	1	1	(0,1]
GO_EXTRINSIC_COMPONENT_OF_POSTSYNAPTIC_DENSITY_MEMBRANE	0.0762062	1	2	(1,2]
GO_EXTRINSIC_COMPONENT_OF_POSTSYNAPTIC_DENSITY_MEMBRANE	-0.578157	1	3	(2,3]
GO_EXTRINSIC_COMPONENT_OF_POSTSYNAPTIC_DENSITY_MEMBRANE	-0.122645	1	2	(1,2]
GO_EXTRINSIC_COMPONENT_OF_POSTSYNAPTIC_DENSITY_MEMBRANE	0.0422422	1	1	(0,1]
GO_EXTRINSIC_COMPONENT_OF_POSTSYNAPTIC_DENSITY_MEMBRANE	0.0884972	1	2	(1,2]
GO_EXTRINSIC_COMPONENT_OF_POSTSYNAPTIC_DENSITY_MEMBRANE	0.414387	1	2	(1,2]
GO_EXTRINSIC_COMPONENT_OF_POSTSYNAPTIC_DENSITY_MEMBRANE	0.128893	1	2	(1,2]
GO_EXTRINSIC_COMPONENT_OF_POSTSYNAPTIC_DENSITY_MEMBRANE	-0.590865	1	2	(1,2]
GO_EXTRINSIC_COMPONENT_OF_POSTSYNAPTIC_DENSITY_MEMBRANE	-0.347055	1	2	(1,2]
GO_EXTRINSIC_COMPONENT_OF_POSTSYNAPTIC_DENSITY_MEMBRANE	-0.463392	1	3	(2,3]
GO_EXTRINSIC_COMPONENT_OF_POSTSYNAPTIC_DENSITY_MEMBRANE	-0.424587	1	1	(0,1]
GO_EXTRINSIC_COMPONENT_OF_POSTSYNAPTIC_DENSITY_MEMBRANE	-0.0786191	1	1	(0,1]
GO_EXTRINSIC_COMPONENT_OF_POSTSYNAPTIC_DENSITY_MEMBRANE	-0.0821089	1	1	(0,1]
GO_EXTRINSIC_COMPONENT_OF_POSTSYNAPTIC_DENSITY_MEMBRANE	-0.113303	1	1	(0,1]
GO_EXTRINSIC_COMPONENT_OF_POSTSYNAPTIC_DENSITY_MEMBRANE	-0.394352	1	2	(1,2]
GO_EXTRINSIC_COMPONENT_OF_POSTSYNAPTIC_DENSITY_MEMBRANE	0.497635	1	2	(1,2]
GO_EXTRINSIC_COMPONENT_OF_POSTSYNAPTIC_DENSITY_MEMBRANE	0.106393	1	2	(1,2]
GO_EXTRINSIC_COMPONENT_OF_POSTSYNAPTIC_DENSITY_MEMBRANE	-0.5855	1	2	(1,2]
GO_EXTRINSIC_COMPONENT_OF_POSTSYNAPTIC_DENSITY_MEMBRANE	-0.161367	1	2	(1,2]
GO_EXTRINSIC_COMPONENT_OF_POSTSYNAPTIC_DENSITY_MEMBRANE	0.47871	1	2	(1,2]
GO_EXTRINSIC_COMPONENT_OF_POSTSYNAPTIC_DENSITY_MEMBRANE	0.411077	1	3	(2,3]
GO_EXTRINSIC_COMPONENT_OF_POSTSYNAPTIC_DENSITY_MEMBRANE	-0.0589701	1	2	(1,2]
GO_EXTRINSIC_COMPONENT_OF_POSTSYNAPTIC_DENSITY_MEMBRANE	-0.0369189	1	1	(0,1]
GO_EXTRINSIC_COMPONENT_OF_POSTSYNAPTIC_DENSITY_MEMBRANE	0.563777	1	2	(1,2]
GO_EXTRINSIC_COMPONENT_OF_POSTSYNAPTIC_DENSITY_MEMBRANE	-0.313371	1	2	(1,2]
GO_EXTRINSIC_COMPONENT_OF_POSTSYNAPTIC_DENSITY_MEMBRANE	-0.164948	1	2	(1,2]
GO_EXTRINSIC_COMPONENT_OF_POSTSYNAPTIC_DENSITY_MEMBRANE	-0.303821	1	2	(1,2]
GO_EXTRINSIC_COMPONENT_OF_POSTSYNAPTIC_DENSITY_MEMBRANE	0.00793487	1	2	(1,2]
GO_EXTRINSIC_COMPONENT_OF_POSTSYNAPTIC_DENSITY_MEMBRANE	-0.121981	1	2	(1,2]
GO_EXTRINSIC_COMPONENT_OF_POSTSYNAPTIC_DENSITY_MEMBRANE	-0.288727	1	2	(1,2]
GO_EXTRINSIC_COMPONENT_OF_POSTSYNAPTIC_DENSITY_MEMBRANE	0.26545	1	1	(0,1]
GO_EXTRINSIC_COMPONENT_OF_POSTSYNAPTIC_DENSITY_MEMBRANE	0.135606	1	2	(1,2]
GO_EXTRINSIC_COMPONENT_OF_POSTSYNAPTIC_DENSITY_MEMBRANE	-0.468207	1	3	(2,3]
GO_EXTRINSIC_COMPONENT_OF_POSTSYNAPTIC_DENSITY_MEMBRANE	0.168683	1	1	(0,1]
GO_EXTRINSIC_COMPONENT_OF_POSTSYNAPTIC_DENSITY_MEMBRANE	-0.397644	1	2	(1,2]
GO_EXTRINSIC_COMPONENT_OF_POSTSYNAPTIC_DENSITY_MEMBRANE	-0.0513809	1	1	(0,1]
GO_EXTRINSIC_COMPONENT_OF_POSTSYNAPTIC_DENSITY_MEMBRANE	-0.336698	1	1	(0,1]
GO_EXTRINSIC_COMPONENT_OF_POSTSYNAPTIC_DENSITY_MEMBRANE	0.106197	1	1	(0,1]
GO_EXTRINSIC_COMPONENT_OF_POSTSYNAPTIC_DENSITY_MEMBRANE	-0.192221	1	1	(0,1]
GO_EXTRINSIC_COMPONENT_OF_POSTSYNAPTIC_DENSITY_MEMBRANE	-0.30838	1	1	(0,1]
GO_EXTRINSIC_COMPONENT_OF_POSTSYNAPTIC_DENSITY_MEMBRANE	-0.126066	1	2	(1,2]
GO_EXTRINSIC_COMPONENT_OF_POSTSYNAPTIC_DENSITY_MEMBRANE	0.195615	1	2	(1,2]
GO_EXTRINSIC_COMPONENT_OF_POSTSYNAPTIC_DENSITY_MEMBRANE	-0.0879532	1	2	(1,2]
GO_EXTRINSIC_COMPONENT_OF_POSTSYNAPTIC_DENSITY_MEMBRANE	-0.141767	1	2	(1,2]
GO_EXTRINSIC_COMPONENT_OF_POSTSYNAPTIC_DENSITY_MEMBRANE	-0.437642	1	2	(1,2]
GO_EXTRINSIC_COMPONENT_OF_POSTSYNAPTIC_DENSITY_MEMBRANE	0.151692	1	1	(0,1]
GO_EXTRINSIC_COMPONENT_OF_POSTSYNAPTIC_DENSITY_MEMBRANE	0.683223	1	1	(0,1]
GO_EXTRINSIC_COMPONENT_OF_POSTSYNAPTIC_DENSITY_MEMBRANE	-0.285307	1	2	(1,2]
GO_EXTRINSIC_COMPONENT_OF_POSTSYNAPTIC_DENSITY_MEMBRANE	-0.571245	1	2	(1,2]
GO_EXTRINSIC_COMPONENT_OF_POSTSYNAPTIC_DENSITY_MEMBRANE	-0.612259	1	2	(1,2]
GO_EXTRINSIC_COMPONENT_OF_POSTSYNAPTIC_DENSITY_MEMBRANE	0.351329	1	1	(0,1]
GO_EXTRINSIC_COMPONENT_OF_POSTSYNAPTIC_DENSITY_MEMBRANE	-0.608879	1	2	(1,2]
GO_EXTRINSIC_COMPONENT_OF_POSTSYNAPTIC_DENSITY_MEMBRANE	-0.0404093	1	2	(1,2]
GO_EXTRINSIC_COMPONENT_OF_POSTSYNAPTIC_DENSITY_MEMBRANE	-0.499238	1	2	(1,2]
GO_EXTRINSIC_COMPONENT_OF_POSTSYNAPTIC_DENSITY_MEMBRANE	0.213817	1	2	(1,2]
GO_EXTRINSIC_COMPONENT_OF_POSTSYNAPTIC_DENSITY_MEMBRANE	-0.221534	1	2	(1,2]
GO_EXTRINSIC_COMPONENT_OF_POSTSYNAPTIC_DENSITY_MEMBRANE	-0.0422422	1	2	(1,2]
GO_EXTRINSIC_COMPONENT_OF_POSTSYNAPTIC_DENSITY_MEMBRANE	0.228127	1	2	(1,2]
GO_EXTRINSIC_COMPONENT_OF_POSTSYNAPTIC_DENSITY_MEMBRANE	0.185954	1	1	(0,1]
GO_EXTRINSIC_COMPONENT_OF_POSTSYNAPTIC_DENSITY_MEMBRANE	-0.190624	1	2	(1,2]
GO_EXTRINSIC_COMPONENT_OF_POSTSYNAPTIC_DENSITY_MEMBRANE	-0.657063	1	2	(1,2]
GO_EXTRINSIC_COMPONENT_OF_POSTSYNAPTIC_DENSITY_MEMBRANE	-0.33493	1	2	(1,2]
GO_EXTRINSIC_COMPONENT_OF_POSTSYNAPTIC_DENSITY_MEMBRANE	0.0453059	1	2	(1,2]
GO_EXTRINSIC_COMPONENT_OF_POSTSYNAPTIC_DENSITY_MEMBRANE	0.132514	1	2	(1,2]
GO_EXTRINSIC_COMPONENT_OF_POSTSYNAPTIC_DENSITY_MEMBRANE	-0.420673	1	2	(1,2]
GO_EXTRINSIC_COMPONENT_OF_POSTSYNAPTIC_DENSITY_MEMBRANE	-0.182072	1	2	(1,2]
GO_EXTRINSIC_COMPONENT_OF_POSTSYNAPTIC_DENSITY_MEMBRANE	-0.219443	1	2	(1,2]
GO_EXTRINSIC_COMPONENT_OF_POSTSYNAPTIC_DENSITY_MEMBRANE	-0.643136	1	2	(1,2]
GO_EXTRINSIC_COMPONENT_OF_POSTSYNAPTIC_DENSITY_MEMBRANE	-0.141287	1	2	(1,2]
GO_EXTRINSIC_COMPONENT_OF_POSTSYNAPTIC_DENSITY_MEMBRANE	-0.102806	1	2	(1,2]
GO_EXTRINSIC_COMPONENT_OF_POSTSYNAPTIC_DENSITY_MEMBRANE	0.488049	1	1	(0,1]
GO_EXTRINSIC_COMPONENT_OF_POSTSYNAPTIC_DENSITY_MEMBRANE	0.672426	1	2	(1,2]
GO_EXTRINSIC_COMPONENT_OF_POSTSYNAPTIC_DENSITY_MEMBRANE	-0.343457	1	2	(1,2]
GO_EXTRINSIC_COMPONENT_OF_POSTSYNAPTIC_DENSITY_MEMBRANE	-0.270997	1	2	(1,2]
GO_EXTRINSIC_COMPONENT_OF_POSTSYNAPTIC_DENSITY_MEMBRANE	0.0249666	1	2	(1,2]
GO_EXTRINSIC_COMPONENT_OF_POSTSYNAPTIC_DENSITY_MEMBRANE	-0.56568	1	2	(1,2]
GO_EXTRINSIC_COMPONENT_OF_POSTSYNAPTIC_DENSITY_MEMBRANE	0.47598	1	1	(0,1]
GO_EXTRINSIC_COMPONENT_OF_POSTSYNAPTIC_DENSITY_MEMBRANE	-0.349559	1	2	(1,2]
GO_EXTRINSIC_COMPONENT_OF_POSTSYNAPTIC_DENSITY_MEMBRANE	-0.387626	1	2	(1,2]
GO_EXTRINSIC_COMPONENT_OF_POSTSYNAPTIC_DENSITY_MEMBRANE	-0.36907	1	2	(1,2]
GO_EXTRINSIC_COMPONENT_OF_POSTSYNAPTIC_DENSITY_MEMBRANE	-0.0458544	1	2	(1,2]
GO_EXTRINSIC_COMPONENT_OF_POSTSYNAPTIC_DENSITY_MEMBRANE	-0.315969	1	2	(1,2]
GO_EXTRINSIC_COMPONENT_OF_POSTSYNAPTIC_DENSITY_MEMBRANE	-0.354058	1	1	(0,1]
GO_EXTRINSIC_COMPONENT_OF_POSTSYNAPTIC_DENSITY_MEMBRANE	-0.277448	1	2	(1,2]
GO_EXTRINSIC_COMPONENT_OF_POSTSYNAPTIC_DENSITY_MEMBRANE	-0.595658	1	2	(1,2]
GO_EXTRINSIC_COMPONENT_OF_POSTSYNAPTIC_DENSITY_MEMBRANE	-0.1034	1	2	(1,2]
GO_EXTRINSIC_COMPONENT_OF_POSTSYNAPTIC_DENSITY_MEMBRANE	0.0273229	1	2	(1,2]
GO_EXTRINSIC_COMPONENT_OF_POSTSYNAPTIC_DENSITY_MEMBRANE	-0.135026	1	2	(1,2]
GO_EXTRINSIC_COMPONENT_OF_POSTSYNAPTIC_DENSITY_MEMBRANE	-0.0339423	1	2	(1,2]
GO_EXTRINSIC_COMPONENT_OF_POSTSYNAPTIC_DENSITY_MEMBRANE	-0.231244	1	2	(1,2]
GO_EXTRINSIC_COMPONENT_OF_POSTSYNAPTIC_DENSITY_MEMBRANE	-0.415621	1	2	(1,2]
GO_EXTRINSIC_COMPONENT_OF_POSTSYNAPTIC_DENSITY_MEMBRANE	-0.0363238	1	2	(1,2]
GO_EXTRINSIC_COMPONENT_OF_POSTSYNAPTIC_DENSITY_MEMBRANE	0.0380393	1	1	(0,1]
GO_EXTRINSIC_COMPONENT_OF_POSTSYNAPTIC_DENSITY_MEMBRANE	-0.117205	1	2	(1,2]
GO_EXTRINSIC_COMPONENT_OF_POSTSYNAPTIC_DENSITY_MEMBRANE	-0.441142	1	3	(2,3]
GO_EXTRINSIC_COMPONENT_OF_POSTSYNAPTIC_DENSITY_MEMBRANE	-0.543362	1	2	(1,2]
GO_EXTRINSIC_COMPONENT_OF_POSTSYNAPTIC_DENSITY_MEMBRANE	-0.187694	1	2	(1,2]
GO_EXTRINSIC_COMPONENT_OF_POSTSYNAPTIC_DENSITY_MEMBRANE	-0.543805	1	2	(1,2]
GO_EXTRINSIC_COMPONENT_OF_POSTSYNAPTIC_DENSITY_MEMBRANE	0.101581	1	2	(1,2]
GO_EXTRINSIC_COMPONENT_OF_POSTSYNAPTIC_DENSITY_MEMBRANE	0.559622	1	2	(1,2]
GO_EXTRINSIC_COMPONENT_OF_POSTSYNAPTIC_DENSITY_MEMBRANE	0.245558	1	2	(1,2]
GO_EXTRINSIC_COMPONENT_OF_POSTSYNAPTIC_DENSITY_MEMBRANE	-0.549532	1	2	(1,2]
GO_EXTRINSIC_COMPONENT_OF_POSTSYNAPTIC_DENSITY_MEMBRANE	0.176395	17	0	CTRL
GO_EXTRINSIC_COMPONENT_OF_POSTSYNAPTIC_DENSITY_MEMBRANE	0.479141	17	0	CTRL
GO_EXTRINSIC_COMPONENT_OF_POSTSYNAPTIC_DENSITY_MEMBRANE	0.435327	17	0	CTRL
GO_EXTRINSIC_COMPONENT_OF_POSTSYNAPTIC_DENSITY_MEMBRANE	0.506895	17	0	CTRL
GO_EXTRINSIC_COMPONENT_OF_POSTSYNAPTIC_DENSITY_MEMBRANE	0.612585	17	0	CTRL
GO_EXTRINSIC_COMPONENT_OF_POSTSYNAPTIC_DENSITY_MEMBRANE	0.688168	17	0	CTRL
GO_EXTRINSIC_COMPONENT_OF_POSTSYNAPTIC_DENSITY_MEMBRANE	-0.0324221	17	0	CTRL
GO_EXTRINSIC_COMPONENT_OF_POSTSYNAPTIC_DENSITY_MEMBRANE	0.53846	17	0	CTRL
GO_EXTRINSIC_COMPONENT_OF_POSTSYNAPTIC_DENSITY_MEMBRANE	-0.389445	17	0	CTRL
GO_EXTRINSIC_COMPONENT_OF_POSTSYNAPTIC_DENSITY_MEMBRANE	-0.0452225	17	0	CTRL
GO_EXTRINSIC_COMPONENT_OF_POSTSYNAPTIC_DENSITY_MEMBRANE	0.397669	17	0	CTRL
GO_EXTRINSIC_COMPONENT_OF_POSTSYNAPTIC_DENSITY_MEMBRANE	0.341718	17	0	CTRL
GO_EXTRINSIC_COMPONENT_OF_POSTSYNAPTIC_DENSITY_MEMBRANE	0.374562	17	0	CTRL
GO_EXTRINSIC_COMPONENT_OF_POSTSYNAPTIC_DENSITY_MEMBRANE	-0.0148139	17	0	CTRL
GO_EXTRINSIC_COMPONENT_OF_POSTSYNAPTIC_DENSITY_MEMBRANE	-0.0251057	17	0	CTRL
GO_EXTRINSIC_COMPONENT_OF_POSTSYNAPTIC_DENSITY_MEMBRANE	-0.0669389	17	0	CTRL
GO_EXTRINSIC_COMPONENT_OF_POSTSYNAPTIC_DENSITY_MEMBRANE	0.0583777	17	0	CTRL
GO_EXTRINSIC_COMPONENT_OF_POSTSYNAPTIC_DENSITY_MEMBRANE	0.178896	17	0	CTRL
GO_EXTRINSIC_COMPONENT_OF_POSTSYNAPTIC_DENSITY_MEMBRANE	-0.274058	17	0	CTRL
GO_EXTRINSIC_COMPONENT_OF_POSTSYNAPTIC_DENSITY_MEMBRANE	-0.140507	17	0	CTRL
GO_EXTRINSIC_COMPONENT_OF_POSTSYNAPTIC_DENSITY_MEMBRANE	0.470352	17	0	CTRL
GO_EXTRINSIC_COMPONENT_OF_POSTSYNAPTIC_DENSITY_MEMBRANE	-0.430704	17	0	CTRL
GO_EXTRINSIC_COMPONENT_OF_POSTSYNAPTIC_DENSITY_MEMBRANE	0.110115	17	0	CTRL
GO_EXTRINSIC_COMPONENT_OF_POSTSYNAPTIC_DENSITY_MEMBRANE	0.196442	17	0	CTRL
GO_EXTRINSIC_COMPONENT_OF_POSTSYNAPTIC_DENSITY_MEMBRANE	-0.55143	17	0	CTRL
GO_EXTRINSIC_COMPONENT_OF_POSTSYNAPTIC_DENSITY_MEMBRANE	-0.015294	17	0	CTRL
GO_EXTRINSIC_COMPONENT_OF_POSTSYNAPTIC_DENSITY_MEMBRANE	-0.353315	17	0	CTRL
GO_EXTRINSIC_COMPONENT_OF_POSTSYNAPTIC_DENSITY_MEMBRANE	0.0618708	17	0	CTRL
GO_EXTRINSIC_COMPONENT_OF_POSTSYNAPTIC_DENSITY_MEMBRANE	0.0839005	17	0	CTRL
GO_EXTRINSIC_COMPONENT_OF_POSTSYNAPTIC_DENSITY_MEMBRANE	-0.318824	17	0	CTRL
GO_EXTRINSIC_COMPONENT_OF_POSTSYNAPTIC_DENSITY_MEMBRANE	0.225528	17	0	CTRL
GO_EXTRINSIC_COMPONENT_OF_POSTSYNAPTIC_DENSITY_MEMBRANE	0.247982	17	0	CTRL
GO_EXTRINSIC_COMPONENT_OF_POSTSYNAPTIC_DENSITY_MEMBRANE	0.600383	17	0	CTRL
GO_EXTRINSIC_COMPONENT_OF_POSTSYNAPTIC_DENSITY_MEMBRANE	0.396003	17	0	CTRL
GO_EXTRINSIC_COMPONENT_OF_POSTSYNAPTIC_DENSITY_MEMBRANE	-0.141005	17	0	CTRL
GO_EXTRINSIC_COMPONENT_OF_POSTSYNAPTIC_DENSITY_MEMBRANE	0.393587	17	0	CTRL
GO_EXTRINSIC_COMPONENT_OF_POSTSYNAPTIC_DENSITY_MEMBRANE	0.454552	17	0	CTRL
GO_EXTRINSIC_COMPONENT_OF_POSTSYNAPTIC_DENSITY_MEMBRANE	-0.140866	17	0	CTRL
GO_EXTRINSIC_COMPONENT_OF_POSTSYNAPTIC_DENSITY_MEMBRANE	0.448619	17	0	CTRL
GO_EXTRINSIC_COMPONENT_OF_POSTSYNAPTIC_DENSITY_MEMBRANE	0.73824	17	0	CTRL
GO_EXTRINSIC_COMPONENT_OF_POSTSYNAPTIC_DENSITY_MEMBRANE	0.521945	17	0	CTRL
GO_EXTRINSIC_COMPONENT_OF_POSTSYNAPTIC_DENSITY_MEMBRANE	0.0472931	17	0	CTRL
GO_EXTRINSIC_COMPONENT_OF_POSTSYNAPTIC_DENSITY_MEMBRANE	0.0451569	17	0	CTRL
GO_EXTRINSIC_COMPONENT_OF_POSTSYNAPTIC_DENSITY_MEMBRANE	0.494645	17	0	CTRL
GO_EXTRINSIC_COMPONENT_OF_POSTSYNAPTIC_DENSITY_MEMBRANE	-0.0621383	17	0	CTRL
GO_EXTRINSIC_COMPONENT_OF_POSTSYNAPTIC_DENSITY_MEMBRANE	-0.30721	17	0	CTRL
GO_EXTRINSIC_COMPONENT_OF_POSTSYNAPTIC_DENSITY_MEMBRANE	-0.0226526	17	0	CTRL
GO_EXTRINSIC_COMPONENT_OF_POSTSYNAPTIC_DENSITY_MEMBRANE	0.339494	17	0	CTRL
GO_EXTRINSIC_COMPONENT_OF_POSTSYNAPTIC_DENSITY_MEMBRANE	-0.406768	17	0	CTRL
GO_EXTRINSIC_COMPONENT_OF_POSTSYNAPTIC_DENSITY_MEMBRANE	0.583597	17	0	CTRL
GO_EXTRINSIC_COMPONENT_OF_POSTSYNAPTIC_DENSITY_MEMBRANE	0.0298928	17	0	CTRL
GO_EXTRINSIC_COMPONENT_OF_POSTSYNAPTIC_DENSITY_MEMBRANE	0.109844	17	0	CTRL
GO_EXTRINSIC_COMPONENT_OF_POSTSYNAPTIC_DENSITY_MEMBRANE	-0.496641	17	0	CTRL
GO_EXTRINSIC_COMPONENT_OF_POSTSYNAPTIC_DENSITY_MEMBRANE	0.558127	17	0	CTRL
GO_EXTRINSIC_COMPONENT_OF_POSTSYNAPTIC_DENSITY_MEMBRANE	-0.0904638	17	2	CTRL
GO_EXTRINSIC_COMPONENT_OF_POSTSYNAPTIC_DENSITY_MEMBRANE	0.512861	17	0	CTRL
GO_EXTRINSIC_COMPONENT_OF_POSTSYNAPTIC_DENSITY_MEMBRANE	0.390867	17	1	CTRL
GO_EXTRINSIC_COMPONENT_OF_POSTSYNAPTIC_DENSITY_MEMBRANE	0.456882	17	0	CTRL
GO_EXTRINSIC_COMPONENT_OF_POSTSYNAPTIC_DENSITY_MEMBRANE	0.634077	17	0	CTRL
GO_EXTRINSIC_COMPONENT_OF_POSTSYNAPTIC_DENSITY_MEMBRANE	-0.0145811	17	0	CTRL
GO_EXTRINSIC_COMPONENT_OF_POSTSYNAPTIC_DENSITY_MEMBRANE	0.289147	17	0	CTRL
GO_EXTRINSIC_COMPONENT_OF_POSTSYNAPTIC_DENSITY_MEMBRANE	-0.0546112	17	0	CTRL
GO_EXTRINSIC_COMPONENT_OF_POSTSYNAPTIC_DENSITY_MEMBRANE	-0.36447	17	0	CTRL
GO_EXTRINSIC_COMPONENT_OF_POSTSYNAPTIC_DENSITY_MEMBRANE	0.225254	17	0	CTRL
GO_EXTRINSIC_COMPONENT_OF_POSTSYNAPTIC_DENSITY_MEMBRANE	0.526478	17	0	CTRL
GO_EXTRINSIC_COMPONENT_OF_POSTSYNAPTIC_DENSITY_MEMBRANE	0.564409	17	0	CTRL
GO_EXTRINSIC_COMPONENT_OF_POSTSYNAPTIC_DENSITY_MEMBRANE	0.283985	17	0	CTRL
GO_EXTRINSIC_COMPONENT_OF_POSTSYNAPTIC_DENSITY_MEMBRANE	0.459658	17	0	CTRL
GO_EXTRINSIC_COMPONENT_OF_POSTSYNAPTIC_DENSITY_MEMBRANE	-0.0721223	17	0	CTRL
GO_EXTRINSIC_COMPONENT_OF_POSTSYNAPTIC_DENSITY_MEMBRANE	-0.377452	17	0	CTRL
GO_EXTRINSIC_COMPONENT_OF_POSTSYNAPTIC_DENSITY_MEMBRANE	0.17284	17	0	CTRL
GO_EXTRINSIC_COMPONENT_OF_POSTSYNAPTIC_DENSITY_MEMBRANE	0.168546	17	0	CTRL
GO_EXTRINSIC_COMPONENT_OF_POSTSYNAPTIC_DENSITY_MEMBRANE	0.596281	17	0	CTRL
GO_EXTRINSIC_COMPONENT_OF_POSTSYNAPTIC_DENSITY_MEMBRANE	0.237557	17	0	CTRL
GO_EXTRINSIC_COMPONENT_OF_POSTSYNAPTIC_DENSITY_MEMBRANE	0.365866	17	0	CTRL
GO_EXTRINSIC_COMPONENT_OF_POSTSYNAPTIC_DENSITY_MEMBRANE	-0.227889	17	0	CTRL
GO_EXTRINSIC_COMPONENT_OF_POSTSYNAPTIC_DENSITY_MEMBRANE	0.421463	17	0	CTRL
GO_EXTRINSIC_COMPONENT_OF_POSTSYNAPTIC_DENSITY_MEMBRANE	-0.0752452	17	0	CTRL
GO_EXTRINSIC_COMPONENT_OF_POSTSYNAPTIC_DENSITY_MEMBRANE	0.498089	17	0	CTRL
GO_EXTRINSIC_COMPONENT_OF_POSTSYNAPTIC_DENSITY_MEMBRANE	-0.495465	17	0	CTRL
GO_EXTRINSIC_COMPONENT_OF_POSTSYNAPTIC_DENSITY_MEMBRANE	0.0219646	17	0	CTRL
GO_EXTRINSIC_COMPONENT_OF_POSTSYNAPTIC_DENSITY_MEMBRANE	0.420307	17	0	CTRL
GO_EXTRINSIC_COMPONENT_OF_POSTSYNAPTIC_DENSITY_MEMBRANE	-0.0408449	17	0	CTRL
GO_EXTRINSIC_COMPONENT_OF_POSTSYNAPTIC_DENSITY_MEMBRANE	0.112586	17	0	CTRL
GO_EXTRINSIC_COMPONENT_OF_POSTSYNAPTIC_DENSITY_MEMBRANE	0.349004	17	0	CTRL
GO_EXTRINSIC_COMPONENT_OF_POSTSYNAPTIC_DENSITY_MEMBRANE	0.061833	17	0	CTRL
GO_EXTRINSIC_COMPONENT_OF_POSTSYNAPTIC_DENSITY_MEMBRANE	0.645352	17	0	CTRL
GO_EXTRINSIC_COMPONENT_OF_POSTSYNAPTIC_DENSITY_MEMBRANE	-0.207991	17	0	CTRL
GO_EXTRINSIC_COMPONENT_OF_POSTSYNAPTIC_DENSITY_MEMBRANE	0.0301639	17	0	CTRL
GO_EXTRINSIC_COMPONENT_OF_POSTSYNAPTIC_DENSITY_MEMBRANE	0.162194	17	0	CTRL
GO_EXTRINSIC_COMPONENT_OF_POSTSYNAPTIC_DENSITY_MEMBRANE	-0.0114799	17	0	CTRL
GO_EXTRINSIC_COMPONENT_OF_POSTSYNAPTIC_DENSITY_MEMBRANE	0.624359	17	0	CTRL
GO_EXTRINSIC_COMPONENT_OF_POSTSYNAPTIC_DENSITY_MEMBRANE	0.11383	17	0	CTRL
GO_EXTRINSIC_COMPONENT_OF_POSTSYNAPTIC_DENSITY_MEMBRANE	-0.100548	17	0	CTRL
GO_EXTRINSIC_COMPONENT_OF_POSTSYNAPTIC_DENSITY_MEMBRANE	-0.158974	17	0	CTRL
GO_EXTRINSIC_COMPONENT_OF_POSTSYNAPTIC_DENSITY_MEMBRANE	0.510213	17	0	CTRL
GO_EXTRINSIC_COMPONENT_OF_POSTSYNAPTIC_DENSITY_MEMBRANE	0.0193634	17	0	CTRL
GO_EXTRINSIC_COMPONENT_OF_POSTSYNAPTIC_DENSITY_MEMBRANE	0.338867	17	0	CTRL
GO_EXTRINSIC_COMPONENT_OF_POSTSYNAPTIC_DENSITY_MEMBRANE	-0.102536	17	0	CTRL
GO_EXTRINSIC_COMPONENT_OF_POSTSYNAPTIC_DENSITY_MEMBRANE	0.309409	17	0	CTRL
GO_EXTRINSIC_COMPONENT_OF_POSTSYNAPTIC_DENSITY_MEMBRANE	0.533075	17	0	CTRL
GO_EXTRINSIC_COMPONENT_OF_POSTSYNAPTIC_DENSITY_MEMBRANE	0.155469	17	0	CTRL
GO_EXTRINSIC_COMPONENT_OF_POSTSYNAPTIC_DENSITY_MEMBRANE	0.279715	17	0	CTRL
GO_EXTRINSIC_COMPONENT_OF_POSTSYNAPTIC_DENSITY_MEMBRANE	0.411346	17	0	CTRL
GO_EXTRINSIC_COMPONENT_OF_POSTSYNAPTIC_DENSITY_MEMBRANE	-0.0950179	17	0	CTRL
GO_EXTRINSIC_COMPONENT_OF_POSTSYNAPTIC_DENSITY_MEMBRANE	0.347864	17	0	CTRL
GO_EXTRINSIC_COMPONENT_OF_POSTSYNAPTIC_DENSITY_MEMBRANE	0.370129	17	0	CTRL
GO_EXTRINSIC_COMPONENT_OF_POSTSYNAPTIC_DENSITY_MEMBRANE	0.50351	17	0	CTRL
GO_EXTRINSIC_COMPONENT_OF_POSTSYNAPTIC_DENSITY_MEMBRANE	-0.462844	17	0	CTRL
GO_EXTRINSIC_COMPONENT_OF_POSTSYNAPTIC_DENSITY_MEMBRANE	0.0192079	17	0	CTRL
GO_EXTRINSIC_COMPONENT_OF_POSTSYNAPTIC_DENSITY_MEMBRANE	0.430177	17	0	CTRL
GO_EXTRINSIC_COMPONENT_OF_POSTSYNAPTIC_DENSITY_MEMBRANE	0.196427	17	0	CTRL
GO_EXTRINSIC_COMPONENT_OF_POSTSYNAPTIC_DENSITY_MEMBRANE	0.186253	17	0	CTRL
GO_EXTRINSIC_COMPONENT_OF_POSTSYNAPTIC_DENSITY_MEMBRANE	0.325878	17	0	CTRL
GO_EXTRINSIC_COMPONENT_OF_POSTSYNAPTIC_DENSITY_MEMBRANE	-0.0518604	17	0	CTRL
GO_EXTRINSIC_COMPONENT_OF_POSTSYNAPTIC_DENSITY_MEMBRANE	-0.177058	17	0	CTRL
GO_EXTRINSIC_COMPONENT_OF_POSTSYNAPTIC_DENSITY_MEMBRANE	-0.115076	17	0	CTRL
GO_EXTRINSIC_COMPONENT_OF_POSTSYNAPTIC_DENSITY_MEMBRANE	-0.179099	17	0	CTRL
GO_EXTRINSIC_COMPONENT_OF_POSTSYNAPTIC_DENSITY_MEMBRANE	0.44033	17	0	CTRL
GO_EXTRINSIC_COMPONENT_OF_POSTSYNAPTIC_DENSITY_MEMBRANE	0.0671651	17	0	CTRL
GO_EXTRINSIC_COMPONENT_OF_POSTSYNAPTIC_DENSITY_MEMBRANE	0.638972	17	0	CTRL
GO_EXTRINSIC_COMPONENT_OF_POSTSYNAPTIC_DENSITY_MEMBRANE	0.821975	17	0	CTRL
GO_EXTRINSIC_COMPONENT_OF_POSTSYNAPTIC_DENSITY_MEMBRANE	0.0230012	17	0	CTRL
GO_EXTRINSIC_COMPONENT_OF_POSTSYNAPTIC_DENSITY_MEMBRANE	0.21725	17	0	CTRL
GO_EXTRINSIC_COMPONENT_OF_POSTSYNAPTIC_DENSITY_MEMBRANE	0.621049	17	0	CTRL
GO_EXTRINSIC_COMPONENT_OF_POSTSYNAPTIC_DENSITY_MEMBRANE	0.353795	17	0	CTRL
GO_EXTRINSIC_COMPONENT_OF_POSTSYNAPTIC_DENSITY_MEMBRANE	-0.271884	17	0	CTRL
GO_EXTRINSIC_COMPONENT_OF_POSTSYNAPTIC_DENSITY_MEMBRANE	0.193596	17	0	CTRL
GO_EXTRINSIC_COMPONENT_OF_POSTSYNAPTIC_DENSITY_MEMBRANE	0.193437	17	0	CTRL
GO_EXTRINSIC_COMPONENT_OF_POSTSYNAPTIC_DENSITY_MEMBRANE	-0.178059	17	0	CTRL
GO_EXTRINSIC_COMPONENT_OF_POSTSYNAPTIC_DENSITY_MEMBRANE	-0.51892	17	0	CTRL
GO_EXTRINSIC_COMPONENT_OF_POSTSYNAPTIC_DENSITY_MEMBRANE	0.275891	17	0	CTRL
GO_EXTRINSIC_COMPONENT_OF_POSTSYNAPTIC_DENSITY_MEMBRANE	0.251344	17	0	CTRL
GO_EXTRINSIC_COMPONENT_OF_POSTSYNAPTIC_DENSITY_MEMBRANE	-0.135443	17	0	CTRL
GO_EXTRINSIC_COMPONENT_OF_POSTSYNAPTIC_DENSITY_MEMBRANE	0.432636	17	0	CTRL
GO_EXTRINSIC_COMPONENT_OF_POSTSYNAPTIC_DENSITY_MEMBRANE	-0.668175	17	0	CTRL
GO_EXTRINSIC_COMPONENT_OF_POSTSYNAPTIC_DENSITY_MEMBRANE	-0.0811781	17	0	CTRL
GO_EXTRINSIC_COMPONENT_OF_POSTSYNAPTIC_DENSITY_MEMBRANE	0.153759	17	0	CTRL
GO_EXTRINSIC_COMPONENT_OF_POSTSYNAPTIC_DENSITY_MEMBRANE	-0.0448226	17	0	CTRL
GO_EXTRINSIC_COMPONENT_OF_POSTSYNAPTIC_DENSITY_MEMBRANE	0.385612	17	0	CTRL
GO_EXTRINSIC_COMPONENT_OF_POSTSYNAPTIC_DENSITY_MEMBRANE	0.103486	17	0	CTRL
GO_EXTRINSIC_COMPONENT_OF_POSTSYNAPTIC_DENSITY_MEMBRANE	-0.09356	17	0	CTRL
GO_EXTRINSIC_COMPONENT_OF_POSTSYNAPTIC_DENSITY_MEMBRANE	-0.112966	17	0	CTRL
GO_EXTRINSIC_COMPONENT_OF_POSTSYNAPTIC_DENSITY_MEMBRANE	0.0560652	17	0	CTRL
GO_EXTRINSIC_COMPONENT_OF_POSTSYNAPTIC_DENSITY_MEMBRANE	-0.184711	17	0	CTRL
GO_EXTRINSIC_COMPONENT_OF_POSTSYNAPTIC_DENSITY_MEMBRANE	-0.0488472	17	0	CTRL
GO_EXTRINSIC_COMPONENT_OF_POSTSYNAPTIC_DENSITY_MEMBRANE	-0.193525	17	0	CTRL
GO_EXTRINSIC_COMPONENT_OF_POSTSYNAPTIC_DENSITY_MEMBRANE	0.562843	17	0	CTRL
GO_EXTRINSIC_COMPONENT_OF_POSTSYNAPTIC_DENSITY_MEMBRANE	0.402279	17	0	CTRL
GO_EXTRINSIC_COMPONENT_OF_POSTSYNAPTIC_DENSITY_MEMBRANE	0.644575	17	0	CTRL
GO_EXTRINSIC_COMPONENT_OF_POSTSYNAPTIC_DENSITY_MEMBRANE	0.204294	17	0	CTRL
GO_EXTRINSIC_COMPONENT_OF_POSTSYNAPTIC_DENSITY_MEMBRANE	-0.270999	17	0	CTRL
GO_EXTRINSIC_COMPONENT_OF_POSTSYNAPTIC_DENSITY_MEMBRANE	-0.470989	17	0	CTRL
GO_EXTRINSIC_COMPONENT_OF_POSTSYNAPTIC_DENSITY_MEMBRANE	-0.110713	17	0	CTRL
GO_EXTRINSIC_COMPONENT_OF_POSTSYNAPTIC_DENSITY_MEMBRANE	-0.55897	17	0	CTRL
GO_EXTRINSIC_COMPONENT_OF_POSTSYNAPTIC_DENSITY_MEMBRANE	0.126642	17	0	CTRL
GO_EXTRINSIC_COMPONENT_OF_POSTSYNAPTIC_DENSITY_MEMBRANE	0.132068	17	0	CTRL
GO_EXTRINSIC_COMPONENT_OF_POSTSYNAPTIC_DENSITY_MEMBRANE	-0.136861	17	0	CTRL
GO_EXTRINSIC_COMPONENT_OF_POSTSYNAPTIC_DENSITY_MEMBRANE	0.316607	17	0	CTRL
GO_EXTRINSIC_COMPONENT_OF_POSTSYNAPTIC_DENSITY_MEMBRANE	-0.30773	17	0	CTRL
GO_EXTRINSIC_COMPONENT_OF_POSTSYNAPTIC_DENSITY_MEMBRANE	0.284037	17	0	CTRL
GO_EXTRINSIC_COMPONENT_OF_POSTSYNAPTIC_DENSITY_MEMBRANE	-0.431908	17	0	CTRL
GO_EXTRINSIC_COMPONENT_OF_POSTSYNAPTIC_DENSITY_MEMBRANE	-0.0660932	17	0	CTRL
GO_EXTRINSIC_COMPONENT_OF_POSTSYNAPTIC_DENSITY_MEMBRANE	-0.0105505	17	0	CTRL
GO_EXTRINSIC_COMPONENT_OF_POSTSYNAPTIC_DENSITY_MEMBRANE	-0.327174	17	0	CTRL
GO_EXTRINSIC_COMPONENT_OF_POSTSYNAPTIC_DENSITY_MEMBRANE	0.400246	17	0	CTRL
GO_EXTRINSIC_COMPONENT_OF_POSTSYNAPTIC_DENSITY_MEMBRANE	0.276472	17	0	CTRL
GO_EXTRINSIC_COMPONENT_OF_POSTSYNAPTIC_DENSITY_MEMBRANE	-0.6976	17	0	CTRL
GO_EXTRINSIC_COMPONENT_OF_POSTSYNAPTIC_DENSITY_MEMBRANE	-0.038083	17	0	CTRL
GO_EXTRINSIC_COMPONENT_OF_POSTSYNAPTIC_DENSITY_MEMBRANE	-0.144178	17	0	CTRL
GO_EXTRINSIC_COMPONENT_OF_POSTSYNAPTIC_DENSITY_MEMBRANE	0.0996403	17	0	CTRL
GO_EXTRINSIC_COMPONENT_OF_POSTSYNAPTIC_DENSITY_MEMBRANE	0.0291525	17	0	CTRL
GO_EXTRINSIC_COMPONENT_OF_POSTSYNAPTIC_DENSITY_MEMBRANE	-0.00129659	17	0	CTRL
GO_EXTRINSIC_COMPONENT_OF_POSTSYNAPTIC_DENSITY_MEMBRANE	0.139858	17	0	CTRL
GO_EXTRINSIC_COMPONENT_OF_POSTSYNAPTIC_DENSITY_MEMBRANE	-0.662851	17	0	CTRL
GO_EXTRINSIC_COMPONENT_OF_POSTSYNAPTIC_DENSITY_MEMBRANE	0.0610304	17	0	CTRL
GO_EXTRINSIC_COMPONENT_OF_POSTSYNAPTIC_DENSITY_MEMBRANE	0.373449	17	0	CTRL
GO_EXTRINSIC_COMPONENT_OF_POSTSYNAPTIC_DENSITY_MEMBRANE	-0.361811	17	0	CTRL
GO_EXTRINSIC_COMPONENT_OF_POSTSYNAPTIC_DENSITY_MEMBRANE	0.0779696	17	0	CTRL
GO_EXTRINSIC_COMPONENT_OF_POSTSYNAPTIC_DENSITY_MEMBRANE	0.0837714	17	0	CTRL
GO_EXTRINSIC_COMPONENT_OF_POSTSYNAPTIC_DENSITY_MEMBRANE	0.0215999	17	0	CTRL
GO_EXTRINSIC_COMPONENT_OF_POSTSYNAPTIC_DENSITY_MEMBRANE	0.650132	17	0	CTRL
GO_EXTRINSIC_COMPONENT_OF_POSTSYNAPTIC_DENSITY_MEMBRANE	0.560444	17	0	CTRL
GO_EXTRINSIC_COMPONENT_OF_POSTSYNAPTIC_DENSITY_MEMBRANE	-0.408116	17	0	CTRL
GO_EXTRINSIC_COMPONENT_OF_POSTSYNAPTIC_DENSITY_MEMBRANE	-0.271992	17	0	CTRL
GO_EXTRINSIC_COMPONENT_OF_POSTSYNAPTIC_DENSITY_MEMBRANE	0.320427	17	0	CTRL
GO_EXTRINSIC_COMPONENT_OF_POSTSYNAPTIC_DENSITY_MEMBRANE	0.0470785	17	0	CTRL
GO_EXTRINSIC_COMPONENT_OF_POSTSYNAPTIC_DENSITY_MEMBRANE	0.189562	17	0	CTRL
GO_EXTRINSIC_COMPONENT_OF_POSTSYNAPTIC_DENSITY_MEMBRANE	0.0796498	17	0	CTRL
GO_EXTRINSIC_COMPONENT_OF_POSTSYNAPTIC_DENSITY_MEMBRANE	0.348252	17	0	CTRL
GO_EXTRINSIC_COMPONENT_OF_POSTSYNAPTIC_DENSITY_MEMBRANE	-0.0274428	17	0	CTRL
GO_EXTRINSIC_COMPONENT_OF_POSTSYNAPTIC_DENSITY_MEMBRANE	-0.0846963	17	0	CTRL
GO_EXTRINSIC_COMPONENT_OF_POSTSYNAPTIC_DENSITY_MEMBRANE	0.0552032	17	0	CTRL
GO_EXTRINSIC_COMPONENT_OF_POSTSYNAPTIC_DENSITY_MEMBRANE	-0.348844	17	0	CTRL
GO_EXTRINSIC_COMPONENT_OF_POSTSYNAPTIC_DENSITY_MEMBRANE	-0.348408	17	0	CTRL

## Sheet:  3d
bins	ID	lcpm
(25,30]	TRAPPC6A	3.03942
(25,30]	TRAPPC6A	3.41045
(25,30]	TRAPPC6A	2.91437
(25,30]	TRAPPC6A	3.26906
(25,30]	TRAPPC6A	3.21149
(25,30]	TRAPPC6A	4.02179
(22,25]	TRAPPC6A	2.32608
(0,22]	TRAPPC6A	2.94705
(25,30]	TRAPPC6A	3.45299
(0,22]	TRAPPC6A	3.22311
(25,30]	TRAPPC6A	3.61401
(25,30]	TRAPPC6A	3.02727
(25,30]	TRAPPC6A	3.99583
(25,30]	TRAPPC6A	3.83745
(25,30]	TRAPPC6A	2.46056
(25,30]	TRAPPC6A	2.88208
(22,25]	TRAPPC6A	3.17166
(22,25]	TRAPPC6A	3.60676
(25,30]	TRAPPC6A	3.39236
(22,25]	TRAPPC6A	3.28591
(25,30]	TRAPPC6A	3.38826
(22,25]	TRAPPC6A	4.03735
(25,30]	TRAPPC6A	3.62309
(22,25]	TRAPPC6A	3.03154
(22,25]	TRAPPC6A	2.26678
(25,30]	TRAPPC6A	2.3301
(25,30]	TRAPPC6A	3.57553
(22,25]	TRAPPC6A	3.44239
(25,30]	TRAPPC6A	2.9824
(22,25]	TRAPPC6A	2.53898
(25,30]	TRAPPC6A	3.16464
(25,30]	TRAPPC6A	3.17509
(25,30]	TRAPPC6A	2.26509
(22,25]	TRAPPC6A	3.05844
(0,22]	TRAPPC6A	3.25789
(25,30]	TRAPPC6A	3.58896
(25,30]	TRAPPC6A	4.41054
(25,30]	TRAPPC6A	3.82315
(25,30]	TRAPPC6A	3.8776
(25,30]	TRAPPC6A	3.49445
(25,30]	TRAPPC6A	3.28277
(0,22]	TRAPPC6A	2.20918
(25,30]	TRAPPC6A	3.05091
(22,25]	TRAPPC6A	3.21466
(25,30]	TRAPPC6A	3.32635
(25,30]	TRAPPC6A	2.65739
(0,22]	TRAPPC6A	2.90643
(22,25]	TRAPPC6A	2.14891
(0,22]	TRAPPC6A	2.94227
(25,30]	TRAPPC6A	2.12573
(25,30]	TRAPPC6A	2.08758
(25,30]	TRAPPC6A	2.75785
(25,30]	TRAPPC6A	2.6912
(25,30]	TRAPPC6A	3.19536
(22,25]	TRAPPC6A	3.66382
(25,30]	TRAPPC6A	2.94289
(25,30]	TRAPPC6A	2.78177
(25,30]	TRAPPC6A	3.48323
(25,30]	TRAPPC6A	4.10445
(22,25]	TRAPPC6A	2.92004
(25,30]	TRAPPC6A	3.47238
(25,30]	TRAPPC6A	3.31513
(25,30]	TRAPPC6A	3.6395
(25,30]	TRAPPC6A	3.76177
(25,30]	TRAPPC6A	3.66465
(22,25]	TRAPPC6A	3.71037
(25,30]	TRAPPC6A	3.5038
(25,30]	TRAPPC6A	3.30725
(25,30]	TRAPPC6A	2.61092
(25,30]	TRAPPC6A	3.21855
(25,30]	TRAPPC6A	3.37373
(25,30]	TRAPPC6A	3.21784
(0,22]	TRAPPC6A	2.27399
(25,30]	TRAPPC6A	3.15355
(22,25]	TRAPPC6A	3.27225
(22,25]	TRAPPC6A	3.54433
(22,25]	TRAPPC6A	2.77273
(25,30]	TRAPPC6A	3.70534
(25,30]	TRAPPC6A	3.7719
(25,30]	TRAPPC6A	3.74232
(22,25]	TRAPPC6A	3.49065
(25,30]	TRAPPC6A	3.29059
(22,25]	TRAPPC6A	3.15615
(25,30]	TRAPPC6A	2.44613
(22,25]	TRAPPC6A	2.74439
(25,30]	TRAPPC6A	3.01012
(25,30]	TRAPPC6A	3.26023
(25,30]	TRAPPC6A	3.31267
(22,25]	TRAPPC6A	2.72577
(0,22]	TRAPPC6A	2.66761
(0,22]	TRAPPC6A	2.45682
(25,30]	TRAPPC6A	2.98422
(25,30]	TRAPPC6A	2.56152
(0,22]	TRAPPC6A	3.5166
(22,25]	TRAPPC6A	2.98563
(25,30]	TRAPPC6A	2.08998
(25,30]	TRAPPC6A	3.18339
(25,30]	TRAPPC6A	2.83585
(22,25]	TRAPPC6A	2.37783
(25,30]	TRAPPC6A	2.76487
(25,30]	TRAPPC6A	3.02354
(25,30]	TRAPPC6A	3.07063
(25,30]	TRAPPC6A	3.20711
(25,30]	TRAPPC6A	3.36753
(25,30]	TRAPPC6A	3.45475
(25,30]	TRAPPC6A	2.68344
(25,30]	TRAPPC6A	3.25561
(22,25]	TRAPPC6A	4.21232
(25,30]	TRAPPC6A	2.8916
(25,30]	TRAPPC6A	2.90035
(22,25]	TRAPPC6A	2.74803
(25,30]	TRAPPC6A	3.55498
(25,30]	TRAPPC6A	3.15869
(25,30]	TRAPPC6A	2.7481
(0,22]	TRAPPC6A	2.93952
(22,25]	TRAPPC6A	3.54356
(22,25]	TRAPPC6A	2.73989
(0,22]	TRAPPC6A	2.05871
(25,30]	TRAPPC6A	3.47927
(22,25]	TRAPPC6A	3.51658
(25,30]	TRAPPC6A	2.98351
(25,30]	TRAPPC6A	2.97903
(0,22]	TRAPPC6A	2.36709
(25,30]	TRAPPC6A	3.12601
(25,30]	TRAPPC6A	3.31826
(25,30]	TRAPPC6A	2.99217
(25,30]	TRAPPC6A	2.45616
(25,30]	TRAPPC6A	3.7161
(25,30]	TRAPPC6A	3.0824
(25,30]	TRAPPC6A	2.944
(0,22]	TRAPPC6A	3.24223
(25,30]	TRAPPC6A	2.56349
(25,30]	TRAPPC6A	3.94679
(25,30]	TRAPPC6A	3.56228
(25,30]	TRAPPC6A	3.58566
(25,30]	TRAPPC6A	3.1842
(25,30]	TRAPPC6A	3.40076
(25,30]	TRAPPC6A	3.28073
(25,30]	TRAPPC6A	3.08691
(25,30]	TRAPPC6A	3.03203
(25,30]	TRAPPC6A	3.62596
(25,30]	TRAPPC6A	2.74136
(25,30]	TRAPPC6A	3.281
(0,22]	TRAPPC6A	3.21622
(22,25]	TRAPPC6A	3.79094
(25,30]	TRAPPC6A	3.86018
(25,30]	TRAPPC6A	2.96654
(22,25]	TRAPPC6A	3.35598
(25,30]	TRAPPC6A	3.54671
(25,30]	TRAPPC6A	3.57406
(25,30]	TRAPPC6A	3.33179
(25,30]	TRAPPC6A	3.51683
(25,30]	TRAPPC6A	3.77213
(22,25]	TRAPPC6A	2.82378
(25,30]	TRAPPC6A	3.61542
(25,30]	TRAPPC6A	2.85899
(22,25]	TRAPPC6A	3.01166
(25,30]	TRAPPC6A	3.41272
(25,30]	TRAPPC6A	3.46998
(25,30]	TRAPPC6A	3.40504
(25,30]	TRAPPC6A	3.31448
(25,30]	TRAPPC6A	3.74265
(25,30]	TRAPPC6A	2.97568
(25,30]	TRAPPC6A	2.28999
(22,25]	TRAPPC6A	2.94722
(22,25]	TRAPPC6A	4.30357
(25,30]	TRAPPC6A	3.92558
(25,30]	TRAPPC6A	3.70535
(25,30]	TRAPPC6A	3.30778
(25,30]	TRAPPC6A	3.29671
(22,25]	TRAPPC6A	2.26365
(25,30]	TRAPPC6A	3.14004
(25,30]	TRAPPC6A	2.84754
(25,30]	TRAPPC6A	3.26461
(25,30]	TRAPPC6A	3.57352
(25,30]	TRAPPC6A	3.21296
(25,30]	TRAPPC6A	3.44046
(25,30]	TRAPPC6A	3.39331
(0,22]	TRAPPC6A	3.18201
(22,25]	TRAPPC6A	3.7741
(25,30]	TRAPPC6A	3.00564
(25,30]	TRAPPC6A	3.64376
(25,30]	TRAPPC6A	3.50555
(25,30]	TRAPPC6A	2.94235
(0,22]	TRAPPC6A	2.65587
(0,22]	TRAPPC6A	3.3005
(25,30]	TRAPPC6A	2.68277
(22,25]	TRAPPC6A	3.14326
(25,30]	TRAPPC6A	1.99318
(25,30]	TRAPPC6A	3.28215
(25,30]	TRAPPC6A	3.23272
(25,30]	TRAPPC6A	3.81364
(25,30]	TRAPPC6A	3.67862
(25,30]	TRAPPC6A	3.86442
(22,25]	TRAPPC6A	2.99026
(22,25]	TRAPPC6A	2.00136
(22,25]	TRAPPC6A	3.06077
(0,22]	TRAPPC6A	3.25117
(25,30]	TRAPPC6A	3.26775
(25,30]	TRAPPC6A	3.13235
(25,30]	TRAPPC6A	3.46554
(25,30]	TRAPPC6A	2.51365
(25,30]	TRAPPC6A	3.02054
(0,22]	TRAPPC6A	2.73196
(25,30]	TRAPPC6A	3.966
(25,30]	TRAPPC6A	3.6617
(25,30]	TRAPPC6A	3.40431
(25,30]	TRAPPC6A	2.74241
(25,30]	TRAPPC6A	2.11766
(25,30]	TRAPPC6A	2.87157
(25,30]	TRAPPC6A	3.1501
(25,30]	TRAPPC6A	2.62238
(25,30]	TRAPPC6A	2.47133
(25,30]	TRAPPC6A	3.1878
(25,30]	TRAPPC6A	3.9886
(25,30]	TRAPPC6A	3.13955
(22,25]	TRAPPC6A	3.22288
(25,30]	TRAPPC6A	2.50175
(25,30]	TRAPPC6A	3.34479
(25,30]	TRAPPC6A	2.95575
(0,22]	TRAPPC6A	2.95236
(22,25]	TRAPPC6A	4.01293
(25,30]	TRAPPC6A	2.87134
(25,30]	TRAPPC6A	2.83955
(25,30]	TRAPPC6A	2.51755
(25,30]	TRAPPC6A	3.02261
(0,22]	TRAPPC6A	3.2957
(22,25]	TRAPPC6A	3.36979
(0,22]	TRAPPC6A	2.76547
(25,30]	TRAPPC6A	2.56295
(22,25]	TRAPPC6A	3.38081
(25,30]	TRAPPC6A	3.28353
(22,25]	TRAPPC6A	3.28255
(22,25]	TRAPPC6A	3.59396
(25,30]	TRAPPC6A	3.20805
(25,30]	TRAPPC6A	3.93663
(25,30]	TRAPPC6A	3.23753
(25,30]	TRAPPC6A	3.41687
(22,25]	TRAPPC6A	3.09694
(25,30]	TRAPPC6A	3.13415
(25,30]	TRAPPC6A	3.74791
(22,25]	TRAPPC6A	2.90555
(25,30]	TRAPPC6A	3.19324
(22,25]	TRAPPC6A	3.45878
(22,25]	TRAPPC6A	3.49646
(25,30]	TRAPPC6A	3.55643
(22,25]	TRAPPC6A	3.82861
(25,30]	TRAPPC6A	3.20678
(25,30]	TRAPPC6A	2.21545
(25,30]	TRAPPC6A	2.92592
(25,30]	TRAPPC6A	3.31462
(22,25]	TRAPPC6A	3.7468
(25,30]	TRAPPC6A	3.66362
(25,30]	TRAPPC6A	2.86547
(25,30]	TRAPPC6A	2.68213
(25,30]	TRAPPC6A	4.3241
(25,30]	TRAPPC6A	2.8901
(22,25]	TRAPPC6A	4.16022
(25,30]	TRAPPC6A	3.72829
(25,30]	TRAPPC6A	3.68963
(25,30]	TRAPPC6A	3.06598
(22,25]	TRAPPC6A	3.10961
(25,30]	TRAPPC6A	3.179
(22,25]	TRAPPC6A	4.03429
(0,22]	TRAPPC6A	2.9305
(25,30]	TRAPPC6A	3.26811
(25,30]	TRAPPC6A	3.01284
(25,30]	TRAPPC6A	3.58244
(25,30]	TRAPPC6A	2.12647
(25,30]	TRAPPC6A	3.0134
(25,30]	TRAPPC6A	3.13641
(25,30]	TRAPPC6A	2.02456
(22,25]	TRAPPC6A	2.86052
(25,30]	TRAPPC6A	3.97757
(0,22]	TRAPPC6A	3.0981
(22,25]	TRAPPC6A	3.25
(25,30]	TRAPPC6A	3.39043
(22,25]	TRAPPC6A	2.78408
(22,25]	TRAPPC6A	3.26431
(22,25]	TRAPPC6A	2.72889
(25,30]	TRAPPC6A	3.63918
(22,25]	TRAPPC6A	2.82777
(25,30]	TRAPPC6A	3.19568
(0,22]	TRAPPC6A	3.12464
(25,30]	TRAPPC6A	3.11199
(25,30]	TRAPPC6A	3.35106
(25,30]	TRAPPC6A	3.2857
(25,30]	TRAPPC6A	3.33047
(25,30]	TRAPPC6A	2.90167
(25,30]	TRAPPC6A	3.5078
(25,30]	TRAPPC6A	3.56659
(22,25]	TRAPPC6A	3.63788
(25,30]	TRAPPC6A	3.25034
(22,25]	TRAPPC6A	3.02985
(25,30]	TRAPPC6A	3.82065
(25,30]	TRAPPC6A	3.05847
(25,30]	TRAPPC6A	2.77091
(25,30]	TRAPPC6A	2.81535
(0,22]	TRAPPC6A	3.33848
(25,30]	TRAPPC6A	2.67407
(0,22]	TRAPPC6A	2.85986
(22,25]	TRAPPC6A	3.31519
(25,30]	TRAPPC6A	2.89492
(25,30]	TRAPPC6A	3.29523
(22,25]	TRAPPC6A	3.07025
(22,25]	TRAPPC6A	3.14409
(25,30]	TRAPPC6A	2.81905
(25,30]	TRAPPC6A	2.84153
(22,25]	TRAPPC6A	2.9818
(25,30]	TRAPPC6A	3.43132
(25,30]	TRAPPC6A	3.66255
(25,30]	TRAPPC6A	3.34989
(0,22]	TRAPPC6A	2.81002
(0,22]	TRAPPC6A	2.31985
(25,30]	TRAPPC6A	3.10624
(25,30]	TRAPPC6A	2.73327
(22,25]	TRAPPC6A	2.43403
(25,30]	TRAPPC6A	2.93933
(22,25]	TRAPPC6A	3.3197
(0,22]	TRAPPC6A	2.90697
(25,30]	TRAPPC6A	3.39725
(25,30]	TRAPPC6A	3.00126
(22,25]	TRAPPC6A	3.18192
(25,30]	TRAPPC6A	2.91598
(25,30]	TRAPPC6A	3.74228
(25,30]	TRAPPC6A	3.25301
(22,25]	TRAPPC6A	3.12869
(25,30]	TRAPPC6A	4.22186
(25,30]	TRAPPC6A	3.29601
(25,30]	TRAPPC6A	2.7705
(25,30]	TRAPPC6A	3.11244
(25,30]	TRAPPC6A	3.20202
(25,30]	TRAPPC6A	2.78983
(0,22]	TRAPPC6A	3.45123
(25,30]	TRAPPC6A	3.52185
(25,30]	TRAPPC6A	3.45689
(25,30]	TRAPPC6A	3.23717
(25,30]	TRAPPC6A	2.85825
(25,30]	TRAPPC6A	3.50334
(0,22]	TRAPPC6A	2.95457
(22,25]	TRAPPC6A	3.23318
(22,25]	TRAPPC6A	2.88103
(0,22]	TRAPPC6A	2.37102
(0,22]	TRAPPC6A	2.47254
(25,30]	TRAPPC6A	2.8157
(25,30]	TRAPPC6A	3.75142
(0,22]	TRAPPC6A	3.10342
(22,25]	TRAPPC6A	3.05762
(25,30]	TRAPPC6A	3.14912
(25,30]	TRAPPC6A	2.9512
(25,30]	TRAPPC6A	2.96283
(0,22]	TRAPPC6A	2.84263
(25,30]	TRAPPC6A	3.48058
(25,30]	TRAPPC6A	2.35105
(25,30]	TRAPPC6A	3.26402
(25,30]	TRAPPC6A	2.79783
(25,30]	TRAPPC6A	2.97532
(25,30]	TRAPPC6A	2.90044
(25,30]	TRAPPC6A	3.05636
(25,30]	TRAPPC6A	2.75103
(25,30]	TRAPPC6A	3.02628
(25,30]	TRAPPC6A	2.75633
(22,25]	TRAPPC6A	3.00153
(25,30]	TRAPPC6A	2.46125
(25,30]	TRAPPC6A	3.55384
(25,30]	TRAPPC6A	2.99588
(25,30]	TRAPPC6A	3.01534
(25,30]	TRAPPC6A	3.08004
(25,30]	TRAPPC6A	3.31897
(25,30]	TRAPPC6A	1.25562
(0,22]	TRAPPC6A	2.64615
(22,25]	TRAPPC6A	3.00647
(25,30]	TRAPPC6A	3.04591
(25,30]	TRAPPC6A	2.91395
(25,30]	TRAPPC6A	3.22453
(25,30]	TRAPPC6A	3.47373
(22,25]	TRAPPC6A	3.3568
(22,25]	TRAPPC6A	3.28731
(0,22]	TRAPPC6A	3.19606
(25,30]	TRAPPC6A	3.04441
(25,30]	TRAPPC6A	3.16049
(25,30]	TRAPPC6A	2.45098
(25,30]	TRAPPC6A	3.5467
(0,22]	TRAPPC6A	3.68621
(25,30]	TRAPPC6A	3.16564
(25,30]	TRAPPC6A	2.36673
(25,30]	TRAPPC6A	2.63886
(0,22]	TRAPPC6A	3.60308
(25,30]	TRAPPC6A	2.84276
(0,22]	TRAPPC6A	3.19839
(25,30]	TRAPPC6A	1.90309
(25,30]	TRAPPC6A	3.88816
(22,25]	TRAPPC6A	2.55276
(25,30]	TRAPPC6A	3.23286
(25,30]	TRAPPC6A	3.63813
(25,30]	TRAPPC6A	3.85274
(22,25]	TRAPPC6A	3.37896
(25,30]	TRAPPC6A	3.40835
(25,30]	TRAPPC6A	3.28625
(25,30]	TRAPPC6A	3.18587
(25,30]	TRAPPC6A	3.73827
(25,30]	TRAPPC6A	3.01363
(25,30]	TRAPPC6A	2.41577
(25,30]	TRAPPC6A	1.95186
(25,30]	TRAPPC6A	3.24406
(25,30]	TRAPPC6A	2.60257
(25,30]	TRAPPC6A	3.15681
(25,30]	TRAPPC6A	3.38103
(25,30]	TRAPPC6A	2.87035
(25,30]	TRAPPC6A	3.12721
(22,25]	TRAPPC6A	3.58816
(25,30]	TRAPPC6A	3.70646
(25,30]	TRAPPC6A	1.93516
(22,25]	TRAPPC6A	3.16976
(25,30]	TRAPPC6A	2.52576
(25,30]	TRAPPC6A	3.33158
(25,30]	TRAPPC6A	3.91131
(25,30]	TRAPPC6A	2.98105
(25,30]	TRAPPC6A	3.34342
(25,30]	TRAPPC6A	3.47243
(25,30]	TRAPPC6A	3.69002
(25,30]	TRAPPC6A	3.17448
(25,30]	TRAPPC6A	3.02125
(25,30]	TRAPPC6A	3.63188
(25,30]	TRAPPC6A	3.37636
(25,30]	TRAPPC6A	3.38434
(25,30]	TRAPPC6A	2.91123
(25,30]	TRAPPC6A	3.14596
(22,25]	TRAPPC6A	3.91421
(25,30]	TRAPPC6A	3.92258
(22,25]	TRAPPC6A	2.68741
(22,25]	TRAPPC6A	2.29523
(0,22]	TRAPPC6A	3.01781
(25,30]	TRAPPC6A	4.05635
(25,30]	TRAPPC6A	3.23886
(25,30]	TRAPPC6A	3.38042
(25,30]	TRAPPC6A	3.30723
(25,30]	TRAPPC6A	2.5104
(0,22]	TRAPPC6A	2.77035
(25,30]	TRAPPC6A	3.95928
(25,30]	TRAPPC6A	2.54796
(22,25]	TRAPPC6A	2.81281
(25,30]	TRAPPC6A	2.89089
(25,30]	TRAPPC6A	3.40191
(25,30]	TRAPPC6A	3.30046
(25,30]	TRAPPC6A	3.72141
(25,30]	TRAPPC6A	3.19484
(25,30]	TRAPPC6A	3.22515
(25,30]	TRAPPC6A	3.69999
(22,25]	TRAPPC6A	2.55078
(0,22]	TRAPPC6A	2.73377
(25,30]	TRAPPC6A	3.24582
(25,30]	TRAPPC6A	4.04805
(25,30]	TRAPPC6A	3.16875
(25,30]	TRAPPC6A	3.65676
(25,30]	TRAPPC6A	3.45104
(22,25]	TRAPPC6A	3.1985
(0,22]	TRAPPC6A	2.86286
(22,25]	TRAPPC6A	3.25805
(25,30]	TRAPPC6A	3.33147
(22,25]	TRAPPC6A	3.40642
(22,25]	TRAPPC6A	2.59434
(25,30]	TRAPPC6A	3.86828
(22,25]	TRAPPC6A	3.48727
(0,22]	TRAPPC6A	2.97064
(25,30]	TRAPPC6A	3.92839
(25,30]	TRAPPC6A	3.67642
(25,30]	TRAPPC6A	2.91511
(22,25]	TRAPPC6A	2.75668
(25,30]	TRAPPC6A	3.25863
(22,25]	TRAPPC6A	2.88286
(25,30]	TRAPPC6A	2.6376
(25,30]	TRAPPC6A	3.13128
(25,30]	TRAPPC6A	3.51747
(0,22]	TRAPPC6A	2.75131
(22,25]	TRAPPC6A	3.78093
(25,30]	ARFRP1	5.05998
(25,30]	ARFRP1	5.35366
(25,30]	ARFRP1	4.97133
(25,30]	ARFRP1	5.30638
(25,30]	ARFRP1	5.45597
(25,30]	ARFRP1	5.60567
(22,25]	ARFRP1	4.94546
(0,22]	ARFRP1	4.80196
(25,30]	ARFRP1	4.90821
(0,22]	ARFRP1	5.28522
(25,30]	ARFRP1	5.00042
(25,30]	ARFRP1	4.57139
(25,30]	ARFRP1	5.27389
(25,30]	ARFRP1	5.30747
(25,30]	ARFRP1	4.49765
(25,30]	ARFRP1	4.96466
(22,25]	ARFRP1	5.16019
(22,25]	ARFRP1	5.19406
(25,30]	ARFRP1	5.24857
(22,25]	ARFRP1	5.01821
(25,30]	ARFRP1	5.55971
(22,25]	ARFRP1	5.5565
(25,30]	ARFRP1	5.45857
(22,25]	ARFRP1	5.40708
(22,25]	ARFRP1	4.52628
(25,30]	ARFRP1	4.83775
(25,30]	ARFRP1	5.21219
(22,25]	ARFRP1	5.31491
(25,30]	ARFRP1	5.04928
(22,25]	ARFRP1	5.14958
(25,30]	ARFRP1	5.46352
(25,30]	ARFRP1	5.29706
(25,30]	ARFRP1	4.35402
(22,25]	ARFRP1	4.97691
(0,22]	ARFRP1	5.2064
(25,30]	ARFRP1	5.4558
(25,30]	ARFRP1	5.72362
(25,30]	ARFRP1	5.13739
(25,30]	ARFRP1	5.55745
(25,30]	ARFRP1	5.63092
(25,30]	ARFRP1	5.33006
(0,22]	ARFRP1	4.52255
(25,30]	ARFRP1	5.38845
(22,25]	ARFRP1	5.26755
(25,30]	ARFRP1	5.37071
(25,30]	ARFRP1	5.37967
(0,22]	ARFRP1	5.10009
(22,25]	ARFRP1	5.21824
(0,22]	ARFRP1	5.20057
(25,30]	ARFRP1	4.12438
(25,30]	ARFRP1	4.87239
(25,30]	ARFRP1	5.95054
(25,30]	ARFRP1	5.21323
(25,30]	ARFRP1	5.79789
(22,25]	ARFRP1	5.33784
(25,30]	ARFRP1	5.74578
(25,30]	ARFRP1	4.47616
(25,30]	ARFRP1	5.15286
(25,30]	ARFRP1	5.47302
(22,25]	ARFRP1	5.08537
(25,30]	ARFRP1	5.43109
(25,30]	ARFRP1	5.03566
(25,30]	ARFRP1	5.2764
(25,30]	ARFRP1	5.26314
(25,30]	ARFRP1	5.78592
(22,25]	ARFRP1	5.36104
(25,30]	ARFRP1	5.19784
(25,30]	ARFRP1	5.33493
(25,30]	ARFRP1	4.10396
(25,30]	ARFRP1	5.12084
(25,30]	ARFRP1	5.12345
(25,30]	ARFRP1	5.1458
(0,22]	ARFRP1	4.92614
(25,30]	ARFRP1	5.01107
(22,25]	ARFRP1	5.2136
(22,25]	ARFRP1	5.17427
(22,25]	ARFRP1	4.86477
(25,30]	ARFRP1	5.47297
(25,30]	ARFRP1	5.51631
(25,30]	ARFRP1	5.18591
(22,25]	ARFRP1	5.08547
(25,30]	ARFRP1	5.25197
(22,25]	ARFRP1	5.27503
(25,30]	ARFRP1	5.50159
(22,25]	ARFRP1	4.72027
(25,30]	ARFRP1	5.24721
(25,30]	ARFRP1	5.13928
(25,30]	ARFRP1	5.44253
(22,25]	ARFRP1	4.27784
(0,22]	ARFRP1	4.54364
(0,22]	ARFRP1	4.7307
(25,30]	ARFRP1	5.23014
(25,30]	ARFRP1	4.65631
(0,22]	ARFRP1	5.26002
(22,25]	ARFRP1	5.76062
(25,30]	ARFRP1	4.19023
(25,30]	ARFRP1	5.37922
(25,30]	ARFRP1	5.1972
(22,25]	ARFRP1	4.7259
(25,30]	ARFRP1	4.82444
(25,30]	ARFRP1	5.05333
(25,30]	ARFRP1	5.2289
(25,30]	ARFRP1	5.14122
(25,30]	ARFRP1	5.37614
(25,30]	ARFRP1	5.49916
(25,30]	ARFRP1	5.11282
(25,30]	ARFRP1	5.23135
(22,25]	ARFRP1	5.76119
(25,30]	ARFRP1	5.12797
(25,30]	ARFRP1	5.17445
(22,25]	ARFRP1	5.18474
(25,30]	ARFRP1	5.45429
(25,30]	ARFRP1	5.48363
(25,30]	ARFRP1	4.85747
(0,22]	ARFRP1	5.46025
(22,25]	ARFRP1	5.35678
(22,25]	ARFRP1	4.5346
(0,22]	ARFRP1	4.38764
(25,30]	ARFRP1	5.06623
(22,25]	ARFRP1	5.19304
(25,30]	ARFRP1	4.93838
(25,30]	ARFRP1	5.29464
(0,22]	ARFRP1	5.14268
(25,30]	ARFRP1	5.76417
(25,30]	ARFRP1	5.30922
(25,30]	ARFRP1	5.07273
(25,30]	ARFRP1	4.30569
(25,30]	ARFRP1	5.73561
(25,30]	ARFRP1	4.95128
(25,30]	ARFRP1	5.05885
(0,22]	ARFRP1	5.00676
(25,30]	ARFRP1	5.36957
(25,30]	ARFRP1	5.46925
(25,30]	ARFRP1	5.15056
(25,30]	ARFRP1	5.19539
(25,30]	ARFRP1	4.6589
(25,30]	ARFRP1	5.22379
(25,30]	ARFRP1	5.06954
(25,30]	ARFRP1	5.30396
(25,30]	ARFRP1	4.9915
(25,30]	ARFRP1	5.33826
(25,30]	ARFRP1	5.04475
(25,30]	ARFRP1	5.09325
(0,22]	ARFRP1	5.0161
(22,25]	ARFRP1	5.30475
(25,30]	ARFRP1	5.45039
(25,30]	ARFRP1	5.52064
(22,25]	ARFRP1	5.14192
(25,30]	ARFRP1	5.35917
(25,30]	ARFRP1	5.41472
(25,30]	ARFRP1	5.42079
(25,30]	ARFRP1	5.36204
(25,30]	ARFRP1	5.36906
(22,25]	ARFRP1	4.90424
(25,30]	ARFRP1	5.17131
(25,30]	ARFRP1	4.47457
(22,25]	ARFRP1	4.98847
(25,30]	ARFRP1	5.33502
(25,30]	ARFRP1	5.18574
(25,30]	ARFRP1	5.46979
(25,30]	ARFRP1	4.94464
(25,30]	ARFRP1	5.45429
(25,30]	ARFRP1	5.12548
(25,30]	ARFRP1	4.68922
(22,25]	ARFRP1	5.63456
(22,25]	ARFRP1	5.53421
(25,30]	ARFRP1	5.60204
(25,30]	ARFRP1	5.33259
(25,30]	ARFRP1	5.18777
(25,30]	ARFRP1	5.10931
(22,25]	ARFRP1	4.41382
(25,30]	ARFRP1	5.15518
(25,30]	ARFRP1	4.98272
(25,30]	ARFRP1	5.74614
(25,30]	ARFRP1	5.40284
(25,30]	ARFRP1	5.60143
(25,30]	ARFRP1	5.284
(25,30]	ARFRP1	5.31857
(0,22]	ARFRP1	5.25533
(22,25]	ARFRP1	5.52147
(25,30]	ARFRP1	5.50723
(25,30]	ARFRP1	5.596
(25,30]	ARFRP1	5.50921
(25,30]	ARFRP1	5.11293
(0,22]	ARFRP1	4.67138
(0,22]	ARFRP1	5.19609
(25,30]	ARFRP1	4.83487
(22,25]	ARFRP1	5.11137
(25,30]	ARFRP1	4.10972
(25,30]	ARFRP1	5.23301
(25,30]	ARFRP1	5.24914
(25,30]	ARFRP1	5.45375
(25,30]	ARFRP1	5.30125
(25,30]	ARFRP1	5.46466
(22,25]	ARFRP1	5.11969
(22,25]	ARFRP1	4.39773
(22,25]	ARFRP1	4.96351
(0,22]	ARFRP1	5.03886
(25,30]	ARFRP1	5.112
(25,30]	ARFRP1	4.80794
(25,30]	ARFRP1	5.30812
(25,30]	ARFRP1	4.3787
(25,30]	ARFRP1	4.80076
(0,22]	ARFRP1	5.00599
(25,30]	ARFRP1	5.4784
(25,30]	ARFRP1	5.31022
(25,30]	ARFRP1	5.57982
(25,30]	ARFRP1	4.91586
(25,30]	ARFRP1	4.40767
(25,30]	ARFRP1	5.63116
(25,30]	ARFRP1	5.053
(25,30]	ARFRP1	4.85905
(25,30]	ARFRP1	4.82683
(25,30]	ARFRP1	5.16847
(25,30]	ARFRP1	5.44373
(25,30]	ARFRP1	4.8697
(22,25]	ARFRP1	4.86
(25,30]	ARFRP1	5.01925
(25,30]	ARFRP1	5.25616
(25,30]	ARFRP1	5.3824
(0,22]	ARFRP1	4.9368
(22,25]	ARFRP1	5.80433
(25,30]	ARFRP1	4.95641
(25,30]	ARFRP1	5.18971
(25,30]	ARFRP1	5.18319
(25,30]	ARFRP1	5.15888
(0,22]	ARFRP1	5.24079
(22,25]	ARFRP1	5.23518
(0,22]	ARFRP1	4.71415
(25,30]	ARFRP1	4.48591
(22,25]	ARFRP1	5.35864
(25,30]	ARFRP1	6.26532
(22,25]	ARFRP1	4.93747
(22,25]	ARFRP1	5.05765
(25,30]	ARFRP1	5.10564
(25,30]	ARFRP1	5.505
(25,30]	ARFRP1	5.05352
(25,30]	ARFRP1	5.66367
(22,25]	ARFRP1	5.19102
(25,30]	ARFRP1	5.01582
(25,30]	ARFRP1	5.48094
(22,25]	ARFRP1	5.43023
(25,30]	ARFRP1	4.95466
(22,25]	ARFRP1	5.53738
(22,25]	ARFRP1	5.51753
(25,30]	ARFRP1	5.42952
(22,25]	ARFRP1	5.65715
(25,30]	ARFRP1	6.06857
(25,30]	ARFRP1	4.81122
(25,30]	ARFRP1	5.14997
(25,30]	ARFRP1	5.24725
(22,25]	ARFRP1	5.59262
(25,30]	ARFRP1	5.716
(25,30]	ARFRP1	5.40344
(25,30]	ARFRP1	5.2952
(25,30]	ARFRP1	5.58034
(25,30]	ARFRP1	5.19737
(22,25]	ARFRP1	5.53342
(25,30]	ARFRP1	5.29839
(25,30]	ARFRP1	5.08769
(25,30]	ARFRP1	4.79833
(22,25]	ARFRP1	5.10669
(25,30]	ARFRP1	5.08836
(22,25]	ARFRP1	5.23119
(0,22]	ARFRP1	5.7961
(25,30]	ARFRP1	5.09408
(25,30]	ARFRP1	5.29074
(25,30]	ARFRP1	5.44486
(25,30]	ARFRP1	4.34164
(25,30]	ARFRP1	4.72511
(25,30]	ARFRP1	5.22561
(25,30]	ARFRP1	4.33464
(22,25]	ARFRP1	4.96341
(25,30]	ARFRP1	5.64608
(0,22]	ARFRP1	5.02086
(22,25]	ARFRP1	5.18873
(25,30]	ARFRP1	5.19267
(22,25]	ARFRP1	4.84743
(22,25]	ARFRP1	5.17902
(22,25]	ARFRP1	5.11309
(25,30]	ARFRP1	5.38998
(22,25]	ARFRP1	4.87218
(25,30]	ARFRP1	5.30438
(0,22]	ARFRP1	5.07557
(25,30]	ARFRP1	5.31619
(25,30]	ARFRP1	5.24555
(25,30]	ARFRP1	4.94059
(25,30]	ARFRP1	5.04685
(25,30]	ARFRP1	5.19253
(25,30]	ARFRP1	5.53745
(25,30]	ARFRP1	5.37365
(22,25]	ARFRP1	5.35464
(25,30]	ARFRP1	5.08994
(22,25]	ARFRP1	5.03885
(25,30]	ARFRP1	4.95971
(25,30]	ARFRP1	5.27952
(25,30]	ARFRP1	4.92707
(25,30]	ARFRP1	5.09649
(0,22]	ARFRP1	5.44131
(25,30]	ARFRP1	5.06109
(0,22]	ARFRP1	5.15366
(22,25]	ARFRP1	5.49531
(25,30]	ARFRP1	5.48404
(25,30]	ARFRP1	5.41075
(22,25]	ARFRP1	5.21063
(22,25]	ARFRP1	5.28128
(25,30]	ARFRP1	4.98917
(25,30]	ARFRP1	5.29429
(22,25]	ARFRP1	5.54246
(25,30]	ARFRP1	5.65701
(25,30]	ARFRP1	5.34937
(25,30]	ARFRP1	5.32284
(0,22]	ARFRP1	5.45935
(0,22]	ARFRP1	4.91935
(25,30]	ARFRP1	5.28988
(25,30]	ARFRP1	5.42652
(22,25]	ARFRP1	5.1121
(25,30]	ARFRP1	5.11716
(22,25]	ARFRP1	6.41931
(0,22]	ARFRP1	5.07492
(25,30]	ARFRP1	4.99016
(25,30]	ARFRP1	5.56287
(22,25]	ARFRP1	5.80606
(25,30]	ARFRP1	5.54535
(25,30]	ARFRP1	5.89307
(25,30]	ARFRP1	5.89438
(22,25]	ARFRP1	5.82589
(25,30]	ARFRP1	5.7658
(25,30]	ARFRP1	4.98096
(25,30]	ARFRP1	5.1875
(25,30]	ARFRP1	5.78855
(25,30]	ARFRP1	5.89425
(25,30]	ARFRP1	5.39898
(0,22]	ARFRP1	5.04848
(25,30]	ARFRP1	5.41741
(25,30]	ARFRP1	5.19545
(25,30]	ARFRP1	5.97537
(25,30]	ARFRP1	5.57233
(25,30]	ARFRP1	5.30998
(0,22]	ARFRP1	5.14152
(22,25]	ARFRP1	5.26542
(22,25]	ARFRP1	4.9021
(0,22]	ARFRP1	4.48556
(0,22]	ARFRP1	4.73289
(25,30]	ARFRP1	5.08857
(25,30]	ARFRP1	5.2649
(0,22]	ARFRP1	5.33616
(22,25]	ARFRP1	5.3168
(25,30]	ARFRP1	5.63236
(25,30]	ARFRP1	5.47702
(25,30]	ARFRP1	5.21439
(0,22]	ARFRP1	5.26979
(25,30]	ARFRP1	5.06872
(25,30]	ARFRP1	5.10653
(25,30]	ARFRP1	5.49159
(25,30]	ARFRP1	5.08666
(25,30]	ARFRP1	4.88429
(25,30]	ARFRP1	5.00944
(25,30]	ARFRP1	5.47863
(25,30]	ARFRP1	5.33592
(25,30]	ARFRP1	5.56546
(25,30]	ARFRP1	5.7512
(22,25]	ARFRP1	5.6531
(25,30]	ARFRP1	5.64939
(25,30]	ARFRP1	5.48606
(25,30]	ARFRP1	5.46931
(25,30]	ARFRP1	5.18179
(25,30]	ARFRP1	5.66938
(25,30]	ARFRP1	5.47412
(25,30]	ARFRP1	3.61653
(0,22]	ARFRP1	5.02157
(22,25]	ARFRP1	5.77152
(25,30]	ARFRP1	5.92134
(25,30]	ARFRP1	5.0242
(25,30]	ARFRP1	5.56483
(25,30]	ARFRP1	5.57965
(22,25]	ARFRP1	5.13827
(22,25]	ARFRP1	5.45831
(0,22]	ARFRP1	5.40914
(25,30]	ARFRP1	5.44994
(25,30]	ARFRP1	5.25068
(25,30]	ARFRP1	4.98849
(25,30]	ARFRP1	5.40585
(0,22]	ARFRP1	5.32385
(25,30]	ARFRP1	5.29322
(25,30]	ARFRP1	4.56505
(25,30]	ARFRP1	5.11428
(0,22]	ARFRP1	5.35606
(25,30]	ARFRP1	5.32488
(0,22]	ARFRP1	4.95021
(25,30]	ARFRP1	4.24875
(25,30]	ARFRP1	5.37888
(22,25]	ARFRP1	4.38663
(25,30]	ARFRP1	5.62571
(25,30]	ARFRP1	5.35607
(25,30]	ARFRP1	5.24453
(22,25]	ARFRP1	5.1592
(25,30]	ARFRP1	5.21513
(25,30]	ARFRP1	5.37221
(25,30]	ARFRP1	4.86969
(25,30]	ARFRP1	5.21212
(25,30]	ARFRP1	5.17544
(25,30]	ARFRP1	4.1132
(25,30]	ARFRP1	4.25752
(25,30]	ARFRP1	5.26617
(25,30]	ARFRP1	4.59294
(25,30]	ARFRP1	5.21183
(25,30]	ARFRP1	5.21427
(25,30]	ARFRP1	5.05892
(25,30]	ARFRP1	5.10397
(22,25]	ARFRP1	5.41737
(25,30]	ARFRP1	5.31847
(25,30]	ARFRP1	4.02097
(22,25]	ARFRP1	5.09921
(25,30]	ARFRP1	4.79362
(25,30]	ARFRP1	5.22916
(25,30]	ARFRP1	5.46802
(25,30]	ARFRP1	4.91659
(25,30]	ARFRP1	5.43399
(25,30]	ARFRP1	5.27914
(25,30]	ARFRP1	5.18886
(25,30]	ARFRP1	5.16166
(25,30]	ARFRP1	4.92724
(25,30]	ARFRP1	5.47385
(25,30]	ARFRP1	5.20288
(25,30]	ARFRP1	5.01858
(25,30]	ARFRP1	5.37011
(25,30]	ARFRP1	5.10344
(22,25]	ARFRP1	5.31307
(25,30]	ARFRP1	5.3213
(22,25]	ARFRP1	5.29446
(22,25]	ARFRP1	4.78892
(0,22]	ARFRP1	4.96312
(25,30]	ARFRP1	5.54581
(25,30]	ARFRP1	5.00531
(25,30]	ARFRP1	5.18949
(25,30]	ARFRP1	4.96036
(25,30]	ARFRP1	4.51056
(0,22]	ARFRP1	4.95171
(25,30]	ARFRP1	5.34063
(25,30]	ARFRP1	4.51153
(22,25]	ARFRP1	4.92658
(25,30]	ARFRP1	5.1773
(25,30]	ARFRP1	5.13694
(25,30]	ARFRP1	5.30006
(25,30]	ARFRP1	5.49916
(25,30]	ARFRP1	5.01873
(25,30]	ARFRP1	5.02347
(25,30]	ARFRP1	5.23328
(22,25]	ARFRP1	4.8215
(0,22]	ARFRP1	4.48276
(25,30]	ARFRP1	4.97536
(25,30]	ARFRP1	5.40712
(25,30]	ARFRP1	5.20186
(25,30]	ARFRP1	5.37547
(25,30]	ARFRP1	5.02932
(22,25]	ARFRP1	5.00402
(0,22]	ARFRP1	4.90947
(22,25]	ARFRP1	4.92457
(25,30]	ARFRP1	4.70261
(22,25]	ARFRP1	5.17674
(22,25]	ARFRP1	4.67443
(25,30]	ARFRP1	5.05139
(22,25]	ARFRP1	5.20722
(0,22]	ARFRP1	4.91422
(25,30]	ARFRP1	5.36891
(25,30]	ARFRP1	5.31618
(25,30]	ARFRP1	4.61436
(22,25]	ARFRP1	5.06128
(25,30]	ARFRP1	5.18336
(22,25]	ARFRP1	5.11631
(25,30]	ARFRP1	4.85252
(25,30]	ARFRP1	4.81349
(25,30]	ARFRP1	5.27961
(0,22]	ARFRP1	4.8689
(22,25]	ARFRP1	5.65891
(25,30]	NUCKS1	6.83561
(25,30]	NUCKS1	6.8609
(25,30]	NUCKS1	6.8239
(25,30]	NUCKS1	6.91989
(25,30]	NUCKS1	7.0209
(25,30]	NUCKS1	7.58888
(22,25]	NUCKS1	6.12695
(0,22]	NUCKS1	6.48834
(25,30]	NUCKS1	7.08095
(0,22]	NUCKS1	6.67891
(25,30]	NUCKS1	6.93738
(25,30]	NUCKS1	6.80591
(25,30]	NUCKS1	7.38243
(25,30]	NUCKS1	7.07097
(25,30]	NUCKS1	6.27074
(25,30]	NUCKS1	6.65963
(22,25]	NUCKS1	6.64965
(22,25]	NUCKS1	7.06289
(25,30]	NUCKS1	6.85347
(22,25]	NUCKS1	7.16579
(25,30]	NUCKS1	7.00053
(22,25]	NUCKS1	7.39804
(25,30]	NUCKS1	7.26741
(22,25]	NUCKS1	6.23362
(22,25]	NUCKS1	6.09071
(25,30]	NUCKS1	5.3513
(25,30]	NUCKS1	7.0279
(22,25]	NUCKS1	7.21698
(25,30]	NUCKS1	6.35947
(22,25]	NUCKS1	5.60532
(25,30]	NUCKS1	6.57606
(25,30]	NUCKS1	7.0304
(25,30]	NUCKS1	5.65026
(22,25]	NUCKS1	6.89138
(0,22]	NUCKS1	6.74442
(25,30]	NUCKS1	6.92165
(25,30]	NUCKS1	7.64872
(25,30]	NUCKS1	7.42182
(25,30]	NUCKS1	7.32767
(25,30]	NUCKS1	6.54382
(25,30]	NUCKS1	6.81766
(0,22]	NUCKS1	5.81098
(25,30]	NUCKS1	6.56027
(22,25]	NUCKS1	7.15417
(25,30]	NUCKS1	6.83444
(25,30]	NUCKS1	6.11724
(0,22]	NUCKS1	6.98797
(22,25]	NUCKS1	5.96017
(0,22]	NUCKS1	6.4143
(25,30]	NUCKS1	5.91679
(25,30]	NUCKS1	4.22164
(25,30]	NUCKS1	6.20314
(25,30]	NUCKS1	6.29225
(25,30]	NUCKS1	6.07048
(22,25]	NUCKS1	6.98707
(25,30]	NUCKS1	6.07292
(25,30]	NUCKS1	7.17416
(25,30]	NUCKS1	7.39838
(25,30]	NUCKS1	6.996
(22,25]	NUCKS1	6.64595
(25,30]	NUCKS1	6.93749
(25,30]	NUCKS1	7.00574
(25,30]	NUCKS1	7.20999
(25,30]	NUCKS1	7.00808
(25,30]	NUCKS1	6.687
(22,25]	NUCKS1	7.4379
(25,30]	NUCKS1	7.10372
(25,30]	NUCKS1	7.02794
(25,30]	NUCKS1	6.01466
(25,30]	NUCKS1	6.87784
(25,30]	NUCKS1	6.97865
(25,30]	NUCKS1	6.65718
(0,22]	NUCKS1	6.31538
(25,30]	NUCKS1	6.99692
(22,25]	NUCKS1	6.62259
(22,25]	NUCKS1	6.59119
(22,25]	NUCKS1	6.52587
(25,30]	NUCKS1	6.99264
(25,30]	NUCKS1	7.04115
(25,30]	NUCKS1	7.0546
(22,25]	NUCKS1	6.70989
(25,30]	NUCKS1	6.79893
(22,25]	NUCKS1	6.44354
(25,30]	NUCKS1	6.37773
(22,25]	NUCKS1	6.03858
(25,30]	NUCKS1	6.52352
(25,30]	NUCKS1	6.56675
(25,30]	NUCKS1	6.8523
(22,25]	NUCKS1	7.12416
(0,22]	NUCKS1	6.29846
(0,22]	NUCKS1	6.1054
(25,30]	NUCKS1	6.82038
(25,30]	NUCKS1	5.88438
(0,22]	NUCKS1	6.77202
(22,25]	NUCKS1	6.25381
(25,30]	NUCKS1	4.67526
(25,30]	NUCKS1	6.14217
(25,30]	NUCKS1	6.20087
(22,25]	NUCKS1	5.68693
(25,30]	NUCKS1	6.26036
(25,30]	NUCKS1	6.43649
(25,30]	NUCKS1	6.37462
(25,30]	NUCKS1	6.43725
(25,30]	NUCKS1	7.08156
(25,30]	NUCKS1	7.09498
(25,30]	NUCKS1	6.63164
(25,30]	NUCKS1	7.10274
(22,25]	NUCKS1	7.24575
(25,30]	NUCKS1	6.69669
(25,30]	NUCKS1	6.60269
(22,25]	NUCKS1	6.10787
(25,30]	NUCKS1	6.75305
(25,30]	NUCKS1	6.48498
(25,30]	NUCKS1	6.67371
(0,22]	NUCKS1	6.31753
(22,25]	NUCKS1	6.79791
(22,25]	NUCKS1	6.11873
(0,22]	NUCKS1	5.51281
(25,30]	NUCKS1	6.79595
(22,25]	NUCKS1	7.12421
(25,30]	NUCKS1	6.28984
(25,30]	NUCKS1	6.46348
(0,22]	NUCKS1	6.82623
(25,30]	NUCKS1	6.39555
(25,30]	NUCKS1	6.90952
(25,30]	NUCKS1	6.80421
(25,30]	NUCKS1	5.64095
(25,30]	NUCKS1	7.04693
(25,30]	NUCKS1	6.61501
(25,30]	NUCKS1	6.50151
(0,22]	NUCKS1	6.94175
(25,30]	NUCKS1	5.97742
(25,30]	NUCKS1	7.19709
(25,30]	NUCKS1	7.14994
(25,30]	NUCKS1	6.73242
(25,30]	NUCKS1	7.37582
(25,30]	NUCKS1	6.83513
(25,30]	NUCKS1	7.21442
(25,30]	NUCKS1	6.78146
(25,30]	NUCKS1	6.71601
(25,30]	NUCKS1	6.91058
(25,30]	NUCKS1	6.45622
(25,30]	NUCKS1	6.97195
(0,22]	NUCKS1	7.13291
(22,25]	NUCKS1	7.42919
(25,30]	NUCKS1	7.06178
(25,30]	NUCKS1	6.63263
(22,25]	NUCKS1	7.16465
(25,30]	NUCKS1	7.18687
(25,30]	NUCKS1	7.24124
(25,30]	NUCKS1	6.86453
(25,30]	NUCKS1	6.81903
(25,30]	NUCKS1	7.32944
(22,25]	NUCKS1	6.56839
(25,30]	NUCKS1	7.11909
(25,30]	NUCKS1	6.07944
(22,25]	NUCKS1	6.43831
(25,30]	NUCKS1	6.92522
(25,30]	NUCKS1	7.47193
(25,30]	NUCKS1	6.72617
(25,30]	NUCKS1	7.05401
(25,30]	NUCKS1	6.98552
(25,30]	NUCKS1	6.70898
(25,30]	NUCKS1	6.65879
(22,25]	NUCKS1	6.41261
(22,25]	NUCKS1	7.2506
(25,30]	NUCKS1	7.16215
(25,30]	NUCKS1	7.07484
(25,30]	NUCKS1	6.86276
(25,30]	NUCKS1	6.65876
(22,25]	NUCKS1	6.30271
(25,30]	NUCKS1	6.82527
(25,30]	NUCKS1	6.60114
(25,30]	NUCKS1	6.19291
(25,30]	NUCKS1	7.1989
(25,30]	NUCKS1	6.62373
(25,30]	NUCKS1	6.91876
(25,30]	NUCKS1	6.89453
(0,22]	NUCKS1	7.04983
(22,25]	NUCKS1	7.09729
(25,30]	NUCKS1	6.34071
(25,30]	NUCKS1	7.13323
(25,30]	NUCKS1	6.93224
(25,30]	NUCKS1	6.66738
(0,22]	NUCKS1	7.08253
(0,22]	NUCKS1	6.94307
(25,30]	NUCKS1	6.38966
(22,25]	NUCKS1	6.63408
(25,30]	NUCKS1	5.45492
(25,30]	NUCKS1	6.72388
(25,30]	NUCKS1	6.80713
(25,30]	NUCKS1	7.50731
(25,30]	NUCKS1	7.03152
(25,30]	NUCKS1	7.09909
(22,25]	NUCKS1	6.19637
(22,25]	NUCKS1	5.43689
(22,25]	NUCKS1	6.35204
(0,22]	NUCKS1	6.68311
(25,30]	NUCKS1	6.75862
(25,30]	NUCKS1	6.74848
(25,30]	NUCKS1	6.77881
(25,30]	NUCKS1	6.39451
(25,30]	NUCKS1	6.23162
(0,22]	NUCKS1	6.48527
(25,30]	NUCKS1	7.73401
(25,30]	NUCKS1	6.89814
(25,30]	NUCKS1	6.95409
(25,30]	NUCKS1	5.8942
(25,30]	NUCKS1	5.61851
(25,30]	NUCKS1	6.13456
(25,30]	NUCKS1	6.82207
(25,30]	NUCKS1	6.53146
(25,30]	NUCKS1	6.05172
(25,30]	NUCKS1	6.84414
(25,30]	NUCKS1	7.6285
(25,30]	NUCKS1	6.41141
(22,25]	NUCKS1	5.97591
(25,30]	NUCKS1	5.61446
(25,30]	NUCKS1	6.7523
(25,30]	NUCKS1	6.88062
(0,22]	NUCKS1	6.39047
(22,25]	NUCKS1	7.86974
(25,30]	NUCKS1	6.507
(25,30]	NUCKS1	6.69702
(25,30]	NUCKS1	6.01023
(25,30]	NUCKS1	6.75585
(0,22]	NUCKS1	6.98893
(22,25]	NUCKS1	6.95165
(0,22]	NUCKS1	6.28492
(25,30]	NUCKS1	6.1365
(22,25]	NUCKS1	7.03086
(25,30]	NUCKS1	3.77922
(22,25]	NUCKS1	6.90288
(22,25]	NUCKS1	6.96267
(25,30]	NUCKS1	6.95268
(25,30]	NUCKS1	7.61755
(25,30]	NUCKS1	6.80666
(25,30]	NUCKS1	6.2626
(22,25]	NUCKS1	6.94218
(25,30]	NUCKS1	6.87782
(25,30]	NUCKS1	7.03068
(22,25]	NUCKS1	6.32922
(25,30]	NUCKS1	6.60629
(22,25]	NUCKS1	7.37151
(22,25]	NUCKS1	6.99182
(25,30]	NUCKS1	6.7259
(22,25]	NUCKS1	7.88367
(25,30]	NUCKS1	5.32398
(25,30]	NUCKS1	5.53027
(25,30]	NUCKS1	6.82813
(25,30]	NUCKS1	6.76532
(22,25]	NUCKS1	7.0666
(25,30]	NUCKS1	7.02985
(25,30]	NUCKS1	6.47694
(25,30]	NUCKS1	6.30365
(25,30]	NUCKS1	7.89331
(25,30]	NUCKS1	6.48768
(22,25]	NUCKS1	7.15919
(25,30]	NUCKS1	7.11082
(25,30]	NUCKS1	7.37448
(25,30]	NUCKS1	6.5896
(22,25]	NUCKS1	7.07251
(25,30]	NUCKS1	7.12659
(22,25]	NUCKS1	7.13799
(0,22]	NUCKS1	5.86223
(25,30]	NUCKS1	6.95193
(25,30]	NUCKS1	6.77631
(25,30]	NUCKS1	7.06363
(25,30]	NUCKS1	5.10407
(25,30]	NUCKS1	6.33559
(25,30]	NUCKS1	6.98653
(25,30]	NUCKS1	5.7356
(22,25]	NUCKS1	6.38079
(25,30]	NUCKS1	7.60092
(0,22]	NUCKS1	6.95313
(22,25]	NUCKS1	6.52663
(25,30]	NUCKS1	6.78243
(22,25]	NUCKS1	6.27021
(22,25]	NUCKS1	6.66264
(22,25]	NUCKS1	6.42458
(25,30]	NUCKS1	6.91001
(22,25]	NUCKS1	6.71027
(25,30]	NUCKS1	6.88022
(0,22]	NUCKS1	6.67889
(25,30]	NUCKS1	6.75616
(25,30]	NUCKS1	6.97899
(25,30]	NUCKS1	6.76488
(25,30]	NUCKS1	6.9632
(25,30]	NUCKS1	6.63223
(25,30]	NUCKS1	7.08319
(25,30]	NUCKS1	6.91875
(22,25]	NUCKS1	7.40098
(25,30]	NUCKS1	6.85112
(22,25]	NUCKS1	6.64701
(25,30]	NUCKS1	7.44556
(25,30]	NUCKS1	6.61939
(25,30]	NUCKS1	6.54211
(25,30]	NUCKS1	6.6352
(0,22]	NUCKS1	7.1437
(25,30]	NUCKS1	6.27139
(0,22]	NUCKS1	6.17268
(22,25]	NUCKS1	6.83128
(25,30]	NUCKS1	6.14679
(25,30]	NUCKS1	7.18255
(22,25]	NUCKS1	6.59974
(22,25]	NUCKS1	6.80529
(25,30]	NUCKS1	6.82241
(25,30]	NUCKS1	6.3653
(22,25]	NUCKS1	6.26211
(25,30]	NUCKS1	6.70858
(25,30]	NUCKS1	7.34134
(25,30]	NUCKS1	6.67209
(0,22]	NUCKS1	5.92504
(0,22]	NUCKS1	5.34943
(25,30]	NUCKS1	6.70303
(25,30]	NUCKS1	5.89708
(22,25]	NUCKS1	5.11867
(25,30]	NUCKS1	6.31604
(22,25]	NUCKS1	5.41616
(0,22]	NUCKS1	6.7181
(25,30]	NUCKS1	7.16142
(25,30]	NUCKS1	5.72229
(22,25]	NUCKS1	6.6121
(25,30]	NUCKS1	6.43815
(25,30]	NUCKS1	6.90263
(25,30]	NUCKS1	6.12783
(22,25]	NUCKS1	6.34004
(25,30]	NUCKS1	7.60332
(25,30]	NUCKS1	6.73558
(25,30]	NUCKS1	6.11156
(25,30]	NUCKS1	6.18565
(25,30]	NUCKS1	6.11396
(25,30]	NUCKS1	6.41528
(0,22]	NUCKS1	6.8147
(25,30]	NUCKS1	6.95742
(25,30]	NUCKS1	6.7994
(25,30]	NUCKS1	6.37202
(25,30]	NUCKS1	5.61025
(25,30]	NUCKS1	6.77694
(0,22]	NUCKS1	6.46756
(22,25]	NUCKS1	6.59964
(22,25]	NUCKS1	6.21067
(0,22]	NUCKS1	6.39785
(0,22]	NUCKS1	5.52734
(25,30]	NUCKS1	6.5751
(25,30]	NUCKS1	6.79426
(0,22]	NUCKS1	6.76838
(22,25]	NUCKS1	6.52251
(25,30]	NUCKS1	6.67458
(25,30]	NUCKS1	6.49487
(25,30]	NUCKS1	6.86632
(0,22]	NUCKS1	6.39909
(25,30]	NUCKS1	6.83308
(25,30]	NUCKS1	5.82672
(25,30]	NUCKS1	6.65384
(25,30]	NUCKS1	6.517
(25,30]	NUCKS1	7.00488
(25,30]	NUCKS1	6.58084
(25,30]	NUCKS1	6.32295
(25,30]	NUCKS1	6.3518
(25,30]	NUCKS1	6.45063
(25,30]	NUCKS1	5.87196
(22,25]	NUCKS1	6.30078
(25,30]	NUCKS1	5.98958
(25,30]	NUCKS1	7.26222
(25,30]	NUCKS1	6.11931
(25,30]	NUCKS1	6.40414
(25,30]	NUCKS1	6.40331
(25,30]	NUCKS1	6.74144
(25,30]	NUCKS1	4.6731
(0,22]	NUCKS1	6.51869
(22,25]	NUCKS1	6.43136
(25,30]	NUCKS1	5.90702
(25,30]	NUCKS1	6.60515
(25,30]	NUCKS1	6.84504
(25,30]	NUCKS1	6.93798
(22,25]	NUCKS1	6.75859
(22,25]	NUCKS1	6.8215
(0,22]	NUCKS1	7.22429
(25,30]	NUCKS1	6.66105
(25,30]	NUCKS1	6.90955
(25,30]	NUCKS1	6.52933
(25,30]	NUCKS1	6.85779
(0,22]	NUCKS1	7.27382
(25,30]	NUCKS1	6.45125
(25,30]	NUCKS1	5.57077
(25,30]	NUCKS1	6.12029
(0,22]	NUCKS1	7.05151
(25,30]	NUCKS1	5.56112
(0,22]	NUCKS1	6.88739
(25,30]	NUCKS1	4.93691
(25,30]	NUCKS1	7.02444
(22,25]	NUCKS1	5.95593
(25,30]	NUCKS1	6.43121
(25,30]	NUCKS1	6.68681
(25,30]	NUCKS1	7.51263
(22,25]	NUCKS1	6.80754
(25,30]	NUCKS1	6.89703
(25,30]	NUCKS1	6.5758
(25,30]	NUCKS1	6.50723
(25,30]	NUCKS1	7.03861
(25,30]	NUCKS1	6.66174
(25,30]	NUCKS1	6.38834
(25,30]	NUCKS1	5.48859
(25,30]	NUCKS1	6.7208
(25,30]	NUCKS1	6.00358
(25,30]	NUCKS1	6.26658
(25,30]	NUCKS1	6.83024
(25,30]	NUCKS1	6.93862
(25,30]	NUCKS1	6.88405
(22,25]	NUCKS1	7.01724
(25,30]	NUCKS1	7.34704
(25,30]	NUCKS1	5.38639
(22,25]	NUCKS1	6.81683
(25,30]	NUCKS1	5.92766
(25,30]	NUCKS1	6.49895
(25,30]	NUCKS1	7.30683
(25,30]	NUCKS1	6.50548
(25,30]	NUCKS1	6.95002
(25,30]	NUCKS1	7.05002
(25,30]	NUCKS1	7.1745
(25,30]	NUCKS1	6.68605
(25,30]	NUCKS1	6.61632
(25,30]	NUCKS1	6.86831
(25,30]	NUCKS1	6.87384
(25,30]	NUCKS1	6.85366
(25,30]	NUCKS1	6.24887
(25,30]	NUCKS1	7.0755
(22,25]	NUCKS1	7.3406
(25,30]	NUCKS1	7.13225
(22,25]	NUCKS1	6.44984
(22,25]	NUCKS1	5.66971
(0,22]	NUCKS1	6.47713
(25,30]	NUCKS1	7.50749
(25,30]	NUCKS1	6.51007
(25,30]	NUCKS1	7.39396
(25,30]	NUCKS1	7.06348
(25,30]	NUCKS1	6.25728
(0,22]	NUCKS1	6.09352
(25,30]	NUCKS1	6.95781
(25,30]	NUCKS1	5.63673
(22,25]	NUCKS1	6.44319
(25,30]	NUCKS1	6.39818
(25,30]	NUCKS1	7.11269
(25,30]	NUCKS1	6.74355
(25,30]	NUCKS1	7.1015
(25,30]	NUCKS1	6.65412
(25,30]	NUCKS1	6.9239
(25,30]	NUCKS1	7.42878
(22,25]	NUCKS1	6.06198
(0,22]	NUCKS1	5.81981
(25,30]	NUCKS1	6.85077
(25,30]	NUCKS1	7.26178
(25,30]	NUCKS1	6.57341
(25,30]	NUCKS1	6.78222
(25,30]	NUCKS1	6.8843
(22,25]	NUCKS1	6.82526
(0,22]	NUCKS1	6.45376
(22,25]	NUCKS1	6.61232
(25,30]	NUCKS1	6.83293
(22,25]	NUCKS1	6.65754
(22,25]	NUCKS1	6.04182
(25,30]	NUCKS1	7.23032
(22,25]	NUCKS1	7.01087
(0,22]	NUCKS1	6.57911
(25,30]	NUCKS1	7.07114
(25,30]	NUCKS1	7.18382
(25,30]	NUCKS1	6.49633
(22,25]	NUCKS1	6.33888
(25,30]	NUCKS1	6.50958
(22,25]	NUCKS1	6.52733
(25,30]	NUCKS1	6.40824
(25,30]	NUCKS1	6.735
(25,30]	NUCKS1	7.11251
(0,22]	NUCKS1	6.67929
(22,25]	NUCKS1	6.52215
(25,30]	STAG3	4.11436
(25,30]	STAG3	3.98318
(25,30]	STAG3	3.72583
(25,30]	STAG3	3.72205
(25,30]	STAG3	4.13608
(25,30]	STAG3	3.43085
(22,25]	STAG3	3.71723
(0,22]	STAG3	3.82558
(25,30]	STAG3	3.94506
(0,22]	STAG3	3.8723
(25,30]	STAG3	3.60436
(25,30]	STAG3	2.89523
(25,30]	STAG3	3.83945
(25,30]	STAG3	4.01602
(25,30]	STAG3	3.00289
(25,30]	STAG3	3.59802
(22,25]	STAG3	3.86813
(22,25]	STAG3	3.80237
(25,30]	STAG3	4.18051
(22,25]	STAG3	3.6094
(25,30]	STAG3	4.57382
(22,25]	STAG3	3.86951
(25,30]	STAG3	3.96777
(22,25]	STAG3	4.21053
(22,25]	STAG3	3.31033
(25,30]	STAG3	3.66271
(25,30]	STAG3	3.54935
(22,25]	STAG3	3.91928
(25,30]	STAG3	3.79382
(22,25]	STAG3	3.78735
(25,30]	STAG3	4.28468
(25,30]	STAG3	4.03415
(25,30]	STAG3	3.01762
(22,25]	STAG3	3.71314
(0,22]	STAG3	3.87248
(25,30]	STAG3	4.09441
(25,30]	STAG3	3.7949
(25,30]	STAG3	3.98692
(25,30]	STAG3	3.78005
(25,30]	STAG3	4.28379
(25,30]	STAG3	4.01549
(0,22]	STAG3	3.57441
(25,30]	STAG3	4.23494
(22,25]	STAG3	4.09131
(25,30]	STAG3	3.84843
(25,30]	STAG3	4.0143
(0,22]	STAG3	4.09733
(22,25]	STAG3	3.67628
(0,22]	STAG3	3.69098
(25,30]	STAG3	3.24723
(25,30]	STAG3	3.93369
(25,30]	STAG3	4.75669
(25,30]	STAG3	3.85006
(25,30]	STAG3	4.13611
(22,25]	STAG3	4.22829
(25,30]	STAG3	4.19895
(25,30]	STAG3	3.12898
(25,30]	STAG3	3.97357
(25,30]	STAG3	4.03181
(22,25]	STAG3	4.20641
(25,30]	STAG3	3.95586
(25,30]	STAG3	3.94635
(25,30]	STAG3	4.02957
(25,30]	STAG3	3.63652
(25,30]	STAG3	4.71936
(22,25]	STAG3	4.00072
(25,30]	STAG3	3.70054
(25,30]	STAG3	4.03988
(25,30]	STAG3	2.68908
(25,30]	STAG3	3.80363
(25,30]	STAG3	4.12683
(25,30]	STAG3	3.71126
(0,22]	STAG3	3.23779
(25,30]	STAG3	3.9644
(22,25]	STAG3	4.06208
(22,25]	STAG3	3.82156
(22,25]	STAG3	4.08011
(25,30]	STAG3	3.88792
(25,30]	STAG3	4.03286
(25,30]	STAG3	3.95056
(22,25]	STAG3	4.11795
(25,30]	STAG3	3.84331
(22,25]	STAG3	4.24215
(25,30]	STAG3	4.63314
(22,25]	STAG3	3.70425
(25,30]	STAG3	4.20822
(25,30]	STAG3	4.19815
(25,30]	STAG3	4.54769
(22,25]	STAG3	3.21594
(0,22]	STAG3	3.44711
(0,22]	STAG3	3.68199
(25,30]	STAG3	4.28621
(25,30]	STAG3	3.52689
(0,22]	STAG3	3.83744
(22,25]	STAG3	4.38954
(25,30]	STAG3	3.59225
(25,30]	STAG3	4.04744
(25,30]	STAG3	4.35569
(22,25]	STAG3	3.65341
(25,30]	STAG3	4.19634
(25,30]	STAG3	4.14698
(25,30]	STAG3	3.77201
(25,30]	STAG3	4.30148
(25,30]	STAG3	4.05132
(25,30]	STAG3	4.19303
(25,30]	STAG3	3.71431
(25,30]	STAG3	3.53401
(22,25]	STAG3	4.03286
(25,30]	STAG3	3.71466
(25,30]	STAG3	4.29158
(22,25]	STAG3	4.09177
(25,30]	STAG3	4.05929
(25,30]	STAG3	3.95598
(25,30]	STAG3	3.4801
(0,22]	STAG3	4.34245
(22,25]	STAG3	3.74016
(22,25]	STAG3	3.3987
(0,22]	STAG3	3.35316
(25,30]	STAG3	3.938
(22,25]	STAG3	3.47632
(25,30]	STAG3	3.97429
(25,30]	STAG3	4.15862
(0,22]	STAG3	3.87411
(25,30]	STAG3	4.03559
(25,30]	STAG3	3.99774
(25,30]	STAG3	3.58242
(25,30]	STAG3	3.19774
(25,30]	STAG3	3.94812
(25,30]	STAG3	4.06079
(25,30]	STAG3	3.93879
(0,22]	STAG3	3.57432
(25,30]	STAG3	4.0088
(25,30]	STAG3	3.70994
(25,30]	STAG3	3.74546
(25,30]	STAG3	4.105
(25,30]	STAG3	3.45752
(25,30]	STAG3	4.03054
(25,30]	STAG3	3.71847
(25,30]	STAG3	3.85369
(25,30]	STAG3	4.00883
(25,30]	STAG3	3.90186
(25,30]	STAG3	3.98956
(25,30]	STAG3	4.03528
(0,22]	STAG3	3.8146
(22,25]	STAG3	3.96626
(25,30]	STAG3	3.71844
(25,30]	STAG3	3.8572
(22,25]	STAG3	3.98063
(25,30]	STAG3	3.88172
(25,30]	STAG3	4.0385
(25,30]	STAG3	3.9118
(25,30]	STAG3	3.67623
(25,30]	STAG3	3.84788
(22,25]	STAG3	3.76516
(25,30]	STAG3	3.97448
(25,30]	STAG3	3.52005
(22,25]	STAG3	3.80318
(25,30]	STAG3	3.86171
(25,30]	STAG3	3.74447
(25,30]	STAG3	4.46821
(25,30]	STAG3	3.8471
(25,30]	STAG3	3.95676
(25,30]	STAG3	3.77099
(25,30]	STAG3	3.0675
(22,25]	STAG3	4.06005
(22,25]	STAG3	3.63322
(25,30]	STAG3	3.74464
(25,30]	STAG3	4.09599
(25,30]	STAG3	4.19667
(25,30]	STAG3	4.06649
(22,25]	STAG3	3.65383
(25,30]	STAG3	3.97631
(25,30]	STAG3	3.63132
(25,30]	STAG3	4.10698
(25,30]	STAG3	4.02923
(25,30]	STAG3	4.39474
(25,30]	STAG3	4.15497
(25,30]	STAG3	4.0935
(0,22]	STAG3	4.3201
(22,25]	STAG3	3.94391
(25,30]	STAG3	4.23341
(25,30]	STAG3	4.23106
(25,30]	STAG3	4.15703
(25,30]	STAG3	3.75979
(0,22]	STAG3	3.80506
(0,22]	STAG3	4.09439
(25,30]	STAG3	3.7763
(22,25]	STAG3	3.60576
(25,30]	STAG3	3.19994
(25,30]	STAG3	3.8294
(25,30]	STAG3	3.96521
(25,30]	STAG3	4.2037
(25,30]	STAG3	4.02541
(25,30]	STAG3	3.53412
(22,25]	STAG3	3.61326
(22,25]	STAG3	3.76072
(22,25]	STAG3	3.64493
(0,22]	STAG3	3.65589
(25,30]	STAG3	4.17659
(25,30]	STAG3	4.22644
(25,30]	STAG3	4.34258
(25,30]	STAG3	3.22264
(25,30]	STAG3	3.34212
(0,22]	STAG3	3.41303
(25,30]	STAG3	3.98422
(25,30]	STAG3	3.85949
(25,30]	STAG3	4.22905
(25,30]	STAG3	3.70541
(25,30]	STAG3	3.25241
(25,30]	STAG3	3.97439
(25,30]	STAG3	4.07669
(25,30]	STAG3	3.84622
(25,30]	STAG3	3.27017
(25,30]	STAG3	4.21967
(25,30]	STAG3	3.89818
(25,30]	STAG3	3.80558
(22,25]	STAG3	3.66095
(25,30]	STAG3	4.20213
(25,30]	STAG3	3.91187
(25,30]	STAG3	4.07746
(0,22]	STAG3	3.37762
(22,25]	STAG3	4.18891
(25,30]	STAG3	3.62976
(25,30]	STAG3	4.08519
(25,30]	STAG3	3.71293
(25,30]	STAG3	3.97695
(0,22]	STAG3	3.68791
(22,25]	STAG3	3.65767
(0,22]	STAG3	3.31762
(25,30]	STAG3	3.28645
(22,25]	STAG3	3.90876
(25,30]	STAG3	4.53842
(22,25]	STAG3	3.9836
(22,25]	STAG3	3.75619
(25,30]	STAG3	3.88435
(25,30]	STAG3	3.88639
(25,30]	STAG3	3.48737
(25,30]	STAG3	4.08445
(22,25]	STAG3	3.81688
(25,30]	STAG3	3.92655
(25,30]	STAG3	3.93912
(22,25]	STAG3	4.09433
(25,30]	STAG3	3.64509
(22,25]	STAG3	3.73681
(22,25]	STAG3	3.91066
(25,30]	STAG3	3.83115
(22,25]	STAG3	3.77211
(25,30]	STAG3	4.39544
(25,30]	STAG3	3.57835
(25,30]	STAG3	3.51138
(25,30]	STAG3	3.94439
(22,25]	STAG3	3.87823
(25,30]	STAG3	4.2461
(25,30]	STAG3	4.00388
(25,30]	STAG3	3.72302
(25,30]	STAG3	3.64356
(25,30]	STAG3	3.84024
(22,25]	STAG3	3.98148
(25,30]	STAG3	4.2122
(25,30]	STAG3	3.66681
(25,30]	STAG3	3.80701
(22,25]	STAG3	3.84098
(25,30]	STAG3	4.08745
(22,25]	STAG3	3.79315
(0,22]	STAG3	4.01877
(25,30]	STAG3	4.00939
(25,30]	STAG3	4.20327
(25,30]	STAG3	3.91207
(25,30]	STAG3	3.47144
(25,30]	STAG3	3.78041
(25,30]	STAG3	4.17616
(25,30]	STAG3	3.3975
(22,25]	STAG3	4.08616
(25,30]	STAG3	4.25402
(0,22]	STAG3	3.85279
(22,25]	STAG3	3.73098
(25,30]	STAG3	4.3913
(22,25]	STAG3	3.7258
(22,25]	STAG3	3.96755
(22,25]	STAG3	3.58744
(25,30]	STAG3	4.32985
(22,25]	STAG3	3.38903
(25,30]	STAG3	4.22241
(0,22]	STAG3	3.5243
(25,30]	STAG3	3.88278
(25,30]	STAG3	4.08814
(25,30]	STAG3	4.14937
(25,30]	STAG3	3.60097
(25,30]	STAG3	3.96513
(25,30]	STAG3	4.04156
(25,30]	STAG3	3.53156
(22,25]	STAG3	4.07537
(25,30]	STAG3	3.71519
(22,25]	STAG3	3.85117
(25,30]	STAG3	3.55522
(25,30]	STAG3	4.31612
(25,30]	STAG3	3.52912
(25,30]	STAG3	3.96029
(0,22]	STAG3	3.89251
(25,30]	STAG3	3.96964
(0,22]	STAG3	4.12264
(22,25]	STAG3	4.40008
(25,30]	STAG3	4.06155
(25,30]	STAG3	3.91095
(22,25]	STAG3	3.99978
(22,25]	STAG3	4.03529
(25,30]	STAG3	4.08323
(25,30]	STAG3	4.33412
(22,25]	STAG3	4.26432
(25,30]	STAG3	4.24438
(25,30]	STAG3	3.82431
(25,30]	STAG3	4.02442
(0,22]	STAG3	4.06404
(0,22]	STAG3	3.69724
(25,30]	STAG3	4.323
(25,30]	STAG3	3.78362
(22,25]	STAG3	3.70368
(25,30]	STAG3	3.90257
(22,25]	STAG3	4.57017
(0,22]	STAG3	3.83621
(25,30]	STAG3	4.18103
(25,30]	STAG3	3.94537
(22,25]	STAG3	4.34637
(25,30]	STAG3	4.06779
(25,30]	STAG3	4.28612
(25,30]	STAG3	4.14865
(22,25]	STAG3	4.41947
(25,30]	STAG3	3.92113
(25,30]	STAG3	3.4949
(25,30]	STAG3	3.88391
(25,30]	STAG3	4.07368
(25,30]	STAG3	4.48137
(25,30]	STAG3	4.05183
(0,22]	STAG3	3.70599
(25,30]	STAG3	4.20739
(25,30]	STAG3	4.26376
(25,30]	STAG3	4.29497
(25,30]	STAG3	4.23261
(25,30]	STAG3	3.9773
(0,22]	STAG3	3.90342
(22,25]	STAG3	3.83154
(22,25]	STAG3	3.58157
(0,22]	STAG3	3.49653
(0,22]	STAG3	3.82424
(25,30]	STAG3	3.66404
(25,30]	STAG3	4.08677
(0,22]	STAG3	4.12899
(22,25]	STAG3	4.43609
(25,30]	STAG3	4.29002
(25,30]	STAG3	4.44518
(25,30]	STAG3	4.02857
(0,22]	STAG3	4.18169
(25,30]	STAG3	3.94936
(25,30]	STAG3	3.81015
(25,30]	STAG3	4.53973
(25,30]	STAG3	4.19432
(25,30]	STAG3	3.94079
(25,30]	STAG3	3.97748
(25,30]	STAG3	4.27123
(25,30]	STAG3	4.57853
(25,30]	STAG3	3.87966
(25,30]	STAG3	4.17345
(22,25]	STAG3	4.1165
(25,30]	STAG3	3.85295
(25,30]	STAG3	3.7351
(25,30]	STAG3	4.17298
(25,30]	STAG3	3.95403
(25,30]	STAG3	4.12116
(25,30]	STAG3	4.13618
(25,30]	STAG3	2.8546
(0,22]	STAG3	4.04884
(22,25]	STAG3	4.4838
(25,30]	STAG3	4.33717
(25,30]	STAG3	4.04853
(25,30]	STAG3	4.42478
(25,30]	STAG3	4.31978
(22,25]	STAG3	3.11132
(22,25]	STAG3	4.11648
(0,22]	STAG3	3.75593
(25,30]	STAG3	4.29879
(25,30]	STAG3	4.35542
(25,30]	STAG3	4.08106
(25,30]	STAG3	4.24305
(0,22]	STAG3	3.7876
(25,30]	STAG3	4.31942
(25,30]	STAG3	3.16242
(25,30]	STAG3	3.63437
(0,22]	STAG3	4.35694
(25,30]	STAG3	3.79484
(0,22]	STAG3	4.32805
(25,30]	STAG3	3.49615
(25,30]	STAG3	3.92415
(22,25]	STAG3	3.36937
(25,30]	STAG3	4.03581
(25,30]	STAG3	3.83055
(25,30]	STAG3	4.32462
(22,25]	STAG3	4.22736
(25,30]	STAG3	3.90097
(25,30]	STAG3	3.73788
(25,30]	STAG3	3.96402
(25,30]	STAG3	3.41581
(25,30]	STAG3	3.77906
(25,30]	STAG3	3.31765
(25,30]	STAG3	2.64829
(25,30]	STAG3	4.11799
(25,30]	STAG3	3.44345
(25,30]	STAG3	4.2318
(25,30]	STAG3	4.27743
(25,30]	STAG3	4.04098
(25,30]	STAG3	3.83487
(22,25]	STAG3	4.00913
(25,30]	STAG3	4.23129
(25,30]	STAG3	2.90501
(22,25]	STAG3	3.9388
(25,30]	STAG3	3.65877
(25,30]	STAG3	4.03986
(25,30]	STAG3	4.02737
(25,30]	STAG3	3.56904
(25,30]	STAG3	4.12634
(25,30]	STAG3	3.99395
(25,30]	STAG3	3.64797
(25,30]	STAG3	3.77666
(25,30]	STAG3	4.35783
(25,30]	STAG3	4.1174
(25,30]	STAG3	4.58619
(25,30]	STAG3	3.62099
(25,30]	STAG3	4.32623
(25,30]	STAG3	4.1327
(22,25]	STAG3	3.72065
(25,30]	STAG3	3.96831
(22,25]	STAG3	3.64995
(22,25]	STAG3	3.60167
(0,22]	STAG3	3.76343
(25,30]	STAG3	4.01785
(25,30]	STAG3	3.73503
(25,30]	STAG3	4.18682
(25,30]	STAG3	3.40323
(25,30]	STAG3	3.18596
(0,22]	STAG3	3.27103
(25,30]	STAG3	3.77303
(25,30]	STAG3	3.64415
(22,25]	STAG3	3.6747
(25,30]	STAG3	4.01074
(25,30]	STAG3	4.11634
(25,30]	STAG3	4.06719
(25,30]	STAG3	3.88609
(25,30]	STAG3	3.75146
(25,30]	STAG3	3.74582
(25,30]	STAG3	3.97996
(22,25]	STAG3	3.79007
(0,22]	STAG3	3.28518
(25,30]	STAG3	3.62005
(25,30]	STAG3	3.84447
(25,30]	STAG3	4.05614
(25,30]	STAG3	4.02171
(25,30]	STAG3	3.92557
(22,25]	STAG3	3.96402
(0,22]	STAG3	3.67099
(22,25]	STAG3	4.02335
(25,30]	STAG3	3.73141
(22,25]	STAG3	3.77963
(22,25]	STAG3	3.74472
(25,30]	STAG3	3.59646
(22,25]	STAG3	3.99322
(0,22]	STAG3	3.70122
(25,30]	STAG3	4.06569
(25,30]	STAG3	3.91363
(25,30]	STAG3	3.37557
(22,25]	STAG3	3.86725
(25,30]	STAG3	4.20442
(22,25]	STAG3	3.76863
(25,30]	STAG3	3.65948
(25,30]	STAG3	3.51324
(25,30]	STAG3	3.83199
(0,22]	STAG3	3.47851
(22,25]	STAG3	4.34173
CTRL	TRAPPC6A	3.46825
CTRL	TRAPPC6A	3.02878
CTRL	TRAPPC6A	2.96663
CTRL	TRAPPC6A	3.8466
CTRL	TRAPPC6A	3.42974
CTRL	TRAPPC6A	3.46753
CTRL	TRAPPC6A	3.35101
CTRL	TRAPPC6A	3.85269
CTRL	TRAPPC6A	4.08475
CTRL	TRAPPC6A	3.94511
CTRL	TRAPPC6A	2.83568
CTRL	TRAPPC6A	2.90821
CTRL	TRAPPC6A	2.50064
CTRL	TRAPPC6A	3.60491
CTRL	TRAPPC6A	4.37864
CTRL	TRAPPC6A	3.51377
CTRL	TRAPPC6A	3.04269
CTRL	TRAPPC6A	3.18797
CTRL	TRAPPC6A	3.05247
CTRL	TRAPPC6A	2.86364
CTRL	TRAPPC6A	3.24248
CTRL	TRAPPC6A	2.55141
CTRL	TRAPPC6A	2.42841
CTRL	TRAPPC6A	3.23104
CTRL	TRAPPC6A	3.49429
CTRL	TRAPPC6A	2.48438
CTRL	TRAPPC6A	3.31327
CTRL	TRAPPC6A	3.3203
CTRL	TRAPPC6A	3.54798
CTRL	TRAPPC6A	2.68121
CTRL	TRAPPC6A	3.39577
CTRL	TRAPPC6A	3.36697
CTRL	TRAPPC6A	3.50777
CTRL	TRAPPC6A	3.27472
CTRL	TRAPPC6A	3.15106
CTRL	TRAPPC6A	3.37133
CTRL	TRAPPC6A	3.22188
CTRL	TRAPPC6A	3.06448
CTRL	TRAPPC6A	3.12166
CTRL	TRAPPC6A	2.92106
CTRL	TRAPPC6A	3.12543
CTRL	TRAPPC6A	3.04047
CTRL	TRAPPC6A	2.98627
CTRL	TRAPPC6A	2.69778
CTRL	TRAPPC6A	2.49634
CTRL	TRAPPC6A	3.34197
CTRL	TRAPPC6A	3.35916
CTRL	TRAPPC6A	3.17025
CTRL	TRAPPC6A	3.16342
CTRL	TRAPPC6A	3.69881
CTRL	TRAPPC6A	3.64049
CTRL	TRAPPC6A	3.80591
CTRL	TRAPPC6A	3.29482
CTRL	TRAPPC6A	2.90684
CTRL	TRAPPC6A	3.59573
CTRL	TRAPPC6A	3.67806
CTRL	TRAPPC6A	3.07789
CTRL	TRAPPC6A	2.95271
CTRL	TRAPPC6A	3.49794
CTRL	TRAPPC6A	2.55975
CTRL	TRAPPC6A	3.87751
CTRL	TRAPPC6A	3.33541
CTRL	TRAPPC6A	3.61254
CTRL	TRAPPC6A	3.16635
CTRL	TRAPPC6A	3.58204
CTRL	TRAPPC6A	3.1823
CTRL	TRAPPC6A	3.09041
CTRL	TRAPPC6A	2.96777
CTRL	TRAPPC6A	3.1809
CTRL	TRAPPC6A	3.16632
CTRL	TRAPPC6A	2.70522
CTRL	TRAPPC6A	3.49995
CTRL	TRAPPC6A	3.82601
CTRL	TRAPPC6A	3.02174
CTRL	TRAPPC6A	2.98951
CTRL	TRAPPC6A	2.84316
CTRL	TRAPPC6A	3.89798
CTRL	TRAPPC6A	2.87974
CTRL	TRAPPC6A	3.31191
CTRL	TRAPPC6A	2.37513
CTRL	TRAPPC6A	3.45189
CTRL	TRAPPC6A	2.87054
CTRL	TRAPPC6A	3.24364
CTRL	TRAPPC6A	2.99141
CTRL	TRAPPC6A	3.27354
CTRL	TRAPPC6A	2.5087
CTRL	TRAPPC6A	3.04136
CTRL	TRAPPC6A	2.83577
CTRL	TRAPPC6A	3.37977
CTRL	TRAPPC6A	3.82908
CTRL	TRAPPC6A	3.49044
CTRL	TRAPPC6A	2.96752
CTRL	TRAPPC6A	3.57315
CTRL	TRAPPC6A	3.60872
CTRL	TRAPPC6A	3.41956
[truncated: 549 more rows]

## Sheet: 4c
Genotype	Region	Age_grouped	GO_POSITIVE_REGULATION_OF_CALCIUM_ION_TRANSMEMBRANE_TRANSPORT	GO_RESPONSE_TO_DOPAMINE
CTRL	CAU	CTRL	0.31996	0.409462
CTRL	PUT	CTRL	0.311914	0.320086
PD	CAU	over55	-0.132799	-0.123567
PD	PUT	over55	-0.182306	0.1162
CTRL	CAU	CTRL	-0.147622	-0.483917
CTRL	PUT	CTRL	-0.0845198	-0.348618
CTRL	CAU	CTRL	0.135576	0.0891959
CTRL	PUT	CTRL	0.354735	0.377164
CTRL	CAU	CTRL	0.30068	0.0607744
CTRL	PUT	CTRL	0.253803	0.465246
CTRL	CAU	CTRL	-0.0718612	0.188778
CTRL	PUT	CTRL	0.209045	0.28492
CTRL	CAU	CTRL	0.161579	0.356612
CTRL	PUT	CTRL	0.285843	0.481006
CTRL	CAU	CTRL	0.145287	0.321622
CTRL	PUT	CTRL	0.19693	0.370945
PD	CAU	under55	-0.261216	-0.406825
PD	PUT	under55	-0.0110078	0.0287109
PD	CAU	over55	-0.340571	-0.317787
PD	PUT	over55	-0.190649	-0.313229
PD	CAU	over55	-0.139585	-0.158016
PD	PUT	over55	-0.157195	-0.0931161
PD	CAU	over55	-0.32639	-0.169942
PD	PUT	over55	-0.421025	-0.39604
PD	CAU	over55	0.0566324	-0.190606
PD	PUT	over55	0.28514	0.179662
PD	CAU	over55	0.11584	0.357396
PD	PUT	over55	-0.0148836	0.340603
CTRL	CAU	CTRL	-0.336419	-0.210802
CTRL	PUT	CTRL	-0.278011	-0.0916491
CTRL	CAU	CTRL	0.0714869	-0.177818
CTRL	PUT	CTRL	0.0760482	0.0118347
CTRL	CAU	CTRL	-0.130657	0.0924252
CTRL	PUT	CTRL	-0.124588	-0.0727383
CTRL	CAU	CTRL	0.0108205	-0.284938
CTRL	PUT	CTRL	0.31672	0.179097
CTRL	CAU	CTRL	0.322602	0.242996
CTRL	PUT	CTRL	0.347861	0.336212
CTRL	CAU	CTRL	0.35906	0.382178
CTRL	PUT	CTRL	0.390559	0.25082
CTRL	CAU	CTRL	0.234566	0.213482
CTRL	PUT	CTRL	0.3497	0.34405
CTRL	CAU	CTRL	-0.158781	-0.494011
CTRL	PUT	CTRL	-0.212736	-0.458763
CTRL	CAU	CTRL	-0.149651	-0.310093
CTRL	PUT	CTRL	-0.183037	-0.371594
PD	CAU	over55	-0.222634	-0.460128
PD	PUT	over55	-0.277546	-0.244071
PD	CAU	over55	-0.247749	-0.298242
PD	PUT	over55	-0.196	-0.323286
PD	CAU	under55	0.317383	0.299599
PD	PUT	under55	0.137878	0.323041
PD	CAU	over55	-0.0493138	0.041199
PD	PUT	over55	-0.325538	-0.0508353
PD	CAU	over55	-0.228181	0.223908
PD	PUT	over55	-0.14662	0.217045
PD	CAU	over55	-0.267956	-0.356837
PD	PUT	over55	-0.271713	-0.200775
PD	CAU	over55	-0.0111354	-0.0434547
PD	PUT	over55	-0.0355743	-0.0547011
PD	CAU	under55	0.163606	0.146424
PD	PUT	under55	0.175509	0.300199
PD	CAU	over55	-0.337446	-0.379002
PD	PUT	over55	-0.380297	-0.348098
CTRL	PUT	CTRL	-0.16011	-0.214968
CTRL	CAU	CTRL	-0.118959	-0.339057
PD	CAU	over55	0.0349085	0.230866
PD	PUT	over55	0.105958	0.381907
PD	CAU	over55	-0.259445	-0.358884
PD	PUT	over55	-0.051117	-0.144213
PD	CAU	over55	-0.0777883	0.243866
PD	PUT	over55	-0.236436	-0.239778
PD	CAU	over55	-0.0830441	-0.0535306
PD	PUT	over55	-0.206533	0.0851404
CTRL	CAU	CTRL	-0.257708	-0.440375
CTRL	PUT	CTRL	-0.138255	-0.434152
CTRL	CAU	CTRL	0.293788	0.275994
CTRL	PUT	CTRL	0.163374	0.367301
PD	CAU	over55	-0.0774866	-0.31387
PD	PUT	over55	-0.226377	-0.261312
CTRL	CAU	CTRL	0.235886	0.225177
CTRL	PUT	CTRL	0.322542	0.363186
CTRL	CAU	CTRL	0.314381	0.285583
CTRL	PUT	CTRL	0.313142	0.284756
CTRL	CAU	CTRL	0.273305	0.414203
CTRL	PUT	CTRL	0.134629	0.319041
CTRL	CAU	CTRL	0.263306	-0.0519073
CTRL	PUT	CTRL	-0.221259	-0.259356
CTRL	CAU	CTRL	0.283463	0.462318
CTRL	PUT	CTRL	0.277537	0.356259
CTRL	CAU	CTRL	0.180744	0.059229
CTRL	PUT	CTRL	0.283854	0.3568
CTRL	CAU	CTRL	0.274624	0.325421
CTRL	PUT	CTRL	0.380953	0.393206
CTRL	CAU	CTRL	0.349735	0.440665
CTRL	PUT	CTRL	0.206318	0.35902
CTRL	CAU	CTRL	0.275375	0.349013
CTRL	PUT	CTRL	0.20425	0.385762
PD	CAU	over55	-0.173702	-0.18395
PD	PUT	over55	-0.22174	-0.20867
PD	CAU	under55	0.267833	0.414972
PD	PUT	under55	0.351374	0.407905
PD	CAU	over55	0.277184	0.319824
PD	PUT	over55	0.275913	0.315406
CTRL	CAU	CTRL	0.202064	0.29094
CTRL	PUT	CTRL	0.134476	0.360661
CTRL	CAU	CTRL	0.30897	0.469995
CTRL	PUT	CTRL	0.170586	0.397593
CTRL	CAU	CTRL	0.35459	0.30267
CTRL	PUT	CTRL	0.262028	0.298026
CTRL	CAU	CTRL	-0.21238	-0.337972
CTRL	PUT	CTRL	-0.0129184	-0.214455
CTRL	CAU	CTRL	0.343152	0.43349
CTRL	PUT	CTRL	0.232205	0.447499
PD	CAU	under55	-0.204268	-0.372499
PD	PUT	under55	-0.19823	-0.153744
PD	CAU	over55	-0.188609	-0.100317
PD	PUT	over55	-0.177888	-0.19457
PD	CAU	over55	-0.347079	-0.406872
PD	PUT	over55	-0.355928	-0.313764
CTRL	CAU	CTRL	-0.106382	-0.422687
CTRL	PUT	CTRL	-0.106088	-0.437788
CTRL	CAU	CTRL	0.34911	0.369268
CTRL	PUT	CTRL	0.137761	0.204078
CTRL	CAU	CTRL	0.209182	0.23655
CTRL	PUT	CTRL	0.187427	0.193865
CTRL	CAU	CTRL	0.111859	-0.237797
CTRL	PUT	CTRL	0.25807	0.245924
CTRL	CAU	CTRL	0.272551	0.16501
CTRL	PUT	CTRL	0.252536	0.0395522
PD	CAU	over55	-0.185693	-0.212281
PD	PUT	over55	-0.177554	-0.0800609
PD	CAU	over55	-0.217774	-0.126872
PD	PUT	over55	-0.255176	-0.105465
CTRL	CAU	CTRL	-0.0388164	-0.0497767
CTRL	PUT	CTRL	0.0371157	-0.28335
CTRL	CAU	CTRL	-0.126869	-0.34307
CTRL	PUT	CTRL	0.0498951	0.108335
PD	CAU	under55	-0.128945	0.314807
PD	PUT	under55	0.0158117	0.407716
PD	CAU	over55	-0.146007	-0.101783
PD	PUT	over55	-0.216784	-0.303021

## Sheet:  5a
pathway	Sample	score	p-value (-log10)	Disease_duration
GO_REGULATION_OF_CELL_JUNCTION_ASSEMBLY	2593_PD_CAU	0.0608784	5.32407	3
GO_REGULATION_OF_CELL_JUNCTION_ASSEMBLY	2782_PD_CAU	-0.383763	5.32407	4
GO_REGULATION_OF_CELL_JUNCTION_ASSEMBLY	2687_PD_CAU	-0.241904	5.32407	5
GO_REGULATION_OF_CELL_JUNCTION_ASSEMBLY	2727_PD_CAU	-0.137553	5.32407	5
GO_REGULATION_OF_CELL_JUNCTION_ASSEMBLY	2715_PD_CAU	0.0811706	5.32407	6
GO_REGULATION_OF_CELL_JUNCTION_ASSEMBLY	2689_PD_CAU	-0.277218	5.32407	7
GO_REGULATION_OF_CELL_JUNCTION_ASSEMBLY	2774_PD_CAU	0.243333	5.32407	7
GO_REGULATION_OF_CELL_JUNCTION_ASSEMBLY	2778_PD_CAU	0.0600248	5.32407	7
GO_REGULATION_OF_CELL_JUNCTION_ASSEMBLY	2784_PD_CAU	-0.0183697	5.32407	7
GO_REGULATION_OF_CELL_JUNCTION_ASSEMBLY	2579_PD_CAU	-0.0940025	5.32407	7
GO_REGULATION_OF_CELL_JUNCTION_ASSEMBLY	2792_PD_CAU	0.179998	5.32407	8
GO_REGULATION_OF_CELL_JUNCTION_ASSEMBLY	2649_PD_CAU	0.0277595	5.32407	8
GO_REGULATION_OF_CELL_JUNCTION_ASSEMBLY	2713_PD_CAU	0.120045	5.32407	9
GO_REGULATION_OF_CELL_JUNCTION_ASSEMBLY	2803_PD_CAU	0.0036648	5.32407	11
GO_REGULATION_OF_CELL_JUNCTION_ASSEMBLY	2633_PD_CAU	-0.0436129	5.32407	11
GO_REGULATION_OF_CELL_JUNCTION_ASSEMBLY	2721_PD_CAU	0.29759	5.32407	11
GO_REGULATION_OF_CELL_JUNCTION_ASSEMBLY	2786_PD_CAU	0.025032	5.32407	13
GO_REGULATION_OF_CELL_JUNCTION_ASSEMBLY	2788_PD_CAU	0.00719704	5.32407	13
GO_REGULATION_OF_CELL_JUNCTION_ASSEMBLY	2583_PD_CAU	-0.00085	5.32407	14
GO_REGULATION_OF_CELL_JUNCTION_ASSEMBLY	2585_PD_CAU	-0.120356	5.32407	15
GO_REGULATION_OF_CELL_JUNCTION_ASSEMBLY	2681_PD_CAU	0.0378911	5.32407	15
GO_REGULATION_OF_CELL_JUNCTION_ASSEMBLY	2723_PD_CAU	0.243077	5.32407	15
GO_REGULATION_OF_CELL_JUNCTION_ASSEMBLY	2685_PD_CAU	-0.164507	5.32407	16
GO_REGULATION_OF_CELL_JUNCTION_ASSEMBLY	2780_PD_CAU	0.0553257	5.32407	20
GO_REGULATION_OF_CELL_JUNCTION_ASSEMBLY	2790_PD_CAU	-0.235804	5.32407	20
GO_REGULATION_OF_CELL_JUNCTION_ASSEMBLY	2581_PD_CAU	0.196286	5.32407	20
GO_REGULATION_OF_CELL_JUNCTION_ASSEMBLY	2625_PD_CAU	-0.414712	5.32407	21
GO_REGULATION_OF_CELL_JUNCTION_ASSEMBLY	2725_PD_CAU	-0.0538455	5.32407	22
GO_REGULATION_OF_CELL_JUNCTION_ASSEMBLY	2653_PD_CAU	0.167722	5.32407	23
GO_REGULATION_OF_CELL_JUNCTION_ASSEMBLY	2627_PD_CAU	0.0178448	5.32407	23
GO_REGULATION_OF_CELL_JUNCTION_ASSEMBLY	2679_PD_CAU	0.179779	5.32407	24
GO_REGULATION_OF_CELL_JUNCTION_ASSEMBLY	2645_PD_CAU	0.0580677	5.32407	25
GO_REGULATION_OF_MITOCHONDRIAL_FISSION	2593_PD_CAU	0.111066	4.86175	3
GO_REGULATION_OF_MITOCHONDRIAL_FISSION	2782_PD_CAU	-0.532458	4.86175	4
GO_REGULATION_OF_MITOCHONDRIAL_FISSION	2687_PD_CAU	0.00232818	4.86175	5
GO_REGULATION_OF_MITOCHONDRIAL_FISSION	2727_PD_CAU	-0.334782	4.86175	5
GO_REGULATION_OF_MITOCHONDRIAL_FISSION	2715_PD_CAU	-0.098384	4.86175	6
GO_REGULATION_OF_MITOCHONDRIAL_FISSION	2689_PD_CAU	-0.278264	4.86175	7
GO_REGULATION_OF_MITOCHONDRIAL_FISSION	2774_PD_CAU	0.0502366	4.86175	7
GO_REGULATION_OF_MITOCHONDRIAL_FISSION	2778_PD_CAU	-0.148772	4.86175	7
GO_REGULATION_OF_MITOCHONDRIAL_FISSION	2784_PD_CAU	-0.3408	4.86175	7
GO_REGULATION_OF_MITOCHONDRIAL_FISSION	2579_PD_CAU	0.0909618	4.86175	7
GO_REGULATION_OF_MITOCHONDRIAL_FISSION	2792_PD_CAU	0.031487	4.86175	8
GO_REGULATION_OF_MITOCHONDRIAL_FISSION	2649_PD_CAU	0.114586	4.86175	8
GO_REGULATION_OF_MITOCHONDRIAL_FISSION	2713_PD_CAU	0.112631	4.86175	9
GO_REGULATION_OF_MITOCHONDRIAL_FISSION	2803_PD_CAU	0.205326	4.86175	11
GO_REGULATION_OF_MITOCHONDRIAL_FISSION	2633_PD_CAU	0.257696	4.86175	11
GO_REGULATION_OF_MITOCHONDRIAL_FISSION	2721_PD_CAU	-0.0551581	4.86175	11
GO_REGULATION_OF_MITOCHONDRIAL_FISSION	2786_PD_CAU	-0.123613	4.86175	13
GO_REGULATION_OF_MITOCHONDRIAL_FISSION	2788_PD_CAU	-0.210831	4.86175	13
GO_REGULATION_OF_MITOCHONDRIAL_FISSION	2583_PD_CAU	-0.375931	4.86175	14
GO_REGULATION_OF_MITOCHONDRIAL_FISSION	2585_PD_CAU	-0.238257	4.86175	15
GO_REGULATION_OF_MITOCHONDRIAL_FISSION	2681_PD_CAU	-0.136344	4.86175	15
GO_REGULATION_OF_MITOCHONDRIAL_FISSION	2723_PD_CAU	-0.325954	4.86175	15
GO_REGULATION_OF_MITOCHONDRIAL_FISSION	2685_PD_CAU	-0.135176	4.86175	16
GO_REGULATION_OF_MITOCHONDRIAL_FISSION	2780_PD_CAU	0.2948	4.86175	20
GO_REGULATION_OF_MITOCHONDRIAL_FISSION	2790_PD_CAU	-0.0745634	4.86175	20
GO_REGULATION_OF_MITOCHONDRIAL_FISSION	2581_PD_CAU	-0.139925	4.86175	20
GO_REGULATION_OF_MITOCHONDRIAL_FISSION	2625_PD_CAU	-0.155922	4.86175	21
GO_REGULATION_OF_MITOCHONDRIAL_FISSION	2725_PD_CAU	0.155096	4.86175	22
GO_REGULATION_OF_MITOCHONDRIAL_FISSION	2653_PD_CAU	-0.0722241	4.86175	23
GO_REGULATION_OF_MITOCHONDRIAL_FISSION	2627_PD_CAU	0.454498	4.86175	23
GO_REGULATION_OF_MITOCHONDRIAL_FISSION	2679_PD_CAU	0.0748981	4.86175	24
GO_REGULATION_OF_MITOCHONDRIAL_FISSION	2645_PD_CAU	0.100228	4.86175	25
GO_ESTABLISHMENT_OF_ENDOTHELIAL_BARRIER	2593_PD_CAU	0.284112	4.90795	3
GO_ESTABLISHMENT_OF_ENDOTHELIAL_BARRIER	2782_PD_CAU	-0.416083	4.90795	4
GO_ESTABLISHMENT_OF_ENDOTHELIAL_BARRIER	2687_PD_CAU	-0.445277	4.90795	5
GO_ESTABLISHMENT_OF_ENDOTHELIAL_BARRIER	2727_PD_CAU	-0.240551	4.90795	5
GO_ESTABLISHMENT_OF_ENDOTHELIAL_BARRIER	2715_PD_CAU	-0.073765	4.90795	6
GO_ESTABLISHMENT_OF_ENDOTHELIAL_BARRIER	2689_PD_CAU	-0.042794	4.90795	7
GO_ESTABLISHMENT_OF_ENDOTHELIAL_BARRIER	2774_PD_CAU	0.319905	4.90795	7
GO_ESTABLISHMENT_OF_ENDOTHELIAL_BARRIER	2778_PD_CAU	0.0156311	4.90795	7
GO_ESTABLISHMENT_OF_ENDOTHELIAL_BARRIER	2784_PD_CAU	-0.0832787	4.90795	7
GO_ESTABLISHMENT_OF_ENDOTHELIAL_BARRIER	2579_PD_CAU	-0.0779532	4.90795	7
GO_ESTABLISHMENT_OF_ENDOTHELIAL_BARRIER	2792_PD_CAU	0.493168	4.90795	8
GO_ESTABLISHMENT_OF_ENDOTHELIAL_BARRIER	2649_PD_CAU	0.0628193	4.90795	8
GO_ESTABLISHMENT_OF_ENDOTHELIAL_BARRIER	2713_PD_CAU	0.0807419	4.90795	9
GO_ESTABLISHMENT_OF_ENDOTHELIAL_BARRIER	2803_PD_CAU	-0.0236335	4.90795	11
GO_ESTABLISHMENT_OF_ENDOTHELIAL_BARRIER	2633_PD_CAU	-0.0556034	4.90795	11
GO_ESTABLISHMENT_OF_ENDOTHELIAL_BARRIER	2721_PD_CAU	0.188737	4.90795	11
GO_ESTABLISHMENT_OF_ENDOTHELIAL_BARRIER	2786_PD_CAU	0.108119	4.90795	13
GO_ESTABLISHMENT_OF_ENDOTHELIAL_BARRIER	2788_PD_CAU	0.262108	4.90795	13
GO_ESTABLISHMENT_OF_ENDOTHELIAL_BARRIER	2583_PD_CAU	0.107196	4.90795	14
GO_ESTABLISHMENT_OF_ENDOTHELIAL_BARRIER	2585_PD_CAU	0.0366991	4.90795	15
GO_ESTABLISHMENT_OF_ENDOTHELIAL_BARRIER	2681_PD_CAU	0.0555761	4.90795	15
GO_ESTABLISHMENT_OF_ENDOTHELIAL_BARRIER	2723_PD_CAU	0.318386	4.90795	15
GO_ESTABLISHMENT_OF_ENDOTHELIAL_BARRIER	2685_PD_CAU	-0.135015	4.90795	16
GO_ESTABLISHMENT_OF_ENDOTHELIAL_BARRIER	2780_PD_CAU	-0.0151308	4.90795	20
GO_ESTABLISHMENT_OF_ENDOTHELIAL_BARRIER	2790_PD_CAU	-0.204802	4.90795	20
GO_ESTABLISHMENT_OF_ENDOTHELIAL_BARRIER	2581_PD_CAU	0.231839	4.90795	20
GO_ESTABLISHMENT_OF_ENDOTHELIAL_BARRIER	2625_PD_CAU	-0.325409	4.90795	21
GO_ESTABLISHMENT_OF_ENDOTHELIAL_BARRIER	2725_PD_CAU	0.00689332	4.90795	22
GO_ESTABLISHMENT_OF_ENDOTHELIAL_BARRIER	2653_PD_CAU	0.330368	4.90795	23
GO_ESTABLISHMENT_OF_ENDOTHELIAL_BARRIER	2627_PD_CAU	-0.14961	4.90795	23
GO_ESTABLISHMENT_OF_ENDOTHELIAL_BARRIER	2679_PD_CAU	0.268787	4.90795	24
GO_ESTABLISHMENT_OF_ENDOTHELIAL_BARRIER	2645_PD_CAU	0.197786	4.90795	25
GO_OLIGODENDROCYTE_DEVELOPMENT	2593_PD_CAU	0.0446296	4.79456	3
GO_OLIGODENDROCYTE_DEVELOPMENT	2782_PD_CAU	-0.255739	4.79456	4
GO_OLIGODENDROCYTE_DEVELOPMENT	2687_PD_CAU	-0.0552245	4.79456	5
GO_OLIGODENDROCYTE_DEVELOPMENT	2727_PD_CAU	-0.063186	4.79456	5
GO_OLIGODENDROCYTE_DEVELOPMENT	2715_PD_CAU	-0.233422	4.79456	6
GO_OLIGODENDROCYTE_DEVELOPMENT	2689_PD_CAU	-0.251165	4.79456	7
GO_OLIGODENDROCYTE_DEVELOPMENT	2774_PD_CAU	0.416463	4.79456	7
GO_OLIGODENDROCYTE_DEVELOPMENT	2778_PD_CAU	-0.226515	4.79456	7
GO_OLIGODENDROCYTE_DEVELOPMENT	2784_PD_CAU	-0.130468	4.79456	7
GO_OLIGODENDROCYTE_DEVELOPMENT	2579_PD_CAU	-0.148356	4.79456	7
GO_OLIGODENDROCYTE_DEVELOPMENT	2792_PD_CAU	-0.0870607	4.79456	8
GO_OLIGODENDROCYTE_DEVELOPMENT	2649_PD_CAU	0.167845	4.79456	8
GO_OLIGODENDROCYTE_DEVELOPMENT	2713_PD_CAU	-0.323417	4.79456	9
GO_OLIGODENDROCYTE_DEVELOPMENT	2803_PD_CAU	0.0563102	4.79456	11
GO_OLIGODENDROCYTE_DEVELOPMENT	2633_PD_CAU	-0.144174	4.79456	11
GO_OLIGODENDROCYTE_DEVELOPMENT	2721_PD_CAU	-0.219222	4.79456	11
GO_OLIGODENDROCYTE_DEVELOPMENT	2786_PD_CAU	-0.0023602	4.79456	13
GO_OLIGODENDROCYTE_DEVELOPMENT	2788_PD_CAU	0.302089	4.79456	13
GO_OLIGODENDROCYTE_DEVELOPMENT	2583_PD_CAU	-0.413799	4.79456	14
GO_OLIGODENDROCYTE_DEVELOPMENT	2585_PD_CAU	-0.032105	4.79456	15
GO_OLIGODENDROCYTE_DEVELOPMENT	2681_PD_CAU	0.170071	4.79456	15
GO_OLIGODENDROCYTE_DEVELOPMENT	2723_PD_CAU	0.117513	4.79456	15
GO_OLIGODENDROCYTE_DEVELOPMENT	2685_PD_CAU	0.089965	4.79456	16
GO_OLIGODENDROCYTE_DEVELOPMENT	2780_PD_CAU	0.44792	4.79456	20
GO_OLIGODENDROCYTE_DEVELOPMENT	2790_PD_CAU	0.253944	4.79456	20
GO_OLIGODENDROCYTE_DEVELOPMENT	2581_PD_CAU	0.0332901	4.79456	20
GO_OLIGODENDROCYTE_DEVELOPMENT	2625_PD_CAU	-0.213341	4.79456	21
GO_OLIGODENDROCYTE_DEVELOPMENT	2725_PD_CAU	0.313411	4.79456	22
GO_OLIGODENDROCYTE_DEVELOPMENT	2653_PD_CAU	0.359535	4.79456	23
GO_OLIGODENDROCYTE_DEVELOPMENT	2627_PD_CAU	0.14088	4.79456	23
GO_OLIGODENDROCYTE_DEVELOPMENT	2679_PD_CAU	0.449354	4.79456	24
GO_OLIGODENDROCYTE_DEVELOPMENT	2645_PD_CAU	0.412485	4.79456	25
GO_REGULATION_OF_SECONDARY_METABOLIC_PROCESS	2593_PD_CAU	0.0596716	6.96026	3
GO_REGULATION_OF_SECONDARY_METABOLIC_PROCESS	2782_PD_CAU	-0.725979	6.96026	4
GO_REGULATION_OF_SECONDARY_METABOLIC_PROCESS	2687_PD_CAU	-0.306659	6.96026	5
GO_REGULATION_OF_SECONDARY_METABOLIC_PROCESS	2727_PD_CAU	-0.335266	6.96026	5
GO_REGULATION_OF_SECONDARY_METABOLIC_PROCESS	2715_PD_CAU	-0.281895	6.96026	6
GO_REGULATION_OF_SECONDARY_METABOLIC_PROCESS	2689_PD_CAU	-0.0040896	6.96026	7
GO_REGULATION_OF_SECONDARY_METABOLIC_PROCESS	2774_PD_CAU	0.154943	6.96026	7
GO_REGULATION_OF_SECONDARY_METABOLIC_PROCESS	2778_PD_CAU	-0.12309	6.96026	7
GO_REGULATION_OF_SECONDARY_METABOLIC_PROCESS	2784_PD_CAU	-0.0616154	6.96026	7
GO_REGULATION_OF_SECONDARY_METABOLIC_PROCESS	2579_PD_CAU	-0.103187	6.96026	7
GO_REGULATION_OF_SECONDARY_METABOLIC_PROCESS	2792_PD_CAU	0.18187	6.96026	8
GO_REGULATION_OF_SECONDARY_METABOLIC_PROCESS	2649_PD_CAU	0.165497	6.96026	8
GO_REGULATION_OF_SECONDARY_METABOLIC_PROCESS	2713_PD_CAU	-0.395277	6.96026	9
GO_REGULATION_OF_SECONDARY_METABOLIC_PROCESS	2803_PD_CAU	0.513193	6.96026	11
GO_REGULATION_OF_SECONDARY_METABOLIC_PROCESS	2633_PD_CAU	0.153185	6.96026	11
GO_REGULATION_OF_SECONDARY_METABOLIC_PROCESS	2721_PD_CAU	0.138889	6.96026	11
GO_REGULATION_OF_SECONDARY_METABOLIC_PROCESS	2786_PD_CAU	-0.024417	6.96026	13
GO_REGULATION_OF_SECONDARY_METABOLIC_PROCESS	2788_PD_CAU	-0.0239842	6.96026	13
GO_REGULATION_OF_SECONDARY_METABOLIC_PROCESS	2583_PD_CAU	-0.24745	6.96026	14
GO_REGULATION_OF_SECONDARY_METABOLIC_PROCESS	2585_PD_CAU	-0.276383	6.96026	15
GO_REGULATION_OF_SECONDARY_METABOLIC_PROCESS	2681_PD_CAU	0.0575268	6.96026	15
GO_REGULATION_OF_SECONDARY_METABOLIC_PROCESS	2723_PD_CAU	0.251601	6.96026	15
GO_REGULATION_OF_SECONDARY_METABOLIC_PROCESS	2685_PD_CAU	-0.0789414	6.96026	16
GO_REGULATION_OF_SECONDARY_METABOLIC_PROCESS	2780_PD_CAU	-0.237998	6.96026	20
GO_REGULATION_OF_SECONDARY_METABOLIC_PROCESS	2790_PD_CAU	-0.185805	6.96026	20
GO_REGULATION_OF_SECONDARY_METABOLIC_PROCESS	2581_PD_CAU	0.0129895	6.96026	20
GO_REGULATION_OF_SECONDARY_METABOLIC_PROCESS	2625_PD_CAU	-0.145309	6.96026	21
GO_REGULATION_OF_SECONDARY_METABOLIC_PROCESS	2725_PD_CAU	-0.105696	6.96026	22
GO_REGULATION_OF_SECONDARY_METABOLIC_PROCESS	2653_PD_CAU	0.0876595	6.96026	23
GO_REGULATION_OF_SECONDARY_METABOLIC_PROCESS	2627_PD_CAU	0.36351	6.96026	23
GO_REGULATION_OF_SECONDARY_METABOLIC_PROCESS	2679_PD_CAU	0.185865	6.96026	24
GO_REGULATION_OF_SECONDARY_METABOLIC_PROCESS	2645_PD_CAU	0.0148215	6.96026	25
GO_OLIGODENDROCYTE_DIFFERENTIATION	2593_PD_CAU	0.141378	4.96543	3
GO_OLIGODENDROCYTE_DIFFERENTIATION	2782_PD_CAU	-0.287922	4.96543	4
GO_OLIGODENDROCYTE_DIFFERENTIATION	2687_PD_CAU	-0.290015	4.96543	5
GO_OLIGODENDROCYTE_DIFFERENTIATION	2727_PD_CAU	-0.119168	4.96543	5
GO_OLIGODENDROCYTE_DIFFERENTIATION	2715_PD_CAU	-0.124063	4.96543	6
GO_OLIGODENDROCYTE_DIFFERENTIATION	2689_PD_CAU	-0.365199	4.96543	7
GO_OLIGODENDROCYTE_DIFFERENTIATION	2774_PD_CAU	0.362057	4.96543	7
GO_OLIGODENDROCYTE_DIFFERENTIATION	2778_PD_CAU	-0.0536074	4.96543	7
GO_OLIGODENDROCYTE_DIFFERENTIATION	2784_PD_CAU	-0.0248252	4.96543	7
GO_OLIGODENDROCYTE_DIFFERENTIATION	2579_PD_CAU	-0.0295194	4.96543	7
GO_OLIGODENDROCYTE_DIFFERENTIATION	2792_PD_CAU	-0.116948	4.96543	8
GO_OLIGODENDROCYTE_DIFFERENTIATION	2649_PD_CAU	0.183428	4.96543	8
GO_OLIGODENDROCYTE_DIFFERENTIATION	2713_PD_CAU	-0.162065	4.96543	9
GO_OLIGODENDROCYTE_DIFFERENTIATION	2803_PD_CAU	-0.0599575	4.96543	11
GO_OLIGODENDROCYTE_DIFFERENTIATION	2633_PD_CAU	0.0427831	4.96543	11
GO_OLIGODENDROCYTE_DIFFERENTIATION	2721_PD_CAU	0.0650564	4.96543	11
GO_OLIGODENDROCYTE_DIFFERENTIATION	2786_PD_CAU	0.0189371	4.96543	13
GO_OLIGODENDROCYTE_DIFFERENTIATION	2788_PD_CAU	0.280763	4.96543	13
GO_OLIGODENDROCYTE_DIFFERENTIATION	2583_PD_CAU	-0.135176	4.96543	14
GO_OLIGODENDROCYTE_DIFFERENTIATION	2585_PD_CAU	-0.0674385	4.96543	15
GO_OLIGODENDROCYTE_DIFFERENTIATION	2681_PD_CAU	0.165243	4.96543	15
GO_OLIGODENDROCYTE_DIFFERENTIATION	2723_PD_CAU	0.130831	4.96543	15
GO_OLIGODENDROCYTE_DIFFERENTIATION	2685_PD_CAU	-0.10246	4.96543	16
GO_OLIGODENDROCYTE_DIFFERENTIATION	2780_PD_CAU	0.454426	4.96543	20
GO_OLIGODENDROCYTE_DIFFERENTIATION	2790_PD_CAU	0.189019	4.96543	20
GO_OLIGODENDROCYTE_DIFFERENTIATION	2581_PD_CAU	0.0334763	4.96543	20
GO_OLIGODENDROCYTE_DIFFERENTIATION	2625_PD_CAU	-0.268607	4.96543	21
GO_OLIGODENDROCYTE_DIFFERENTIATION	2725_PD_CAU	0.376406	4.96543	22
GO_OLIGODENDROCYTE_DIFFERENTIATION	2653_PD_CAU	0.328258	4.96543	23
GO_OLIGODENDROCYTE_DIFFERENTIATION	2627_PD_CAU	0.180952	4.96543	23
GO_OLIGODENDROCYTE_DIFFERENTIATION	2679_PD_CAU	0.298517	4.96543	24
GO_OLIGODENDROCYTE_DIFFERENTIATION	2645_PD_CAU	0.322867	4.96543	25
GO_RESPONSE_TO_GONADOTROPIN	2593_PD_CAU	0.293067	4.243	3
GO_RESPONSE_TO_GONADOTROPIN	2782_PD_CAU	0.162488	4.243	4
GO_RESPONSE_TO_GONADOTROPIN	2687_PD_CAU	-0.0446911	4.243	5
GO_RESPONSE_TO_GONADOTROPIN	2727_PD_CAU	0.237357	4.243	5
GO_RESPONSE_TO_GONADOTROPIN	2715_PD_CAU	0.261788	4.243	6
GO_RESPONSE_TO_GONADOTROPIN	2689_PD_CAU	0.140346	4.243	7
GO_RESPONSE_TO_GONADOTROPIN	2774_PD_CAU	-0.228107	4.243	7
GO_RESPONSE_TO_GONADOTROPIN	2778_PD_CAU	0.0783083	4.243	7
GO_RESPONSE_TO_GONADOTROPIN	2784_PD_CAU	0.247156	4.243	7
GO_RESPONSE_TO_GONADOTROPIN	2579_PD_CAU	0.234805	4.243	7
GO_RESPONSE_TO_GONADOTROPIN	2792_PD_CAU	0.139224	4.243	8
GO_RESPONSE_TO_GONADOTROPIN	2649_PD_CAU	-0.10043	4.243	8
GO_RESPONSE_TO_GONADOTROPIN	2713_PD_CAU	-0.0505739	4.243	9
GO_RESPONSE_TO_GONADOTROPIN	2803_PD_CAU	-0.127936	4.243	11
GO_RESPONSE_TO_GONADOTROPIN	2633_PD_CAU	-0.0098592	4.243	11
GO_RESPONSE_TO_GONADOTROPIN	2721_PD_CAU	0.184656	4.243	11
GO_RESPONSE_TO_GONADOTROPIN	2786_PD_CAU	-0.105963	4.243	13
GO_RESPONSE_TO_GONADOTROPIN	2788_PD_CAU	-0.20293	4.243	13
GO_RESPONSE_TO_GONADOTROPIN	2583_PD_CAU	0.342278	4.243	14
GO_RESPONSE_TO_GONADOTROPIN	2585_PD_CAU	-0.0494008	4.243	15
GO_RESPONSE_TO_GONADOTROPIN	2681_PD_CAU	0.207782	4.243	15
GO_RESPONSE_TO_GONADOTROPIN	2723_PD_CAU	0.0052254	4.243	15
GO_RESPONSE_TO_GONADOTROPIN	2685_PD_CAU	-0.269904	4.243	16
GO_RESPONSE_TO_GONADOTROPIN	2780_PD_CAU	-0.123078	4.243	20
GO_RESPONSE_TO_GONADOTROPIN	2790_PD_CAU	-0.082837	4.243	20
GO_RESPONSE_TO_GONADOTROPIN	2581_PD_CAU	0.322376	4.243	20
GO_RESPONSE_TO_GONADOTROPIN	2625_PD_CAU	0.00233324	4.243	21
GO_RESPONSE_TO_GONADOTROPIN	2725_PD_CAU	-0.0079965	4.243	22
GO_RESPONSE_TO_GONADOTROPIN	2653_PD_CAU	-0.3291	4.243	23
GO_RESPONSE_TO_GONADOTROPIN	2627_PD_CAU	-0.093724	4.243	23
GO_RESPONSE_TO_GONADOTROPIN	2679_PD_CAU	-0.408619	4.243	24
GO_RESPONSE_TO_GONADOTROPIN	2645_PD_CAU	-0.360334	4.243	25
GO_RESPONSE_TO_LEAD_ION	2593_PD_CAU	0.0638853	6.56525	3
GO_RESPONSE_TO_LEAD_ION	2782_PD_CAU	-0.53011	6.56525	4
GO_RESPONSE_TO_LEAD_ION	2687_PD_CAU	-0.23982	6.56525	5
GO_RESPONSE_TO_LEAD_ION	2727_PD_CAU	-0.2597	6.56525	5
GO_RESPONSE_TO_LEAD_ION	2715_PD_CAU	0.245756	6.56525	6
GO_RESPONSE_TO_LEAD_ION	2689_PD_CAU	-0.256086	6.56525	7
GO_RESPONSE_TO_LEAD_ION	2774_PD_CAU	0.0902512	6.56525	7
GO_RESPONSE_TO_LEAD_ION	2778_PD_CAU	-0.0806745	6.56525	7
GO_RESPONSE_TO_LEAD_ION	2784_PD_CAU	0.191689	6.56525	7
GO_RESPONSE_TO_LEAD_ION	2579_PD_CAU	-0.105764	6.56525	7
GO_RESPONSE_TO_LEAD_ION	2792_PD_CAU	-0.187824	6.56525	8
GO_RESPONSE_TO_LEAD_ION	2649_PD_CAU	0.0589343	6.56525	8
GO_RESPONSE_TO_LEAD_ION	2713_PD_CAU	-0.0214982	6.56525	9
GO_RESPONSE_TO_LEAD_ION	2803_PD_CAU	0.140009	6.56525	11
GO_RESPONSE_TO_LEAD_ION	2633_PD_CAU	0.328876	6.56525	11
GO_RESPONSE_TO_LEAD_ION	2721_PD_CAU	0.203932	6.56525	11
GO_RESPONSE_TO_LEAD_ION	2786_PD_CAU	-0.110685	6.56525	13
GO_RESPONSE_TO_LEAD_ION	2788_PD_CAU	0.127569	6.56525	13
GO_RESPONSE_TO_LEAD_ION	2583_PD_CAU	-0.299428	6.56525	14
GO_RESPONSE_TO_LEAD_ION	2585_PD_CAU	-0.240746	6.56525	15
GO_RESPONSE_TO_LEAD_ION	2681_PD_CAU	0.142711	6.56525	15
GO_RESPONSE_TO_LEAD_ION	2723_PD_CAU	-0.149819	6.56525	15
GO_RESPONSE_TO_LEAD_ION	2685_PD_CAU	0.246896	6.56525	16
GO_RESPONSE_TO_LEAD_ION	2780_PD_CAU	0.51385	6.56525	20
GO_RESPONSE_TO_LEAD_ION	2790_PD_CAU	0.209969	6.56525	20
GO_RESPONSE_TO_LEAD_ION	2581_PD_CAU	-0.0459531	6.56525	20
GO_RESPONSE_TO_LEAD_ION	2625_PD_CAU	-0.622019	6.56525	21
GO_RESPONSE_TO_LEAD_ION	2725_PD_CAU	0.361186	6.56525	22
GO_RESPONSE_TO_LEAD_ION	2653_PD_CAU	0.403452	6.56525	23
GO_RESPONSE_TO_LEAD_ION	2627_PD_CAU	0.442963	6.56525	23
GO_RESPONSE_TO_LEAD_ION	2679_PD_CAU	0.264173	6.56525	24
GO_RESPONSE_TO_LEAD_ION	2645_PD_CAU	0.349548	6.56525	25
GO_CYTOSKELETON_DEPENDENT_CYTOKINESIS	2593_PD_CAU	-0.0621723	5.88419	3
GO_CYTOSKELETON_DEPENDENT_CYTOKINESIS	2782_PD_CAU	-0.38525	5.88419	4
GO_CYTOSKELETON_DEPENDENT_CYTOKINESIS	2687_PD_CAU	-0.253907	5.88419	5
GO_CYTOSKELETON_DEPENDENT_CYTOKINESIS	2727_PD_CAU	-0.114403	5.88419	5
GO_CYTOSKELETON_DEPENDENT_CYTOKINESIS	2715_PD_CAU	-0.132971	5.88419	6
GO_CYTOSKELETON_DEPENDENT_CYTOKINESIS	2689_PD_CAU	0.111488	5.88419	7
GO_CYTOSKELETON_DEPENDENT_CYTOKINESIS	2774_PD_CAU	0.0724946	5.88419	7
GO_CYTOSKELETON_DEPENDENT_CYTOKINESIS	2778_PD_CAU	-0.0014188	5.88419	7
GO_CYTOSKELETON_DEPENDENT_CYTOKINESIS	2784_PD_CAU	-0.155683	5.88419	7
GO_CYTOSKELETON_DEPENDENT_CYTOKINESIS	2579_PD_CAU	-0.0349186	5.88419	7
GO_CYTOSKELETON_DEPENDENT_CYTOKINESIS	2792_PD_CAU	0.137456	5.88419	8
GO_CYTOSKELETON_DEPENDENT_CYTOKINESIS	2649_PD_CAU	0.130983	5.88419	8
GO_CYTOSKELETON_DEPENDENT_CYTOKINESIS	2713_PD_CAU	0.0235273	5.88419	9
GO_CYTOSKELETON_DEPENDENT_CYTOKINESIS	2803_PD_CAU	0.200247	5.88419	11
GO_CYTOSKELETON_DEPENDENT_CYTOKINESIS	2633_PD_CAU	0.168622	5.88419	11
GO_CYTOSKELETON_DEPENDENT_CYTOKINESIS	2721_PD_CAU	-0.158037	5.88419	11
GO_CYTOSKELETON_DEPENDENT_CYTOKINESIS	2786_PD_CAU	0.0156097	5.88419	13
GO_CYTOSKELETON_DEPENDENT_CYTOKINESIS	2788_PD_CAU	-0.195794	5.88419	13
GO_CYTOSKELETON_DEPENDENT_CYTOKINESIS	2583_PD_CAU	-0.267367	5.88419	14
GO_CYTOSKELETON_DEPENDENT_CYTOKINESIS	2585_PD_CAU	-0.281907	5.88419	15
GO_CYTOSKELETON_DEPENDENT_CYTOKINESIS	2681_PD_CAU	-0.0843468	5.88419	15
GO_CYTOSKELETON_DEPENDENT_CYTOKINESIS	2723_PD_CAU	-0.0929178	5.88419	15
GO_CYTOSKELETON_DEPENDENT_CYTOKINESIS	2685_PD_CAU	0.0942566	5.88419	16
GO_CYTOSKELETON_DEPENDENT_CYTOKINESIS	2780_PD_CAU	0.107116	5.88419	20
GO_CYTOSKELETON_DEPENDENT_CYTOKINESIS	2790_PD_CAU	0.0684266	5.88419	20
GO_CYTOSKELETON_DEPENDENT_CYTOKINESIS	2581_PD_CAU	-0.0833381	5.88419	20
GO_CYTOSKELETON_DEPENDENT_CYTOKINESIS	2625_PD_CAU	-0.142948	5.88419	21
GO_CYTOSKELETON_DEPENDENT_CYTOKINESIS	2725_PD_CAU	-0.0781307	5.88419	22
GO_CYTOSKELETON_DEPENDENT_CYTOKINESIS	2653_PD_CAU	0.0600502	5.88419	23
GO_CYTOSKELETON_DEPENDENT_CYTOKINESIS	2627_PD_CAU	0.184004	5.88419	23
GO_CYTOSKELETON_DEPENDENT_CYTOKINESIS	2679_PD_CAU	0.154175	5.88419	24
GO_CYTOSKELETON_DEPENDENT_CYTOKINESIS	2645_PD_CAU	0.107489	5.88419	25
GO_MYELIN_SHEATH	2593_PD_CAU	-0.0744296	5.60309	3
GO_MYELIN_SHEATH	2782_PD_CAU	-0.524396	5.60309	4
GO_MYELIN_SHEATH	2687_PD_CAU	-0.032089	5.60309	5
GO_MYELIN_SHEATH	2727_PD_CAU	-0.172947	5.60309	5
GO_MYELIN_SHEATH	2715_PD_CAU	0.0708301	5.60309	6
GO_MYELIN_SHEATH	2689_PD_CAU	-0.33626	5.60309	7
GO_MYELIN_SHEATH	2774_PD_CAU	0.458677	5.60309	7
GO_MYELIN_SHEATH	2778_PD_CAU	-0.318034	5.60309	7
GO_MYELIN_SHEATH	2784_PD_CAU	-0.205658	5.60309	7
GO_MYELIN_SHEATH	2579_PD_CAU	-0.205857	5.60309	7
GO_MYELIN_SHEATH	2792_PD_CAU	-0.0554696	5.60309	8
GO_MYELIN_SHEATH	2649_PD_CAU	-0.0149038	5.60309	8
GO_MYELIN_SHEATH	2713_PD_CAU	-0.240966	5.60309	9
GO_MYELIN_SHEATH	2803_PD_CAU	0.211464	5.60309	11
GO_MYELIN_SHEATH	2633_PD_CAU	0.0976675	5.60309	11
GO_MYELIN_SHEATH	2721_PD_CAU	0.20865	5.60309	11
GO_MYELIN_SHEATH	2786_PD_CAU	0.166901	5.60309	13
GO_MYELIN_SHEATH	2788_PD_CAU	-0.0354369	5.60309	13
GO_MYELIN_SHEATH	2583_PD_CAU	-0.426123	5.60309	14
GO_MYELIN_SHEATH	2585_PD_CAU	-0.317129	5.60309	15
GO_MYELIN_SHEATH	2681_PD_CAU	-0.0220066	5.60309	15
GO_MYELIN_SHEATH	2723_PD_CAU	0.103166	5.60309	15
GO_MYELIN_SHEATH	2685_PD_CAU	0.10359	5.60309	16
GO_MYELIN_SHEATH	2780_PD_CAU	0.316391	5.60309	20
GO_MYELIN_SHEATH	2790_PD_CAU	-0.0012577	5.60309	20
GO_MYELIN_SHEATH	2581_PD_CAU	-0.259553	5.60309	20
GO_MYELIN_SHEATH	2625_PD_CAU	-0.374293	5.60309	21
GO_MYELIN_SHEATH	2725_PD_CAU	0.344758	5.60309	22
GO_MYELIN_SHEATH	2653_PD_CAU	0.413526	5.60309	23
GO_MYELIN_SHEATH	2627_PD_CAU	0.0511008	5.60309	23
GO_MYELIN_SHEATH	2679_PD_CAU	0.423756	5.60309	24
GO_MYELIN_SHEATH	2645_PD_CAU	0.254346	5.60309	25
GO_ACETYLCHOLINE_RECEPTOR_ACTIVITY	2593_PD_CAU	-0.449877	4.05487	3
GO_ACETYLCHOLINE_RECEPTOR_ACTIVITY	2782_PD_CAU	0.43121	4.05487	4
GO_ACETYLCHOLINE_RECEPTOR_ACTIVITY	2687_PD_CAU	0.194426	4.05487	5
GO_ACETYLCHOLINE_RECEPTOR_ACTIVITY	2727_PD_CAU	0.397242	4.05487	5
GO_ACETYLCHOLINE_RECEPTOR_ACTIVITY	2715_PD_CAU	0.138993	4.05487	6
GO_ACETYLCHOLINE_RECEPTOR_ACTIVITY	2689_PD_CAU	0.0242939	4.05487	7
GO_ACETYLCHOLINE_RECEPTOR_ACTIVITY	2774_PD_CAU	-0.576244	4.05487	7
GO_ACETYLCHOLINE_RECEPTOR_ACTIVITY	2778_PD_CAU	-0.493413	4.05487	7
GO_ACETYLCHOLINE_RECEPTOR_ACTIVITY	2784_PD_CAU	0.195185	4.05487	7
GO_ACETYLCHOLINE_RECEPTOR_ACTIVITY	2579_PD_CAU	0.0476858	4.05487	7
GO_ACETYLCHOLINE_RECEPTOR_ACTIVITY	2792_PD_CAU	-0.404033	4.05487	8
GO_ACETYLCHOLINE_RECEPTOR_ACTIVITY	2649_PD_CAU	0.0550307	4.05487	8
GO_ACETYLCHOLINE_RECEPTOR_ACTIVITY	2713_PD_CAU	-0.215403	4.05487	9
GO_ACETYLCHOLINE_RECEPTOR_ACTIVITY	2803_PD_CAU	-0.241373	4.05487	11
GO_ACETYLCHOLINE_RECEPTOR_ACTIVITY	2633_PD_CAU	0.0486448	4.05487	11
GO_ACETYLCHOLINE_RECEPTOR_ACTIVITY	2721_PD_CAU	0.00708057	4.05487	11
GO_ACETYLCHOLINE_RECEPTOR_ACTIVITY	2786_PD_CAU	-0.098756	4.05487	13
GO_ACETYLCHOLINE_RECEPTOR_ACTIVITY	2788_PD_CAU	-0.172269	4.05487	13
GO_ACETYLCHOLINE_RECEPTOR_ACTIVITY	2583_PD_CAU	0.223603	4.05487	14
GO_ACETYLCHOLINE_RECEPTOR_ACTIVITY	2585_PD_CAU	0.298716	4.05487	15
GO_ACETYLCHOLINE_RECEPTOR_ACTIVITY	2681_PD_CAU	-0.23655	4.05487	15
GO_ACETYLCHOLINE_RECEPTOR_ACTIVITY	2723_PD_CAU	-0.29476	4.05487	15
GO_ACETYLCHOLINE_RECEPTOR_ACTIVITY	2685_PD_CAU	-0.0499586	4.05487	16
GO_ACETYLCHOLINE_RECEPTOR_ACTIVITY	2780_PD_CAU	0.217949	4.05487	20
GO_ACETYLCHOLINE_RECEPTOR_ACTIVITY	2790_PD_CAU	0.458296	4.05487	20
GO_ACETYLCHOLINE_RECEPTOR_ACTIVITY	2581_PD_CAU	-0.24826	4.05487	20
GO_ACETYLCHOLINE_RECEPTOR_ACTIVITY	2625_PD_CAU	0.252449	4.05487	21
GO_ACETYLCHOLINE_RECEPTOR_ACTIVITY	2725_PD_CAU	0.176001	4.05487	22
GO_ACETYLCHOLINE_RECEPTOR_ACTIVITY	2653_PD_CAU	-0.275801	4.05487	23
GO_ACETYLCHOLINE_RECEPTOR_ACTIVITY	2627_PD_CAU	0.242023	4.05487	23
GO_ACETYLCHOLINE_RECEPTOR_ACTIVITY	2679_PD_CAU	-0.519922	4.05487	24
GO_ACETYLCHOLINE_RECEPTOR_ACTIVITY	2645_PD_CAU	-0.385554	4.05487	25
GO_SNAP_RECEPTOR_ACTIVITY	2593_PD_CAU	0.0594582	4.96988	3
GO_SNAP_RECEPTOR_ACTIVITY	2782_PD_CAU	-0.543693	4.96988	4
GO_SNAP_RECEPTOR_ACTIVITY	2687_PD_CAU	-0.292486	4.96988	5
GO_SNAP_RECEPTOR_ACTIVITY	2727_PD_CAU	-0.309115	4.96988	5
GO_SNAP_RECEPTOR_ACTIVITY	2715_PD_CAU	0.146098	4.96988	6
GO_SNAP_RECEPTOR_ACTIVITY	2689_PD_CAU	0.155823	4.96988	7
GO_SNAP_RECEPTOR_ACTIVITY	2774_PD_CAU	0.294695	4.96988	7
GO_SNAP_RECEPTOR_ACTIVITY	2778_PD_CAU	0.29967	4.96988	7
GO_SNAP_RECEPTOR_ACTIVITY	2784_PD_CAU	-0.267132	4.96988	7
GO_SNAP_RECEPTOR_ACTIVITY	2579_PD_CAU	-0.0968438	4.96988	7
GO_SNAP_RECEPTOR_ACTIVITY	2792_PD_CAU	0.0965082	4.96988	8
GO_SNAP_RECEPTOR_ACTIVITY	2649_PD_CAU	-0.150302	4.96988	8
GO_SNAP_RECEPTOR_ACTIVITY	2713_PD_CAU	-0.0274655	4.96988	9
GO_SNAP_RECEPTOR_ACTIVITY	2803_PD_CAU	0.133817	4.96988	11
GO_SNAP_RECEPTOR_ACTIVITY	2633_PD_CAU	0.183982	4.96988	11
GO_SNAP_RECEPTOR_ACTIVITY	2721_PD_CAU	-0.184711	4.96988	11
GO_SNAP_RECEPTOR_ACTIVITY	2786_PD_CAU	0.0366717	4.96988	13
GO_SNAP_RECEPTOR_ACTIVITY	2788_PD_CAU	-0.30401	4.96988	13
GO_SNAP_RECEPTOR_ACTIVITY	2583_PD_CAU	-0.529975	4.96988	14
GO_SNAP_RECEPTOR_ACTIVITY	2585_PD_CAU	-0.342831	4.96988	15
GO_SNAP_RECEPTOR_ACTIVITY	2681_PD_CAU	0.188215	4.96988	15
GO_SNAP_RECEPTOR_ACTIVITY	2723_PD_CAU	0.0227141	4.96988	15
GO_SNAP_RECEPTOR_ACTIVITY	2685_PD_CAU	0.306925	4.96988	16
GO_SNAP_RECEPTOR_ACTIVITY	2780_PD_CAU	0.114986	4.96988	20
GO_SNAP_RECEPTOR_ACTIVITY	2790_PD_CAU	-0.0660928	4.96988	20
GO_SNAP_RECEPTOR_ACTIVITY	2581_PD_CAU	-0.356095	4.96988	20
GO_SNAP_RECEPTOR_ACTIVITY	2625_PD_CAU	-0.175694	4.96988	21
GO_SNAP_RECEPTOR_ACTIVITY	2725_PD_CAU	-0.169253	4.96988	22
GO_SNAP_RECEPTOR_ACTIVITY	2653_PD_CAU	0.403798	4.96988	23
GO_SNAP_RECEPTOR_ACTIVITY	2627_PD_CAU	0.274658	4.96988	23
GO_SNAP_RECEPTOR_ACTIVITY	2679_PD_CAU	0.360766	4.96988	24
GO_SNAP_RECEPTOR_ACTIVITY	2645_PD_CAU	0.173831	4.96988	25
GO_MAINTENANCE_OF_PROTEIN_LOCALIZATION_IN_ENDOPLASMIC_RETICULUM	2593_PD_CAU	0.385592	4.91216	3
GO_MAINTENANCE_OF_PROTEIN_LOCALIZATION_IN_ENDOPLASMIC_RETICULUM	2782_PD_CAU	-0.599458	4.91216	4
GO_MAINTENANCE_OF_PROTEIN_LOCALIZATION_IN_ENDOPLASMIC_RETICULUM	2687_PD_CAU	-0.447669	4.91216	5
GO_MAINTENANCE_OF_PROTEIN_LOCALIZATION_IN_ENDOPLASMIC_RETICULUM	2727_PD_CAU	-0.125243	4.91216	5
GO_MAINTENANCE_OF_PROTEIN_LOCALIZATION_IN_ENDOPLASMIC_RETICULUM	2715_PD_CAU	0.110476	4.91216	6
GO_MAINTENANCE_OF_PROTEIN_LOCALIZATION_IN_ENDOPLASMIC_RETICULUM	2689_PD_CAU	-0.636474	4.91216	7
GO_MAINTENANCE_OF_PROTEIN_LOCALIZATION_IN_ENDOPLASMIC_RETICULUM	2774_PD_CAU	0.455881	4.91216	7
GO_MAINTENANCE_OF_PROTEIN_LOCALIZATION_IN_ENDOPLASMIC_RETICULUM	2778_PD_CAU	0.120527	4.91216	7
GO_MAINTENANCE_OF_PROTEIN_LOCALIZATION_IN_ENDOPLASMIC_RETICULUM	2784_PD_CAU	-0.297394	4.91216	7
GO_MAINTENANCE_OF_PROTEIN_LOCALIZATION_IN_ENDOPLASMIC_RETICULUM	2579_PD_CAU	-0.0671953	4.91216	7
GO_MAINTENANCE_OF_PROTEIN_LOCALIZATION_IN_ENDOPLASMIC_RETICULUM	2792_PD_CAU	-0.107109	4.91216	8
GO_MAINTENANCE_OF_PROTEIN_LOCALIZATION_IN_ENDOPLASMIC_RETICULUM	2649_PD_CAU	-0.0591348	4.91216	8
GO_MAINTENANCE_OF_PROTEIN_LOCALIZATION_IN_ENDOPLASMIC_RETICULUM	2713_PD_CAU	-0.248245	4.91216	9
GO_MAINTENANCE_OF_PROTEIN_LOCALIZATION_IN_ENDOPLASMIC_RETICULUM	2803_PD_CAU	-0.0406325	4.91216	11
GO_MAINTENANCE_OF_PROTEIN_LOCALIZATION_IN_ENDOPLASMIC_RETICULUM	2633_PD_CAU	0.375997	4.91216	11
GO_MAINTENANCE_OF_PROTEIN_LOCALIZATION_IN_ENDOPLASMIC_RETICULUM	2721_PD_CAU	0.138768	4.91216	11
GO_MAINTENANCE_OF_PROTEIN_LOCALIZATION_IN_ENDOPLASMIC_RETICULUM	2786_PD_CAU	-0.23728	4.91216	13
GO_MAINTENANCE_OF_PROTEIN_LOCALIZATION_IN_ENDOPLASMIC_RETICULUM	2788_PD_CAU	0.257914	4.91216	13
GO_MAINTENANCE_OF_PROTEIN_LOCALIZATION_IN_ENDOPLASMIC_RETICULUM	2583_PD_CAU	0.157628	4.91216	14
GO_MAINTENANCE_OF_PROTEIN_LOCALIZATION_IN_ENDOPLASMIC_RETICULUM	2585_PD_CAU	-0.0959086	4.91216	15
GO_MAINTENANCE_OF_PROTEIN_LOCALIZATION_IN_ENDOPLASMIC_RETICULUM	2681_PD_CAU	0.0338408	4.91216	15
GO_MAINTENANCE_OF_PROTEIN_LOCALIZATION_IN_ENDOPLASMIC_RETICULUM	2723_PD_CAU	0.282446	4.91216	15
GO_MAINTENANCE_OF_PROTEIN_LOCALIZATION_IN_ENDOPLASMIC_RETICULUM	2685_PD_CAU	-0.291478	4.91216	16
GO_MAINTENANCE_OF_PROTEIN_LOCALIZATION_IN_ENDOPLASMIC_RETICULUM	2780_PD_CAU	0.465474	4.91216	20
GO_MAINTENANCE_OF_PROTEIN_LOCALIZATION_IN_ENDOPLASMIC_RETICULUM	2790_PD_CAU	0.356962	4.91216	20
GO_MAINTENANCE_OF_PROTEIN_LOCALIZATION_IN_ENDOPLASMIC_RETICULUM	2581_PD_CAU	0.161225	4.91216	20
GO_MAINTENANCE_OF_PROTEIN_LOCALIZATION_IN_ENDOPLASMIC_RETICULUM	2625_PD_CAU	-0.433192	4.91216	21
GO_MAINTENANCE_OF_PROTEIN_LOCALIZATION_IN_ENDOPLASMIC_RETICULUM	2725_PD_CAU	0.237187	4.91216	22
GO_MAINTENANCE_OF_PROTEIN_LOCALIZATION_IN_ENDOPLASMIC_RETICULUM	2653_PD_CAU	0.334611	4.91216	23
GO_MAINTENANCE_OF_PROTEIN_LOCALIZATION_IN_ENDOPLASMIC_RETICULUM	2627_PD_CAU	0.559013	4.91216	23
GO_MAINTENANCE_OF_PROTEIN_LOCALIZATION_IN_ENDOPLASMIC_RETICULUM	2679_PD_CAU	0.388826	4.91216	24
GO_MAINTENANCE_OF_PROTEIN_LOCALIZATION_IN_ENDOPLASMIC_RETICULUM	2645_PD_CAU	0.360252	4.91216	25
GO_HOMOLOGOUS_RECOMBINATION	2593_PD_CAU	-0.183376	4.97294	3
GO_HOMOLOGOUS_RECOMBINATION	2782_PD_CAU	0.388938	4.97294	4
GO_HOMOLOGOUS_RECOMBINATION	2687_PD_CAU	0.215863	4.97294	5
GO_HOMOLOGOUS_RECOMBINATION	2727_PD_CAU	0.0106542	4.97294	5
GO_HOMOLOGOUS_RECOMBINATION	2715_PD_CAU	-0.133623	4.97294	6
GO_HOMOLOGOUS_RECOMBINATION	2689_PD_CAU	0.288645	4.97294	7
GO_HOMOLOGOUS_RECOMBINATION	2774_PD_CAU	-0.104926	4.97294	7
GO_HOMOLOGOUS_RECOMBINATION	2778_PD_CAU	-0.155817	4.97294	7
GO_HOMOLOGOUS_RECOMBINATION	2784_PD_CAU	-0.075488	4.97294	7
GO_HOMOLOGOUS_RECOMBINATION	2579_PD_CAU	-0.256497	4.97294	7
GO_HOMOLOGOUS_RECOMBINATION	2792_PD_CAU	-0.175279	4.97294	8
GO_HOMOLOGOUS_RECOMBINATION	2649_PD_CAU	-0.276635	4.97294	8
GO_HOMOLOGOUS_RECOMBINATION	2713_PD_CAU	-0.0109961	4.97294	9
GO_HOMOLOGOUS_RECOMBINATION	2803_PD_CAU	-0.0884087	4.97294	11
GO_HOMOLOGOUS_RECOMBINATION	2633_PD_CAU	-0.260967	4.97294	11
GO_HOMOLOGOUS_RECOMBINATION	2721_PD_CAU	0.0558855	4.97294	11
GO_HOMOLOGOUS_RECOMBINATION	2786_PD_CAU	0.361598	4.97294	13
GO_HOMOLOGOUS_RECOMBINATION	2788_PD_CAU	-0.356036	4.97294	13
GO_HOMOLOGOUS_RECOMBINATION	2583_PD_CAU	0.136982	4.97294	14
GO_HOMOLOGOUS_RECOMBINATION	2585_PD_CAU	0.183465	4.97294	15
GO_HOMOLOGOUS_RECOMBINATION	2681_PD_CAU	0.204564	4.97294	15
GO_HOMOLOGOUS_RECOMBINATION	2723_PD_CAU	0.145874	4.97294	15
GO_HOMOLOGOUS_RECOMBINATION	2685_PD_CAU	0.299554	4.97294	16
GO_HOMOLOGOUS_RECOMBINATION	2780_PD_CAU	-0.418367	4.97294	20
GO_HOMOLOGOUS_RECOMBINATION	2790_PD_CAU	-0.301986	4.97294	20
GO_HOMOLOGOUS_RECOMBINATION	2581_PD_CAU	0.0340309	4.97294	20
GO_HOMOLOGOUS_RECOMBINATION	2625_PD_CAU	0.118235	4.97294	21
GO_HOMOLOGOUS_RECOMBINATION	2725_PD_CAU	-0.0922215	4.97294	22
GO_HOMOLOGOUS_RECOMBINATION	2653_PD_CAU	-0.239989	4.97294	23
GO_HOMOLOGOUS_RECOMBINATION	2627_PD_CAU	-0.267923	4.97294	23
GO_HOMOLOGOUS_RECOMBINATION	2679_PD_CAU	0.0944959	4.97294	24
GO_HOMOLOGOUS_RECOMBINATION	2645_PD_CAU	-0.220888	4.97294	25
GO_PROTEIN_LOCALIZATION_TO_ENDOSOME	2593_PD_CAU	0.169544	5.1562	3
GO_PROTEIN_LOCALIZATION_TO_ENDOSOME	2782_PD_CAU	-0.389296	5.1562	4
GO_PROTEIN_LOCALIZATION_TO_ENDOSOME	2687_PD_CAU	-0.32692	5.1562	5
GO_PROTEIN_LOCALIZATION_TO_ENDOSOME	2727_PD_CAU	-0.095909	5.1562	5
GO_PROTEIN_LOCALIZATION_TO_ENDOSOME	2715_PD_CAU	-0.0097469	5.1562	6
GO_PROTEIN_LOCALIZATION_TO_ENDOSOME	2689_PD_CAU	-0.26565	5.1562	7
GO_PROTEIN_LOCALIZATION_TO_ENDOSOME	2774_PD_CAU	0.322594	5.1562	7
GO_PROTEIN_LOCALIZATION_TO_ENDOSOME	2778_PD_CAU	0.112124	5.1562	7
GO_PROTEIN_LOCALIZATION_TO_ENDOSOME	2784_PD_CAU	-0.13262	5.1562	7
GO_PROTEIN_LOCALIZATION_TO_ENDOSOME	2579_PD_CAU	0.0887063	5.1562	7
GO_PROTEIN_LOCALIZATION_TO_ENDOSOME	2792_PD_CAU	0.303635	5.1562	8
GO_PROTEIN_LOCALIZATION_TO_ENDOSOME	2649_PD_CAU	0.193565	5.1562	8
GO_PROTEIN_LOCALIZATION_TO_ENDOSOME	2713_PD_CAU	-0.164258	5.1562	9
GO_PROTEIN_LOCALIZATION_TO_ENDOSOME	2803_PD_CAU	0.144484	5.1562	11
GO_PROTEIN_LOCALIZATION_TO_ENDOSOME	2633_PD_CAU	0.200759	5.1562	11
GO_PROTEIN_LOCALIZATION_TO_ENDOSOME	2721_PD_CAU	0.0146659	5.1562	11
GO_PROTEIN_LOCALIZATION_TO_ENDOSOME	2786_PD_CAU	-0.0924078	5.1562	13
GO_PROTEIN_LOCALIZATION_TO_ENDOSOME	2788_PD_CAU	-0.0570436	5.1562	13
GO_PROTEIN_LOCALIZATION_TO_ENDOSOME	2583_PD_CAU	-0.0248015	5.1562	14
GO_PROTEIN_LOCALIZATION_TO_ENDOSOME	2585_PD_CAU	-0.143293	5.1562	15
GO_PROTEIN_LOCALIZATION_TO_ENDOSOME	2681_PD_CAU	0.0927831	5.1562	15
GO_PROTEIN_LOCALIZATION_TO_ENDOSOME	2723_PD_CAU	0.0537481	5.1562	15
GO_PROTEIN_LOCALIZATION_TO_ENDOSOME	2685_PD_CAU	-0.198206	5.1562	16
GO_PROTEIN_LOCALIZATION_TO_ENDOSOME	2780_PD_CAU	0.0103105	5.1562	20
GO_PROTEIN_LOCALIZATION_TO_ENDOSOME	2790_PD_CAU	-0.171178	5.1562	20
GO_PROTEIN_LOCALIZATION_TO_ENDOSOME	2581_PD_CAU	0.0830212	5.1562	20
GO_PROTEIN_LOCALIZATION_TO_ENDOSOME	2625_PD_CAU	-0.371806	5.1562	21
GO_PROTEIN_LOCALIZATION_TO_ENDOSOME	2725_PD_CAU	0.0563872	5.1562	22
GO_PROTEIN_LOCALIZATION_TO_ENDOSOME	2653_PD_CAU	0.386206	5.1562	23
GO_PROTEIN_LOCALIZATION_TO_ENDOSOME	2627_PD_CAU	0.169588	5.1562	23
GO_PROTEIN_LOCALIZATION_TO_ENDOSOME	2679_PD_CAU	0.355363	5.1562	24
GO_PROTEIN_LOCALIZATION_TO_ENDOSOME	2645_PD_CAU	0.268862	5.1562	25
GO_HISTONE_H3_K9_TRIMETHYLATION	2593_PD_CAU	-0.180363	5.05352	3
GO_HISTONE_H3_K9_TRIMETHYLATION	2782_PD_CAU	-0.5178	5.05352	4
GO_HISTONE_H3_K9_TRIMETHYLATION	2687_PD_CAU	-0.217603	5.05352	5
GO_HISTONE_H3_K9_TRIMETHYLATION	2727_PD_CAU	-0.103195	5.05352	5
GO_HISTONE_H3_K9_TRIMETHYLATION	2715_PD_CAU	0.153507	5.05352	6
GO_HISTONE_H3_K9_TRIMETHYLATION	2689_PD_CAU	0.162387	5.05352	7
GO_HISTONE_H3_K9_TRIMETHYLATION	2774_PD_CAU	-0.070335	5.05352	7
GO_HISTONE_H3_K9_TRIMETHYLATION	2778_PD_CAU	0.0343375	5.05352	7
GO_HISTONE_H3_K9_TRIMETHYLATION	2784_PD_CAU	-0.185057	5.05352	7
GO_HISTONE_H3_K9_TRIMETHYLATION	2579_PD_CAU	-0.28227	5.05352	7
GO_HISTONE_H3_K9_TRIMETHYLATION	2792_PD_CAU	0.102271	5.05352	8
GO_HISTONE_H3_K9_TRIMETHYLATION	2649_PD_CAU	-0.353694	5.05352	8
GO_HISTONE_H3_K9_TRIMETHYLATION	2713_PD_CAU	0.269437	5.05352	9
GO_HISTONE_H3_K9_TRIMETHYLATION	2803_PD_CAU	0.478541	5.05352	11
GO_HISTONE_H3_K9_TRIMETHYLATION	2633_PD_CAU	-0.0930845	5.05352	11
GO_HISTONE_H3_K9_TRIMETHYLATION	2721_PD_CAU	0.132806	5.05352	11
GO_HISTONE_H3_K9_TRIMETHYLATION	2786_PD_CAU	0.163328	5.05352	13
GO_HISTONE_H3_K9_TRIMETHYLATION	2788_PD_CAU	-0.246502	5.05352	13
GO_HISTONE_H3_K9_TRIMETHYLATION	2583_PD_CAU	-0.0570425	5.05352	14
GO_HISTONE_H3_K9_TRIMETHYLATION	2585_PD_CAU	-0.354615	5.05352	15
GO_HISTONE_H3_K9_TRIMETHYLATION	2681_PD_CAU	0.0947414	5.05352	15
GO_HISTONE_H3_K9_TRIMETHYLATION	2723_PD_CAU	-0.000196	5.05352	15
GO_HISTONE_H3_K9_TRIMETHYLATION	2685_PD_CAU	0.0848705	5.05352	16
GO_HISTONE_H3_K9_TRIMETHYLATION	2780_PD_CAU	-0.211384	5.05352	20
GO_HISTONE_H3_K9_TRIMETHYLATION	2790_PD_CAU	-0.237967	5.05352	20
GO_HISTONE_H3_K9_TRIMETHYLATION	2581_PD_CAU	-0.20563	5.05352	20
GO_HISTONE_H3_K9_TRIMETHYLATION	2625_PD_CAU	-0.13891	5.05352	21
GO_HISTONE_H3_K9_TRIMETHYLATION	2725_PD_CAU	-0.0733368	5.05352	22
GO_HISTONE_H3_K9_TRIMETHYLATION	2653_PD_CAU	0.235856	5.05352	23
GO_HISTONE_H3_K9_TRIMETHYLATION	2627_PD_CAU	0.237326	5.05352	23
GO_HISTONE_H3_K9_TRIMETHYLATION	2679_PD_CAU	0.29769	5.05352	24
GO_HISTONE_H3_K9_TRIMETHYLATION	2645_PD_CAU	0.0695858	5.05352	25
GO_REGULATION_OF_PINOCYTOSIS	2593_PD_CAU	0.330421	5.13132	3
GO_REGULATION_OF_PINOCYTOSIS	2782_PD_CAU	-0.58151	5.13132	4
GO_REGULATION_OF_PINOCYTOSIS	2687_PD_CAU	-0.451579	5.13132	5
GO_REGULATION_OF_PINOCYTOSIS	2727_PD_CAU	-0.388303	5.13132	5
GO_REGULATION_OF_PINOCYTOSIS	2715_PD_CAU	-0.238883	5.13132	6
GO_REGULATION_OF_PINOCYTOSIS	2689_PD_CAU	-0.491343	5.13132	7
GO_REGULATION_OF_PINOCYTOSIS	2774_PD_CAU	0.416608	5.13132	7
GO_REGULATION_OF_PINOCYTOSIS	2778_PD_CAU	0.117012	5.13132	7
GO_REGULATION_OF_PINOCYTOSIS	2784_PD_CAU	-0.26811	5.13132	7
GO_REGULATION_OF_PINOCYTOSIS	2579_PD_CAU	0.261288	5.13132	7
GO_REGULATION_OF_PINOCYTOSIS	2792_PD_CAU	0.30772	5.13132	8
GO_REGULATION_OF_PINOCYTOSIS	2649_PD_CAU	0.369146	5.13132	8
GO_REGULATION_OF_PINOCYTOSIS	2713_PD_CAU	-0.440545	5.13132	9
GO_REGULATION_OF_PINOCYTOSIS	2803_PD_CAU	-0.151074	5.13132	11
GO_REGULATION_OF_PINOCYTOSIS	2633_PD_CAU	0.0635113	5.13132	11
GO_REGULATION_OF_PINOCYTOSIS	2721_PD_CAU	-0.2487	5.13132	11
GO_REGULATION_OF_PINOCYTOSIS	2786_PD_CAU	0.152517	5.13132	13
GO_REGULATION_OF_PINOCYTOSIS	2788_PD_CAU	0.16357	5.13132	13
GO_REGULATION_OF_PINOCYTOSIS	2583_PD_CAU	-0.404107	5.13132	14
GO_REGULATION_OF_PINOCYTOSIS	2585_PD_CAU	0.246115	5.13132	15
GO_REGULATION_OF_PINOCYTOSIS	2681_PD_CAU	0.237269	5.13132	15
GO_REGULATION_OF_PINOCYTOSIS	2723_PD_CAU	0.0637196	5.13132	15
GO_REGULATION_OF_PINOCYTOSIS	2685_PD_CAU	-0.233444	5.13132	16
GO_REGULATION_OF_PINOCYTOSIS	2780_PD_CAU	0.42529	5.13132	20
GO_REGULATION_OF_PINOCYTOSIS	2790_PD_CAU	0.0949456	5.13132	20
GO_REGULATION_OF_PINOCYTOSIS	2581_PD_CAU	0.265842	5.13132	20
GO_REGULATION_OF_PINOCYTOSIS	2625_PD_CAU	-0.108832	5.13132	21
GO_REGULATION_OF_PINOCYTOSIS	2725_PD_CAU	0.292286	5.13132	22
GO_REGULATION_OF_PINOCYTOSIS	2653_PD_CAU	0.379526	5.13132	23
GO_REGULATION_OF_PINOCYTOSIS	2627_PD_CAU	0.332308	5.13132	23
GO_REGULATION_OF_PINOCYTOSIS	2679_PD_CAU	0.218692	5.13132	24
GO_REGULATION_OF_PINOCYTOSIS	2645_PD_CAU	0.499185	5.13132	25
GO_ACETYLCHOLINE_GATED_CATION_SELECTIVE_CHANNEL_ACTIVITY	2593_PD_CAU	-0.37923	4.35838	3
GO_ACETYLCHOLINE_GATED_CATION_SELECTIVE_CHANNEL_ACTIVITY	2782_PD_CAU	0.54759	4.35838	4
GO_ACETYLCHOLINE_GATED_CATION_SELECTIVE_CHANNEL_ACTIVITY	2687_PD_CAU	0.176535	4.35838	5
GO_ACETYLCHOLINE_GATED_CATION_SELECTIVE_CHANNEL_ACTIVITY	2727_PD_CAU	0.404335	4.35838	5
GO_ACETYLCHOLINE_GATED_CATION_SELECTIVE_CHANNEL_ACTIVITY	2715_PD_CAU	0.336708	4.35838	6
GO_ACETYLCHOLINE_GATED_CATION_SELECTIVE_CHANNEL_ACTIVITY	2689_PD_CAU	0.23372	4.35838	7
GO_ACETYLCHOLINE_GATED_CATION_SELECTIVE_CHANNEL_ACTIVITY	2774_PD_CAU	-0.450703	4.35838	7
GO_ACETYLCHOLINE_GATED_CATION_SELECTIVE_CHANNEL_ACTIVITY	2778_PD_CAU	-0.345411	4.35838	7
GO_ACETYLCHOLINE_GATED_CATION_SELECTIVE_CHANNEL_ACTIVITY	2784_PD_CAU	0.287788	4.35838	7
GO_ACETYLCHOLINE_GATED_CATION_SELECTIVE_CHANNEL_ACTIVITY	2579_PD_CAU	-0.282952	4.35838	7
GO_ACETYLCHOLINE_GATED_CATION_SELECTIVE_CHANNEL_ACTIVITY	2792_PD_CAU	-0.0553109	4.35838	8
GO_ACETYLCHOLINE_GATED_CATION_SELECTIVE_CHANNEL_ACTIVITY	2649_PD_CAU	0.0823581	4.35838	8
GO_ACETYLCHOLINE_GATED_CATION_SELECTIVE_CHANNEL_ACTIVITY	2713_PD_CAU	-0.274984	4.35838	9
GO_ACETYLCHOLINE_GATED_CATION_SELECTIVE_CHANNEL_ACTIVITY	2803_PD_CAU	-0.181669	4.35838	11
GO_ACETYLCHOLINE_GATED_CATION_SELECTIVE_CHANNEL_ACTIVITY	2633_PD_CAU	-0.23312	4.35838	11
GO_ACETYLCHOLINE_GATED_CATION_SELECTIVE_CHANNEL_ACTIVITY	2721_PD_CAU	-0.309596	4.35838	11
GO_ACETYLCHOLINE_GATED_CATION_SELECTIVE_CHANNEL_ACTIVITY	2786_PD_CAU	0.346604	4.35838	13
GO_ACETYLCHOLINE_GATED_CATION_SELECTIVE_CHANNEL_ACTIVITY	2788_PD_CAU	-0.389747	4.35838	13
GO_ACETYLCHOLINE_GATED_CATION_SELECTIVE_CHANNEL_ACTIVITY	2583_PD_CAU	0.251014	4.35838	14
GO_ACETYLCHOLINE_GATED_CATION_SELECTIVE_CHANNEL_ACTIVITY	2585_PD_CAU	0.376552	4.35838	15
GO_ACETYLCHOLINE_GATED_CATION_SELECTIVE_CHANNEL_ACTIVITY	2681_PD_CAU	-0.211237	4.35838	15
GO_ACETYLCHOLINE_GATED_CATION_SELECTIVE_CHANNEL_ACTIVITY	2723_PD_CAU	-0.0352438	4.35838	15
GO_ACETYLCHOLINE_GATED_CATION_SELECTIVE_CHANNEL_ACTIVITY	2685_PD_CAU	-0.180616	4.35838	16
GO_ACETYLCHOLINE_GATED_CATION_SELECTIVE_CHANNEL_ACTIVITY	2780_PD_CAU	0.039627	4.35838	20
GO_ACETYLCHOLINE_GATED_CATION_SELECTIVE_CHANNEL_ACTIVITY	2790_PD_CAU	0.500112	4.35838	20
GO_ACETYLCHOLINE_GATED_CATION_SELECTIVE_CHANNEL_ACTIVITY	2581_PD_CAU	-0.187511	4.35838	20
GO_ACETYLCHOLINE_GATED_CATION_SELECTIVE_CHANNEL_ACTIVITY	2625_PD_CAU	0.345536	4.35838	21
GO_ACETYLCHOLINE_GATED_CATION_SELECTIVE_CHANNEL_ACTIVITY	2725_PD_CAU	0.198283	4.35838	22
GO_ACETYLCHOLINE_GATED_CATION_SELECTIVE_CHANNEL_ACTIVITY	2653_PD_CAU	-0.284756	4.35838	23
GO_ACETYLCHOLINE_GATED_CATION_SELECTIVE_CHANNEL_ACTIVITY	2627_PD_CAU	0.105221	4.35838	23
GO_ACETYLCHOLINE_GATED_CATION_SELECTIVE_CHANNEL_ACTIVITY	2679_PD_CAU	-0.471593	4.35838	24
GO_ACETYLCHOLINE_GATED_CATION_SELECTIVE_CHANNEL_ACTIVITY	2645_PD_CAU	-0.352739	4.35838	25
GO_POLYUBIQUITIN_MODIFICATION_DEPENDENT_PROTEIN_BINDING	2593_PD_CAU	0.0398534	4.83887	3
GO_POLYUBIQUITIN_MODIFICATION_DEPENDENT_PROTEIN_BINDING	2782_PD_CAU	-0.380071	4.83887	4
GO_POLYUBIQUITIN_MODIFICATION_DEPENDENT_PROTEIN_BINDING	2687_PD_CAU	-0.278412	4.83887	5
GO_POLYUBIQUITIN_MODIFICATION_DEPENDENT_PROTEIN_BINDING	2727_PD_CAU	-0.247484	4.83887	5
GO_POLYUBIQUITIN_MODIFICATION_DEPENDENT_PROTEIN_BINDING	2715_PD_CAU	-0.0301935	4.83887	6
GO_POLYUBIQUITIN_MODIFICATION_DEPENDENT_PROTEIN_BINDING	2689_PD_CAU	-0.000267	4.83887	7
GO_POLYUBIQUITIN_MODIFICATION_DEPENDENT_PROTEIN_BINDING	2774_PD_CAU	0.140555	4.83887	7
GO_POLYUBIQUITIN_MODIFICATION_DEPENDENT_PROTEIN_BINDING	2778_PD_CAU	0.188459	4.83887	7
GO_POLYUBIQUITIN_MODIFICATION_DEPENDENT_PROTEIN_BINDING	2784_PD_CAU	-0.151682	4.83887	7
GO_POLYUBIQUITIN_MODIFICATION_DEPENDENT_PROTEIN_BINDING	2579_PD_CAU	-0.098522	4.83887	7
GO_POLYUBIQUITIN_MODIFICATION_DEPENDENT_PROTEIN_BINDING	2792_PD_CAU	0.13619	4.83887	8
GO_POLYUBIQUITIN_MODIFICATION_DEPENDENT_PROTEIN_BINDING	2649_PD_CAU	-0.213006	4.83887	8
GO_POLYUBIQUITIN_MODIFICATION_DEPENDENT_PROTEIN_BINDING	2713_PD_CAU	-0.0353189	4.83887	9
GO_POLYUBIQUITIN_MODIFICATION_DEPENDENT_PROTEIN_BINDING	2803_PD_CAU	0.298302	4.83887	11
GO_POLYUBIQUITIN_MODIFICATION_DEPENDENT_PROTEIN_BINDING	2633_PD_CAU	0.240658	4.83887	11
GO_POLYUBIQUITIN_MODIFICATION_DEPENDENT_PROTEIN_BINDING	2721_PD_CAU	-0.0773039	4.83887	11
GO_POLYUBIQUITIN_MODIFICATION_DEPENDENT_PROTEIN_BINDING	2786_PD_CAU	0.0609955	4.83887	13
GO_POLYUBIQUITIN_MODIFICATION_DEPENDENT_PROTEIN_BINDING	2788_PD_CAU	-0.0662355	4.83887	13
GO_POLYUBIQUITIN_MODIFICATION_DEPENDENT_PROTEIN_BINDING	2583_PD_CAU	-0.360196	4.83887	14
GO_POLYUBIQUITIN_MODIFICATION_DEPENDENT_PROTEIN_BINDING	2585_PD_CAU	-0.0518394	4.83887	15
GO_POLYUBIQUITIN_MODIFICATION_DEPENDENT_PROTEIN_BINDING	2681_PD_CAU	0.238359	4.83887	15
GO_POLYUBIQUITIN_MODIFICATION_DEPENDENT_PROTEIN_BINDING	2723_PD_CAU	-0.139155	4.83887	15
GO_POLYUBIQUITIN_MODIFICATION_DEPENDENT_PROTEIN_BINDING	2685_PD_CAU	0.0750245	4.83887	16
GO_POLYUBIQUITIN_MODIFICATION_DEPENDENT_PROTEIN_BINDING	2780_PD_CAU	0.132077	4.83887	20
GO_POLYUBIQUITIN_MODIFICATION_DEPENDENT_PROTEIN_BINDING	2790_PD_CAU	-0.013345	4.83887	20
GO_POLYUBIQUITIN_MODIFICATION_DEPENDENT_PROTEIN_BINDING	2581_PD_CAU	-0.101457	4.83887	20
GO_POLYUBIQUITIN_MODIFICATION_DEPENDENT_PROTEIN_BINDING	2625_PD_CAU	-0.198304	4.83887	21
GO_POLYUBIQUITIN_MODIFICATION_DEPENDENT_PROTEIN_BINDING	2725_PD_CAU	-0.0818981	4.83887	22
GO_POLYUBIQUITIN_MODIFICATION_DEPENDENT_PROTEIN_BINDING	2653_PD_CAU	0.227616	4.83887	23
GO_POLYUBIQUITIN_MODIFICATION_DEPENDENT_PROTEIN_BINDING	2627_PD_CAU	0.199111	4.83887	23
GO_POLYUBIQUITIN_MODIFICATION_DEPENDENT_PROTEIN_BINDING	2679_PD_CAU	0.227904	4.83887	24
GO_POLYUBIQUITIN_MODIFICATION_DEPENDENT_PROTEIN_BINDING	2645_PD_CAU	0.313473	4.83887	25

## Sheet: 5b
pathway	Sample	score	P.Value	Disease_duration
GO_REGULATION_OF_CELL_MIGRATION_INVOLVED_IN_SPROUTING_ANGIOGENESIS	2594_PD_PUT	-0.290795	4.8088	3
GO_REGULATION_OF_CELL_MIGRATION_INVOLVED_IN_SPROUTING_ANGIOGENESIS	2783_PD_PUT	-0.410624	4.8088	4
GO_REGULATION_OF_CELL_MIGRATION_INVOLVED_IN_SPROUTING_ANGIOGENESIS	2688_PD_PUT	-0.429376	4.8088	5
GO_REGULATION_OF_CELL_MIGRATION_INVOLVED_IN_SPROUTING_ANGIOGENESIS	2728_PD_PUT	-0.118335	4.8088	5
GO_REGULATION_OF_CELL_MIGRATION_INVOLVED_IN_SPROUTING_ANGIOGENESIS	2716_PD_PUT	0.29363	4.8088	6
GO_REGULATION_OF_CELL_MIGRATION_INVOLVED_IN_SPROUTING_ANGIOGENESIS	2690_PD_PUT	-0.319838	4.8088	7
GO_REGULATION_OF_CELL_MIGRATION_INVOLVED_IN_SPROUTING_ANGIOGENESIS	2775_PD_PUT	0.0311011	4.8088	7
GO_REGULATION_OF_CELL_MIGRATION_INVOLVED_IN_SPROUTING_ANGIOGENESIS	2779_PD_PUT	0.473613	4.8088	7
GO_REGULATION_OF_CELL_MIGRATION_INVOLVED_IN_SPROUTING_ANGIOGENESIS	2785_PD_PUT	0.341849	4.8088	7
GO_REGULATION_OF_CELL_MIGRATION_INVOLVED_IN_SPROUTING_ANGIOGENESIS	2580_PD_PUT	-0.156653	4.8088	7
GO_REGULATION_OF_CELL_MIGRATION_INVOLVED_IN_SPROUTING_ANGIOGENESIS	2793_PD_PUT	0.467059	4.8088	8
GO_REGULATION_OF_CELL_MIGRATION_INVOLVED_IN_SPROUTING_ANGIOGENESIS	2650_PD_PUT	0.338818	4.8088	8
GO_REGULATION_OF_CELL_MIGRATION_INVOLVED_IN_SPROUTING_ANGIOGENESIS	2714_PD_PUT	0.0675709	4.8088	9
GO_REGULATION_OF_CELL_MIGRATION_INVOLVED_IN_SPROUTING_ANGIOGENESIS	2802_PD_PUT	0.12356	4.8088	11
GO_REGULATION_OF_CELL_MIGRATION_INVOLVED_IN_SPROUTING_ANGIOGENESIS	2634_PD_PUT	-0.299368	4.8088	11
GO_REGULATION_OF_CELL_MIGRATION_INVOLVED_IN_SPROUTING_ANGIOGENESIS	2722_PD_PUT	0.32664	4.8088	11
GO_REGULATION_OF_CELL_MIGRATION_INVOLVED_IN_SPROUTING_ANGIOGENESIS	2787_PD_PUT	0.309031	4.8088	13
GO_REGULATION_OF_CELL_MIGRATION_INVOLVED_IN_SPROUTING_ANGIOGENESIS	2789_PD_PUT	0.0262907	4.8088	13
GO_REGULATION_OF_CELL_MIGRATION_INVOLVED_IN_SPROUTING_ANGIOGENESIS	2584_PD_PUT	0.419217	4.8088	14
GO_REGULATION_OF_CELL_MIGRATION_INVOLVED_IN_SPROUTING_ANGIOGENESIS	2586_PD_PUT	0.0355347	4.8088	15
GO_REGULATION_OF_CELL_MIGRATION_INVOLVED_IN_SPROUTING_ANGIOGENESIS	2682_PD_PUT	0.182079	4.8088	15
GO_REGULATION_OF_CELL_MIGRATION_INVOLVED_IN_SPROUTING_ANGIOGENESIS	2724_PD_PUT	0.468858	4.8088	15
GO_REGULATION_OF_CELL_MIGRATION_INVOLVED_IN_SPROUTING_ANGIOGENESIS	2686_PD_PUT	-0.267489	4.8088	16
GO_REGULATION_OF_CELL_MIGRATION_INVOLVED_IN_SPROUTING_ANGIOGENESIS	2781_PD_PUT	-0.149364	4.8088	20
GO_REGULATION_OF_CELL_MIGRATION_INVOLVED_IN_SPROUTING_ANGIOGENESIS	2791_PD_PUT	-0.205816	4.8088	20
GO_REGULATION_OF_CELL_MIGRATION_INVOLVED_IN_SPROUTING_ANGIOGENESIS	2582_PD_PUT	-0.203075	4.8088	20
GO_REGULATION_OF_CELL_MIGRATION_INVOLVED_IN_SPROUTING_ANGIOGENESIS	2626_PD_PUT	-0.509811	4.8088	21
GO_REGULATION_OF_CELL_MIGRATION_INVOLVED_IN_SPROUTING_ANGIOGENESIS	2726_PD_PUT	0.051	4.8088	22
GO_REGULATION_OF_CELL_MIGRATION_INVOLVED_IN_SPROUTING_ANGIOGENESIS	2654_PD_PUT	0.259263	4.8088	23
GO_REGULATION_OF_CELL_MIGRATION_INVOLVED_IN_SPROUTING_ANGIOGENESIS	2628_PD_PUT	-0.0764036	4.8088	23
GO_REGULATION_OF_CELL_MIGRATION_INVOLVED_IN_SPROUTING_ANGIOGENESIS	2680_PD_PUT	-0.0988957	4.8088	24
GO_REGULATION_OF_CELL_MIGRATION_INVOLVED_IN_SPROUTING_ANGIOGENESIS	2646_PD_PUT	0.263764	4.8088	25
GO_LAMELLIPODIUM_ORGANIZATION	2594_PD_PUT	-0.131651	5.8842	3
GO_LAMELLIPODIUM_ORGANIZATION	2783_PD_PUT	-0.440084	5.8842	4
GO_LAMELLIPODIUM_ORGANIZATION	2688_PD_PUT	-0.31104	5.8842	5
GO_LAMELLIPODIUM_ORGANIZATION	2728_PD_PUT	-0.204592	5.8842	5
GO_LAMELLIPODIUM_ORGANIZATION	2716_PD_PUT	-0.0896239	5.8842	6
GO_LAMELLIPODIUM_ORGANIZATION	2690_PD_PUT	-0.258813	5.8842	7
GO_LAMELLIPODIUM_ORGANIZATION	2775_PD_PUT	0.0404372	5.8842	7
GO_LAMELLIPODIUM_ORGANIZATION	2779_PD_PUT	0.116055	5.8842	7
GO_LAMELLIPODIUM_ORGANIZATION	2785_PD_PUT	-0.103351	5.8842	7
GO_LAMELLIPODIUM_ORGANIZATION	2580_PD_PUT	-0.0304381	5.8842	7
GO_LAMELLIPODIUM_ORGANIZATION	2793_PD_PUT	0.0634134	5.8842	8
GO_LAMELLIPODIUM_ORGANIZATION	2650_PD_PUT	0.166553	5.8842	8
GO_LAMELLIPODIUM_ORGANIZATION	2714_PD_PUT	-0.0177051	5.8842	9
GO_LAMELLIPODIUM_ORGANIZATION	2802_PD_PUT	-0.0349087	5.8842	11
GO_LAMELLIPODIUM_ORGANIZATION	2634_PD_PUT	0.102144	5.8842	11
GO_LAMELLIPODIUM_ORGANIZATION	2722_PD_PUT	0.0964385	5.8842	11
GO_LAMELLIPODIUM_ORGANIZATION	2787_PD_PUT	-0.19657	5.8842	13
GO_LAMELLIPODIUM_ORGANIZATION	2789_PD_PUT	0.0306079	5.8842	13
GO_LAMELLIPODIUM_ORGANIZATION	2584_PD_PUT	0.00421116	5.8842	14
GO_LAMELLIPODIUM_ORGANIZATION	2586_PD_PUT	0.0564799	5.8842	15
GO_LAMELLIPODIUM_ORGANIZATION	2682_PD_PUT	-0.0228722	5.8842	15
GO_LAMELLIPODIUM_ORGANIZATION	2724_PD_PUT	0.12675	5.8842	15
GO_LAMELLIPODIUM_ORGANIZATION	2686_PD_PUT	0.0037501	5.8842	16
GO_LAMELLIPODIUM_ORGANIZATION	2781_PD_PUT	0.0722427	5.8842	20
GO_LAMELLIPODIUM_ORGANIZATION	2791_PD_PUT	-0.112475	5.8842	20
GO_LAMELLIPODIUM_ORGANIZATION	2582_PD_PUT	0.0961752	5.8842	20
GO_LAMELLIPODIUM_ORGANIZATION	2626_PD_PUT	-0.35515	5.8842	21
GO_LAMELLIPODIUM_ORGANIZATION	2726_PD_PUT	0.293374	5.8842	22
GO_LAMELLIPODIUM_ORGANIZATION	2654_PD_PUT	0.297282	5.8842	23
GO_LAMELLIPODIUM_ORGANIZATION	2628_PD_PUT	0.0729122	5.8842	23
GO_LAMELLIPODIUM_ORGANIZATION	2680_PD_PUT	-0.0735572	5.8842	24
GO_LAMELLIPODIUM_ORGANIZATION	2646_PD_PUT	0.177011	5.8842	25
GO_CELL_AGING	2594_PD_PUT	-0.108269	3.54676	3
GO_CELL_AGING	2783_PD_PUT	-0.182113	3.54676	4
GO_CELL_AGING	2688_PD_PUT	-0.256079	3.54676	5
GO_CELL_AGING	2728_PD_PUT	-0.124612	3.54676	5
GO_CELL_AGING	2716_PD_PUT	0.19175	3.54676	6
GO_CELL_AGING	2690_PD_PUT	0.00651568	3.54676	7
GO_CELL_AGING	2775_PD_PUT	0.168658	3.54676	7
GO_CELL_AGING	2779_PD_PUT	0.401323	3.54676	7
GO_CELL_AGING	2785_PD_PUT	0.147413	3.54676	7
GO_CELL_AGING	2580_PD_PUT	-0.169444	3.54676	7
GO_CELL_AGING	2793_PD_PUT	0.242201	3.54676	8
GO_CELL_AGING	2650_PD_PUT	-0.0960586	3.54676	8
GO_CELL_AGING	2714_PD_PUT	0.19267	3.54676	9
GO_CELL_AGING	2802_PD_PUT	0.175172	3.54676	11
GO_CELL_AGING	2634_PD_PUT	-0.188885	3.54676	11
GO_CELL_AGING	2722_PD_PUT	0.103634	3.54676	11
GO_CELL_AGING	2787_PD_PUT	0.245565	3.54676	13
GO_CELL_AGING	2789_PD_PUT	-0.136693	3.54676	13
GO_CELL_AGING	2584_PD_PUT	0.208365	3.54676	14
GO_CELL_AGING	2586_PD_PUT	0.0100292	3.54676	15
GO_CELL_AGING	2682_PD_PUT	0.239382	3.54676	15
GO_CELL_AGING	2724_PD_PUT	0.330429	3.54676	15
GO_CELL_AGING	2686_PD_PUT	-0.0146679	3.54676	16
GO_CELL_AGING	2781_PD_PUT	-0.197413	3.54676	20
GO_CELL_AGING	2791_PD_PUT	-0.213861	3.54676	20
GO_CELL_AGING	2582_PD_PUT	0.0229394	3.54676	20
GO_CELL_AGING	2626_PD_PUT	-0.312236	3.54676	21
GO_CELL_AGING	2726_PD_PUT	-0.220296	3.54676	22
GO_CELL_AGING	2654_PD_PUT	-0.0929284	3.54676	23
GO_CELL_AGING	2628_PD_PUT	-0.126488	3.54676	23
GO_CELL_AGING	2680_PD_PUT	-0.213379	3.54676	24
GO_CELL_AGING	2646_PD_PUT	-0.0353345	3.54676	25
GO_INTRACELLULAR_RECEPTOR_SIGNALING_PATHWAY	2594_PD_PUT	-0.180004	4.21395	3
GO_INTRACELLULAR_RECEPTOR_SIGNALING_PATHWAY	2783_PD_PUT	-0.241512	4.21395	4
GO_INTRACELLULAR_RECEPTOR_SIGNALING_PATHWAY	2688_PD_PUT	-0.291608	4.21395	5
GO_INTRACELLULAR_RECEPTOR_SIGNALING_PATHWAY	2728_PD_PUT	-0.0803891	4.21395	5
GO_INTRACELLULAR_RECEPTOR_SIGNALING_PATHWAY	2716_PD_PUT	0.0163556	4.21395	6
GO_INTRACELLULAR_RECEPTOR_SIGNALING_PATHWAY	2690_PD_PUT	-0.129422	4.21395	7
GO_INTRACELLULAR_RECEPTOR_SIGNALING_PATHWAY	2775_PD_PUT	-0.0909304	4.21395	7
GO_INTRACELLULAR_RECEPTOR_SIGNALING_PATHWAY	2779_PD_PUT	0.296219	4.21395	7
GO_INTRACELLULAR_RECEPTOR_SIGNALING_PATHWAY	2785_PD_PUT	0.0716055	4.21395	7
GO_INTRACELLULAR_RECEPTOR_SIGNALING_PATHWAY	2580_PD_PUT	-0.111478	4.21395	7
GO_INTRACELLULAR_RECEPTOR_SIGNALING_PATHWAY	2793_PD_PUT	0.17214	4.21395	8
GO_INTRACELLULAR_RECEPTOR_SIGNALING_PATHWAY	2650_PD_PUT	0.00781624	4.21395	8
GO_INTRACELLULAR_RECEPTOR_SIGNALING_PATHWAY	2714_PD_PUT	0.066051	4.21395	9
GO_INTRACELLULAR_RECEPTOR_SIGNALING_PATHWAY	2802_PD_PUT	0.0709594	4.21395	11
GO_INTRACELLULAR_RECEPTOR_SIGNALING_PATHWAY	2634_PD_PUT	-0.107959	4.21395	11
GO_INTRACELLULAR_RECEPTOR_SIGNALING_PATHWAY	2722_PD_PUT	0.0713749	4.21395	11
GO_INTRACELLULAR_RECEPTOR_SIGNALING_PATHWAY	2787_PD_PUT	0.133638	4.21395	13
GO_INTRACELLULAR_RECEPTOR_SIGNALING_PATHWAY	2789_PD_PUT	0.0221563	4.21395	13
GO_INTRACELLULAR_RECEPTOR_SIGNALING_PATHWAY	2584_PD_PUT	0.101019	4.21395	14
GO_INTRACELLULAR_RECEPTOR_SIGNALING_PATHWAY	2586_PD_PUT	-0.114383	4.21395	15
GO_INTRACELLULAR_RECEPTOR_SIGNALING_PATHWAY	2682_PD_PUT	0.277636	4.21395	15
GO_INTRACELLULAR_RECEPTOR_SIGNALING_PATHWAY	2724_PD_PUT	0.18883	4.21395	15
GO_INTRACELLULAR_RECEPTOR_SIGNALING_PATHWAY	2686_PD_PUT	0.0304998	4.21395	16
GO_INTRACELLULAR_RECEPTOR_SIGNALING_PATHWAY	2781_PD_PUT	-0.22711	4.21395	20
GO_INTRACELLULAR_RECEPTOR_SIGNALING_PATHWAY	2791_PD_PUT	-0.162148	4.21395	20
GO_INTRACELLULAR_RECEPTOR_SIGNALING_PATHWAY	2582_PD_PUT	-0.0889292	4.21395	20
GO_INTRACELLULAR_RECEPTOR_SIGNALING_PATHWAY	2626_PD_PUT	-0.264548	4.21395	21
GO_INTRACELLULAR_RECEPTOR_SIGNALING_PATHWAY	2726_PD_PUT	-0.225685	4.21395	22
GO_INTRACELLULAR_RECEPTOR_SIGNALING_PATHWAY	2654_PD_PUT	-0.0130445	4.21395	23
GO_INTRACELLULAR_RECEPTOR_SIGNALING_PATHWAY	2628_PD_PUT	-0.0141677	4.21395	23
GO_INTRACELLULAR_RECEPTOR_SIGNALING_PATHWAY	2680_PD_PUT	-0.259949	4.21395	24
GO_INTRACELLULAR_RECEPTOR_SIGNALING_PATHWAY	2646_PD_PUT	-0.0456217	4.21395	25
GO_STAGA_COMPLEX	2594_PD_PUT	-0.188135	4.9248	3
GO_STAGA_COMPLEX	2783_PD_PUT	-0.577168	4.9248	4
GO_STAGA_COMPLEX	2688_PD_PUT	-0.38352	4.9248	5
GO_STAGA_COMPLEX	2728_PD_PUT	-0.27138	4.9248	5
GO_STAGA_COMPLEX	2716_PD_PUT	-0.20214	4.9248	6
GO_STAGA_COMPLEX	2690_PD_PUT	-0.375773	4.9248	7
GO_STAGA_COMPLEX	2775_PD_PUT	-0.0159354	4.9248	7
GO_STAGA_COMPLEX	2779_PD_PUT	0.418665	4.9248	7
GO_STAGA_COMPLEX	2785_PD_PUT	0.00675208	4.9248	7
GO_STAGA_COMPLEX	2580_PD_PUT	0.105205	4.9248	7
GO_STAGA_COMPLEX	2793_PD_PUT	-0.180376	4.9248	8
GO_STAGA_COMPLEX	2650_PD_PUT	0.450327	4.9248	8
GO_STAGA_COMPLEX	2714_PD_PUT	-0.218931	4.9248	9
GO_STAGA_COMPLEX	2802_PD_PUT	-0.348355	4.9248	11
GO_STAGA_COMPLEX	2634_PD_PUT	0.150042	4.9248	11
GO_STAGA_COMPLEX	2722_PD_PUT	0.109429	4.9248	11
GO_STAGA_COMPLEX	2787_PD_PUT	-0.386807	4.9248	13
GO_STAGA_COMPLEX	2789_PD_PUT	0.239032	4.9248	13
GO_STAGA_COMPLEX	2584_PD_PUT	0.0168295	4.9248	14
GO_STAGA_COMPLEX	2586_PD_PUT	0.128435	4.9248	15
GO_STAGA_COMPLEX	2682_PD_PUT	0.442991	4.9248	15
GO_STAGA_COMPLEX	2724_PD_PUT	-0.0032237	4.9248	15
GO_STAGA_COMPLEX	2686_PD_PUT	-0.113228	4.9248	16
GO_STAGA_COMPLEX	2781_PD_PUT	0.162909	4.9248	20
GO_STAGA_COMPLEX	2791_PD_PUT	0.453097	4.9248	20
GO_STAGA_COMPLEX	2582_PD_PUT	0.207425	4.9248	20
GO_STAGA_COMPLEX	2626_PD_PUT	-0.294591	4.9248	21
GO_STAGA_COMPLEX	2726_PD_PUT	0.26535	4.9248	22
GO_STAGA_COMPLEX	2654_PD_PUT	0.363923	4.9248	23
GO_STAGA_COMPLEX	2628_PD_PUT	0.528742	4.9248	23
GO_STAGA_COMPLEX	2680_PD_PUT	0.105049	4.9248	24
GO_STAGA_COMPLEX	2646_PD_PUT	0.00935987	4.9248	25
GO_EXTRINSIC_COMPONENT_OF_CYTOPLASMIC_SIDE_OF_PLASMA_MEMBRANE	2594_PD_PUT	-0.169945	4.4787	3
GO_EXTRINSIC_COMPONENT_OF_CYTOPLASMIC_SIDE_OF_PLASMA_MEMBRANE	2783_PD_PUT	-0.321444	4.4787	4
GO_EXTRINSIC_COMPONENT_OF_CYTOPLASMIC_SIDE_OF_PLASMA_MEMBRANE	2688_PD_PUT	-0.249803	4.4787	5
GO_EXTRINSIC_COMPONENT_OF_CYTOPLASMIC_SIDE_OF_PLASMA_MEMBRANE	2728_PD_PUT	0.173284	4.4787	5
GO_EXTRINSIC_COMPONENT_OF_CYTOPLASMIC_SIDE_OF_PLASMA_MEMBRANE	2716_PD_PUT	0.213055	4.4787	6
GO_EXTRINSIC_COMPONENT_OF_CYTOPLASMIC_SIDE_OF_PLASMA_MEMBRANE	2690_PD_PUT	-0.162757	4.4787	7
GO_EXTRINSIC_COMPONENT_OF_CYTOPLASMIC_SIDE_OF_PLASMA_MEMBRANE	2775_PD_PUT	0.0830769	4.4787	7
GO_EXTRINSIC_COMPONENT_OF_CYTOPLASMIC_SIDE_OF_PLASMA_MEMBRANE	2779_PD_PUT	-0.0725758	4.4787	7
GO_EXTRINSIC_COMPONENT_OF_CYTOPLASMIC_SIDE_OF_PLASMA_MEMBRANE	2785_PD_PUT	0.070806	4.4787	7
GO_EXTRINSIC_COMPONENT_OF_CYTOPLASMIC_SIDE_OF_PLASMA_MEMBRANE	2580_PD_PUT	0.024096	4.4787	7
GO_EXTRINSIC_COMPONENT_OF_CYTOPLASMIC_SIDE_OF_PLASMA_MEMBRANE	2793_PD_PUT	0.0108143	4.4787	8
GO_EXTRINSIC_COMPONENT_OF_CYTOPLASMIC_SIDE_OF_PLASMA_MEMBRANE	2650_PD_PUT	0.12142	4.4787	8
GO_EXTRINSIC_COMPONENT_OF_CYTOPLASMIC_SIDE_OF_PLASMA_MEMBRANE	2714_PD_PUT	-0.0836639	4.4787	9
GO_EXTRINSIC_COMPONENT_OF_CYTOPLASMIC_SIDE_OF_PLASMA_MEMBRANE	2802_PD_PUT	-0.0587096	4.4787	11
GO_EXTRINSIC_COMPONENT_OF_CYTOPLASMIC_SIDE_OF_PLASMA_MEMBRANE	2634_PD_PUT	0.103	4.4787	11
GO_EXTRINSIC_COMPONENT_OF_CYTOPLASMIC_SIDE_OF_PLASMA_MEMBRANE	2722_PD_PUT	0.177781	4.4787	11
GO_EXTRINSIC_COMPONENT_OF_CYTOPLASMIC_SIDE_OF_PLASMA_MEMBRANE	2787_PD_PUT	-0.23566	4.4787	13
GO_EXTRINSIC_COMPONENT_OF_CYTOPLASMIC_SIDE_OF_PLASMA_MEMBRANE	2789_PD_PUT	0.00377465	4.4787	13
GO_EXTRINSIC_COMPONENT_OF_CYTOPLASMIC_SIDE_OF_PLASMA_MEMBRANE	2584_PD_PUT	-0.231346	4.4787	14
GO_EXTRINSIC_COMPONENT_OF_CYTOPLASMIC_SIDE_OF_PLASMA_MEMBRANE	2586_PD_PUT	0.00499613	4.4787	15
GO_EXTRINSIC_COMPONENT_OF_CYTOPLASMIC_SIDE_OF_PLASMA_MEMBRANE	2682_PD_PUT	-0.135116	4.4787	15
GO_EXTRINSIC_COMPONENT_OF_CYTOPLASMIC_SIDE_OF_PLASMA_MEMBRANE	2724_PD_PUT	0.198716	4.4787	15
GO_EXTRINSIC_COMPONENT_OF_CYTOPLASMIC_SIDE_OF_PLASMA_MEMBRANE	2686_PD_PUT	0.0932772	4.4787	16
GO_EXTRINSIC_COMPONENT_OF_CYTOPLASMIC_SIDE_OF_PLASMA_MEMBRANE	2781_PD_PUT	0.121067	4.4787	20
GO_EXTRINSIC_COMPONENT_OF_CYTOPLASMIC_SIDE_OF_PLASMA_MEMBRANE	2791_PD_PUT	0.172814	4.4787	20
GO_EXTRINSIC_COMPONENT_OF_CYTOPLASMIC_SIDE_OF_PLASMA_MEMBRANE	2582_PD_PUT	0.227305	4.4787	20
GO_EXTRINSIC_COMPONENT_OF_CYTOPLASMIC_SIDE_OF_PLASMA_MEMBRANE	2626_PD_PUT	-0.229938	4.4787	21
GO_EXTRINSIC_COMPONENT_OF_CYTOPLASMIC_SIDE_OF_PLASMA_MEMBRANE	2726_PD_PUT	0.346126	4.4787	22
GO_EXTRINSIC_COMPONENT_OF_CYTOPLASMIC_SIDE_OF_PLASMA_MEMBRANE	2654_PD_PUT	0.31621	4.4787	23
GO_EXTRINSIC_COMPONENT_OF_CYTOPLASMIC_SIDE_OF_PLASMA_MEMBRANE	2628_PD_PUT	0.136305	4.4787	23
GO_EXTRINSIC_COMPONENT_OF_CYTOPLASMIC_SIDE_OF_PLASMA_MEMBRANE	2680_PD_PUT	0.0114477	4.4787	24
GO_EXTRINSIC_COMPONENT_OF_CYTOPLASMIC_SIDE_OF_PLASMA_MEMBRANE	2646_PD_PUT	0.137308	4.4787	25
GO_PHOSPHOLIPID_TRANSPORTER_ACTIVITY	2594_PD_PUT	-0.048599	4.38581	3
GO_PHOSPHOLIPID_TRANSPORTER_ACTIVITY	2783_PD_PUT	-0.359237	4.38581	4
GO_PHOSPHOLIPID_TRANSPORTER_ACTIVITY	2688_PD_PUT	-0.306913	4.38581	5
GO_PHOSPHOLIPID_TRANSPORTER_ACTIVITY	2728_PD_PUT	-0.123728	4.38581	5
GO_PHOSPHOLIPID_TRANSPORTER_ACTIVITY	2716_PD_PUT	0.0597924	4.38581	6
GO_PHOSPHOLIPID_TRANSPORTER_ACTIVITY	2690_PD_PUT	-0.266013	4.38581	7
GO_PHOSPHOLIPID_TRANSPORTER_ACTIVITY	2775_PD_PUT	0.306302	4.38581	7
GO_PHOSPHOLIPID_TRANSPORTER_ACTIVITY	2779_PD_PUT	0.0917501	4.38581	7
GO_PHOSPHOLIPID_TRANSPORTER_ACTIVITY	2785_PD_PUT	-0.0566373	4.38581	7
GO_PHOSPHOLIPID_TRANSPORTER_ACTIVITY	2580_PD_PUT	0.098882	4.38581	7
GO_PHOSPHOLIPID_TRANSPORTER_ACTIVITY	2793_PD_PUT	0.251585	4.38581	8
GO_PHOSPHOLIPID_TRANSPORTER_ACTIVITY	2650_PD_PUT	0.273147	4.38581	8
GO_PHOSPHOLIPID_TRANSPORTER_ACTIVITY	2714_PD_PUT	0.115122	4.38581	9
GO_PHOSPHOLIPID_TRANSPORTER_ACTIVITY	2802_PD_PUT	-0.0554351	4.38581	11
GO_PHOSPHOLIPID_TRANSPORTER_ACTIVITY	2634_PD_PUT	0.167366	4.38581	11
GO_PHOSPHOLIPID_TRANSPORTER_ACTIVITY	2722_PD_PUT	0.128261	4.38581	11
GO_PHOSPHOLIPID_TRANSPORTER_ACTIVITY	2787_PD_PUT	-0.0505637	4.38581	13
GO_PHOSPHOLIPID_TRANSPORTER_ACTIVITY	2789_PD_PUT	0.156269	4.38581	13
GO_PHOSPHOLIPID_TRANSPORTER_ACTIVITY	2584_PD_PUT	-0.053503	4.38581	14
GO_PHOSPHOLIPID_TRANSPORTER_ACTIVITY	2586_PD_PUT	0.0483064	4.38581	15
GO_PHOSPHOLIPID_TRANSPORTER_ACTIVITY	2682_PD_PUT	0.0495293	4.38581	15
GO_PHOSPHOLIPID_TRANSPORTER_ACTIVITY	2724_PD_PUT	0.255758	4.38581	15
GO_PHOSPHOLIPID_TRANSPORTER_ACTIVITY	2686_PD_PUT	-0.288267	4.38581	16
GO_PHOSPHOLIPID_TRANSPORTER_ACTIVITY	2781_PD_PUT	0.0285009	4.38581	20
GO_PHOSPHOLIPID_TRANSPORTER_ACTIVITY	2791_PD_PUT	0.16734	4.38581	20
GO_PHOSPHOLIPID_TRANSPORTER_ACTIVITY	2582_PD_PUT	0.239749	4.38581	20
GO_PHOSPHOLIPID_TRANSPORTER_ACTIVITY	2626_PD_PUT	-0.306921	4.38581	21
GO_PHOSPHOLIPID_TRANSPORTER_ACTIVITY	2726_PD_PUT	0.0390069	4.38581	22
GO_PHOSPHOLIPID_TRANSPORTER_ACTIVITY	2654_PD_PUT	0.216802	4.38581	23
GO_PHOSPHOLIPID_TRANSPORTER_ACTIVITY	2628_PD_PUT	0.146408	4.38581	23
GO_PHOSPHOLIPID_TRANSPORTER_ACTIVITY	2680_PD_PUT	-0.0353788	4.38581	24
GO_PHOSPHOLIPID_TRANSPORTER_ACTIVITY	2646_PD_PUT	0.230677	4.38581	25
GO_DOPAMINE_RECEPTOR_BINDING	2594_PD_PUT	-0.350706	3.9836	3
GO_DOPAMINE_RECEPTOR_BINDING	2783_PD_PUT	-0.485582	3.9836	4
GO_DOPAMINE_RECEPTOR_BINDING	2688_PD_PUT	-0.274895	3.9836	5
GO_DOPAMINE_RECEPTOR_BINDING	2728_PD_PUT	0.139401	3.9836	5
GO_DOPAMINE_RECEPTOR_BINDING	2716_PD_PUT	-0.15364	3.9836	6
GO_DOPAMINE_RECEPTOR_BINDING	2690_PD_PUT	-0.462684	3.9836	7
GO_DOPAMINE_RECEPTOR_BINDING	2775_PD_PUT	-0.173763	3.9836	7
GO_DOPAMINE_RECEPTOR_BINDING	2779_PD_PUT	0.152923	3.9836	7
GO_DOPAMINE_RECEPTOR_BINDING	2785_PD_PUT	0.161783	3.9836	7
GO_DOPAMINE_RECEPTOR_BINDING	2580_PD_PUT	0.033303	3.9836	7
GO_DOPAMINE_RECEPTOR_BINDING	2793_PD_PUT	-0.0120917	3.9836	8
GO_DOPAMINE_RECEPTOR_BINDING	2650_PD_PUT	-0.135371	3.9836	8
GO_DOPAMINE_RECEPTOR_BINDING	2714_PD_PUT	-0.0993392	3.9836	9
GO_DOPAMINE_RECEPTOR_BINDING	2802_PD_PUT	0.133048	3.9836	11
GO_DOPAMINE_RECEPTOR_BINDING	2634_PD_PUT	0.0158879	3.9836	11
GO_DOPAMINE_RECEPTOR_BINDING	2722_PD_PUT	0.410946	3.9836	11
GO_DOPAMINE_RECEPTOR_BINDING	2787_PD_PUT	-0.24526	3.9836	13
GO_DOPAMINE_RECEPTOR_BINDING	2789_PD_PUT	-0.0931918	3.9836	13
GO_DOPAMINE_RECEPTOR_BINDING	2584_PD_PUT	-0.442076	3.9836	14
GO_DOPAMINE_RECEPTOR_BINDING	2586_PD_PUT	-0.158877	3.9836	15
GO_DOPAMINE_RECEPTOR_BINDING	2682_PD_PUT	-0.418806	3.9836	15
GO_DOPAMINE_RECEPTOR_BINDING	2724_PD_PUT	-0.406785	3.9836	15
GO_DOPAMINE_RECEPTOR_BINDING	2686_PD_PUT	0.283702	3.9836	16
GO_DOPAMINE_RECEPTOR_BINDING	2781_PD_PUT	0.34836	3.9836	20
GO_DOPAMINE_RECEPTOR_BINDING	2791_PD_PUT	0.340321	3.9836	20
GO_DOPAMINE_RECEPTOR_BINDING	2582_PD_PUT	-0.318366	3.9836	20
GO_DOPAMINE_RECEPTOR_BINDING	2626_PD_PUT	-0.338204	3.9836	21
GO_DOPAMINE_RECEPTOR_BINDING	2726_PD_PUT	0.52145	3.9836	22
GO_DOPAMINE_RECEPTOR_BINDING	2654_PD_PUT	0.30332	3.9836	23
GO_DOPAMINE_RECEPTOR_BINDING	2628_PD_PUT	0.21272	3.9836	23
GO_DOPAMINE_RECEPTOR_BINDING	2680_PD_PUT	-0.221269	3.9836	24
GO_DOPAMINE_RECEPTOR_BINDING	2646_PD_PUT	0.264675	3.9836	25
GO_CORE_PROMOTER_SEQUENCE_SPECIFIC_DNA_BINDING	2594_PD_PUT	-0.0775116	4.23513	3
GO_CORE_PROMOTER_SEQUENCE_SPECIFIC_DNA_BINDING	2783_PD_PUT	-0.371429	4.23513	4
GO_CORE_PROMOTER_SEQUENCE_SPECIFIC_DNA_BINDING	2688_PD_PUT	-0.269334	4.23513	5
GO_CORE_PROMOTER_SEQUENCE_SPECIFIC_DNA_BINDING	2728_PD_PUT	-0.178027	4.23513	5
GO_CORE_PROMOTER_SEQUENCE_SPECIFIC_DNA_BINDING	2716_PD_PUT	-0.0236191	4.23513	6
GO_CORE_PROMOTER_SEQUENCE_SPECIFIC_DNA_BINDING	2690_PD_PUT	-0.108427	4.23513	7
GO_CORE_PROMOTER_SEQUENCE_SPECIFIC_DNA_BINDING	2775_PD_PUT	-0.0984148	4.23513	7
GO_CORE_PROMOTER_SEQUENCE_SPECIFIC_DNA_BINDING	2779_PD_PUT	0.376479	4.23513	7
GO_CORE_PROMOTER_SEQUENCE_SPECIFIC_DNA_BINDING	2785_PD_PUT	-0.0857037	4.23513	7
GO_CORE_PROMOTER_SEQUENCE_SPECIFIC_DNA_BINDING	2580_PD_PUT	-0.0955143	4.23513	7
GO_CORE_PROMOTER_SEQUENCE_SPECIFIC_DNA_BINDING	2793_PD_PUT	-0.053886	4.23513	8
GO_CORE_PROMOTER_SEQUENCE_SPECIFIC_DNA_BINDING	2650_PD_PUT	-0.0561732	4.23513	8
GO_CORE_PROMOTER_SEQUENCE_SPECIFIC_DNA_BINDING	2714_PD_PUT	0.0271699	4.23513	9
GO_CORE_PROMOTER_SEQUENCE_SPECIFIC_DNA_BINDING	2802_PD_PUT	0.0888987	4.23513	11
GO_CORE_PROMOTER_SEQUENCE_SPECIFIC_DNA_BINDING	2634_PD_PUT	-0.0787656	4.23513	11
GO_CORE_PROMOTER_SEQUENCE_SPECIFIC_DNA_BINDING	2722_PD_PUT	-0.095417	4.23513	11
GO_CORE_PROMOTER_SEQUENCE_SPECIFIC_DNA_BINDING	2787_PD_PUT	0.039338	4.23513	13
GO_CORE_PROMOTER_SEQUENCE_SPECIFIC_DNA_BINDING	2789_PD_PUT	0.00382694	4.23513	13
GO_CORE_PROMOTER_SEQUENCE_SPECIFIC_DNA_BINDING	2584_PD_PUT	0.257947	4.23513	14
GO_CORE_PROMOTER_SEQUENCE_SPECIFIC_DNA_BINDING	2586_PD_PUT	-0.10799	4.23513	15
GO_CORE_PROMOTER_SEQUENCE_SPECIFIC_DNA_BINDING	2682_PD_PUT	0.269566	4.23513	15
GO_CORE_PROMOTER_SEQUENCE_SPECIFIC_DNA_BINDING	2724_PD_PUT	0.164553	4.23513	15
GO_CORE_PROMOTER_SEQUENCE_SPECIFIC_DNA_BINDING	2686_PD_PUT	-0.0500186	4.23513	16
GO_CORE_PROMOTER_SEQUENCE_SPECIFIC_DNA_BINDING	2781_PD_PUT	-0.200222	4.23513	20
GO_CORE_PROMOTER_SEQUENCE_SPECIFIC_DNA_BINDING	2791_PD_PUT	-0.212625	4.23513	20
GO_CORE_PROMOTER_SEQUENCE_SPECIFIC_DNA_BINDING	2582_PD_PUT	-0.237814	4.23513	20
GO_CORE_PROMOTER_SEQUENCE_SPECIFIC_DNA_BINDING	2626_PD_PUT	-0.321881	4.23513	21
GO_CORE_PROMOTER_SEQUENCE_SPECIFIC_DNA_BINDING	2726_PD_PUT	-0.318171	4.23513	22
GO_CORE_PROMOTER_SEQUENCE_SPECIFIC_DNA_BINDING	2654_PD_PUT	-0.127026	4.23513	23
GO_CORE_PROMOTER_SEQUENCE_SPECIFIC_DNA_BINDING	2628_PD_PUT	-0.0107159	4.23513	23
GO_CORE_PROMOTER_SEQUENCE_SPECIFIC_DNA_BINDING	2680_PD_PUT	-0.206544	4.23513	24
GO_CORE_PROMOTER_SEQUENCE_SPECIFIC_DNA_BINDING	2646_PD_PUT	-0.202868	4.23513	25
GO_P38MAPK_CASCADE	2594_PD_PUT	-0.378678	3.67122	3
GO_P38MAPK_CASCADE	2783_PD_PUT	-0.327838	3.67122	4
GO_P38MAPK_CASCADE	2688_PD_PUT	-0.394504	3.67122	5
GO_P38MAPK_CASCADE	2728_PD_PUT	-0.0906014	3.67122	5
GO_P38MAPK_CASCADE	2716_PD_PUT	-0.0378688	3.67122	6
GO_P38MAPK_CASCADE	2690_PD_PUT	-0.0181996	3.67122	7
GO_P38MAPK_CASCADE	2775_PD_PUT	0.389235	3.67122	7
GO_P38MAPK_CASCADE	2779_PD_PUT	0.197945	3.67122	7
GO_P38MAPK_CASCADE	2785_PD_PUT	0.203307	3.67122	7
GO_P38MAPK_CASCADE	2580_PD_PUT	-0.22874	3.67122	7
GO_P38MAPK_CASCADE	2793_PD_PUT	0.195371	3.67122	8
GO_P38MAPK_CASCADE	2650_PD_PUT	-0.2083	3.67122	8
GO_P38MAPK_CASCADE	2714_PD_PUT	0.0454025	3.67122	9
GO_P38MAPK_CASCADE	2802_PD_PUT	0.0489549	3.67122	11
GO_P38MAPK_CASCADE	2634_PD_PUT	-0.262686	3.67122	11
GO_P38MAPK_CASCADE	2722_PD_PUT	0.119039	3.67122	11
GO_P38MAPK_CASCADE	2787_PD_PUT	0.153609	3.67122	13
GO_P38MAPK_CASCADE	2789_PD_PUT	0.263884	3.67122	13
GO_P38MAPK_CASCADE	2584_PD_PUT	0.308792	3.67122	14
GO_P38MAPK_CASCADE	2586_PD_PUT	-0.239834	3.67122	15
GO_P38MAPK_CASCADE	2682_PD_PUT	0.211289	3.67122	15
GO_P38MAPK_CASCADE	2724_PD_PUT	0.150513	3.67122	15
GO_P38MAPK_CASCADE	2686_PD_PUT	0.0061965	3.67122	16
GO_P38MAPK_CASCADE	2781_PD_PUT	-0.204035	3.67122	20
GO_P38MAPK_CASCADE	2791_PD_PUT	-0.152053	3.67122	20
GO_P38MAPK_CASCADE	2582_PD_PUT	-0.136144	3.67122	20
GO_P38MAPK_CASCADE	2626_PD_PUT	-0.294345	3.67122	21
GO_P38MAPK_CASCADE	2726_PD_PUT	-0.34049	3.67122	22
GO_P38MAPK_CASCADE	2654_PD_PUT	-0.0051042	3.67122	23
GO_P38MAPK_CASCADE	2628_PD_PUT	-0.120114	3.67122	23
GO_P38MAPK_CASCADE	2680_PD_PUT	-0.450193	3.67122	24
GO_P38MAPK_CASCADE	2646_PD_PUT	-0.146478	3.67122	25
GO_REGULATION_OF_INTEGRIN_MEDIATED_SIGNALING_PATHWAY	2594_PD_PUT	-0.194786	5.41959	3
GO_REGULATION_OF_INTEGRIN_MEDIATED_SIGNALING_PATHWAY	2783_PD_PUT	-0.330227	5.41959	4
GO_REGULATION_OF_INTEGRIN_MEDIATED_SIGNALING_PATHWAY	2688_PD_PUT	-0.463792	5.41959	5
GO_REGULATION_OF_INTEGRIN_MEDIATED_SIGNALING_PATHWAY	2728_PD_PUT	-0.496623	5.41959	5
GO_REGULATION_OF_INTEGRIN_MEDIATED_SIGNALING_PATHWAY	2716_PD_PUT	0.055747	5.41959	6
GO_REGULATION_OF_INTEGRIN_MEDIATED_SIGNALING_PATHWAY	2690_PD_PUT	-0.339197	5.41959	7
GO_REGULATION_OF_INTEGRIN_MEDIATED_SIGNALING_PATHWAY	2775_PD_PUT	0.462793	5.41959	7
GO_REGULATION_OF_INTEGRIN_MEDIATED_SIGNALING_PATHWAY	2779_PD_PUT	0.43585	5.41959	7
GO_REGULATION_OF_INTEGRIN_MEDIATED_SIGNALING_PATHWAY	2785_PD_PUT	0.310449	5.41959	7
GO_REGULATION_OF_INTEGRIN_MEDIATED_SIGNALING_PATHWAY	2580_PD_PUT	-0.488251	5.41959	7
GO_REGULATION_OF_INTEGRIN_MEDIATED_SIGNALING_PATHWAY	2793_PD_PUT	0.408872	5.41959	8
GO_REGULATION_OF_INTEGRIN_MEDIATED_SIGNALING_PATHWAY	2650_PD_PUT	0.274141	5.41959	8
GO_REGULATION_OF_INTEGRIN_MEDIATED_SIGNALING_PATHWAY	2714_PD_PUT	-0.0712545	5.41959	9
GO_REGULATION_OF_INTEGRIN_MEDIATED_SIGNALING_PATHWAY	2802_PD_PUT	0.345811	5.41959	11
GO_REGULATION_OF_INTEGRIN_MEDIATED_SIGNALING_PATHWAY	2634_PD_PUT	-0.301009	5.41959	11
GO_REGULATION_OF_INTEGRIN_MEDIATED_SIGNALING_PATHWAY	2722_PD_PUT	-0.123919	5.41959	11
GO_REGULATION_OF_INTEGRIN_MEDIATED_SIGNALING_PATHWAY	2787_PD_PUT	0.243901	5.41959	13
GO_REGULATION_OF_INTEGRIN_MEDIATED_SIGNALING_PATHWAY	2789_PD_PUT	0.245484	5.41959	13
GO_REGULATION_OF_INTEGRIN_MEDIATED_SIGNALING_PATHWAY	2584_PD_PUT	0.401097	5.41959	14
GO_REGULATION_OF_INTEGRIN_MEDIATED_SIGNALING_PATHWAY	2586_PD_PUT	0.104263	5.41959	15
GO_REGULATION_OF_INTEGRIN_MEDIATED_SIGNALING_PATHWAY	2682_PD_PUT	0.410129	5.41959	15
GO_REGULATION_OF_INTEGRIN_MEDIATED_SIGNALING_PATHWAY	2724_PD_PUT	0.595707	5.41959	15
GO_REGULATION_OF_INTEGRIN_MEDIATED_SIGNALING_PATHWAY	2686_PD_PUT	0.08651	5.41959	16
GO_REGULATION_OF_INTEGRIN_MEDIATED_SIGNALING_PATHWAY	2781_PD_PUT	-0.532229	5.41959	20
GO_REGULATION_OF_INTEGRIN_MEDIATED_SIGNALING_PATHWAY	2791_PD_PUT	-0.313695	5.41959	20
GO_REGULATION_OF_INTEGRIN_MEDIATED_SIGNALING_PATHWAY	2582_PD_PUT	-0.360515	5.41959	20
GO_REGULATION_OF_INTEGRIN_MEDIATED_SIGNALING_PATHWAY	2626_PD_PUT	-0.341446	5.41959	21
GO_REGULATION_OF_INTEGRIN_MEDIATED_SIGNALING_PATHWAY	2726_PD_PUT	-0.193217	5.41959	22
GO_REGULATION_OF_INTEGRIN_MEDIATED_SIGNALING_PATHWAY	2654_PD_PUT	-0.162683	5.41959	23
GO_REGULATION_OF_INTEGRIN_MEDIATED_SIGNALING_PATHWAY	2628_PD_PUT	-0.204147	5.41959	23
GO_REGULATION_OF_INTEGRIN_MEDIATED_SIGNALING_PATHWAY	2680_PD_PUT	-0.188836	5.41959	24
GO_REGULATION_OF_INTEGRIN_MEDIATED_SIGNALING_PATHWAY	2646_PD_PUT	0.346234	5.41959	25
GO_NUCLEAR_HORMONE_RECEPTOR_BINDING	2594_PD_PUT	-0.129609	4.41244	3
GO_NUCLEAR_HORMONE_RECEPTOR_BINDING	2783_PD_PUT	-0.303773	4.41244	4
GO_NUCLEAR_HORMONE_RECEPTOR_BINDING	2688_PD_PUT	-0.260288	4.41244	5
GO_NUCLEAR_HORMONE_RECEPTOR_BINDING	2728_PD_PUT	-0.147473	4.41244	5
GO_NUCLEAR_HORMONE_RECEPTOR_BINDING	2716_PD_PUT	0.00400461	4.41244	6
GO_NUCLEAR_HORMONE_RECEPTOR_BINDING	2690_PD_PUT	-0.0748999	4.41244	7
GO_NUCLEAR_HORMONE_RECEPTOR_BINDING	2775_PD_PUT	0.0273823	4.41244	7
GO_NUCLEAR_HORMONE_RECEPTOR_BINDING	2779_PD_PUT	0.262348	4.41244	7
GO_NUCLEAR_HORMONE_RECEPTOR_BINDING	2785_PD_PUT	-0.102488	4.41244	7
GO_NUCLEAR_HORMONE_RECEPTOR_BINDING	2580_PD_PUT	-0.0025788	4.41244	7
GO_NUCLEAR_HORMONE_RECEPTOR_BINDING	2793_PD_PUT	0.178986	4.41244	8
GO_NUCLEAR_HORMONE_RECEPTOR_BINDING	2650_PD_PUT	0.0782595	4.41244	8
GO_NUCLEAR_HORMONE_RECEPTOR_BINDING	2714_PD_PUT	0.11896	4.41244	9
GO_NUCLEAR_HORMONE_RECEPTOR_BINDING	2802_PD_PUT	0.195083	4.41244	11
GO_NUCLEAR_HORMONE_RECEPTOR_BINDING	2634_PD_PUT	-0.0548479	4.41244	11
GO_NUCLEAR_HORMONE_RECEPTOR_BINDING	2722_PD_PUT	0.0339757	4.41244	11
GO_NUCLEAR_HORMONE_RECEPTOR_BINDING	2787_PD_PUT	0.0711356	4.41244	13
GO_NUCLEAR_HORMONE_RECEPTOR_BINDING	2789_PD_PUT	0.0222146	4.41244	13
GO_NUCLEAR_HORMONE_RECEPTOR_BINDING	2584_PD_PUT	0.1075	4.41244	14
GO_NUCLEAR_HORMONE_RECEPTOR_BINDING	2586_PD_PUT	-0.114833	4.41244	15
GO_NUCLEAR_HORMONE_RECEPTOR_BINDING	2682_PD_PUT	0.216751	4.41244	15
GO_NUCLEAR_HORMONE_RECEPTOR_BINDING	2724_PD_PUT	0.207916	4.41244	15
GO_NUCLEAR_HORMONE_RECEPTOR_BINDING	2686_PD_PUT	0.016519	4.41244	16
GO_NUCLEAR_HORMONE_RECEPTOR_BINDING	2781_PD_PUT	-0.160498	4.41244	20
GO_NUCLEAR_HORMONE_RECEPTOR_BINDING	2791_PD_PUT	-0.129653	4.41244	20
GO_NUCLEAR_HORMONE_RECEPTOR_BINDING	2582_PD_PUT	-0.200358	4.41244	20
GO_NUCLEAR_HORMONE_RECEPTOR_BINDING	2626_PD_PUT	-0.329267	4.41244	21
GO_NUCLEAR_HORMONE_RECEPTOR_BINDING	2726_PD_PUT	-0.186792	4.41244	22
GO_NUCLEAR_HORMONE_RECEPTOR_BINDING	2654_PD_PUT	-0.0587478	4.41244	23
GO_NUCLEAR_HORMONE_RECEPTOR_BINDING	2628_PD_PUT	0.181092	4.41244	23
GO_NUCLEAR_HORMONE_RECEPTOR_BINDING	2680_PD_PUT	-0.248713	4.41244	24
GO_NUCLEAR_HORMONE_RECEPTOR_BINDING	2646_PD_PUT	-0.185779	4.41244	25
GO_G_PROTEIN_BETA_GAMMA_SUBUNIT_COMPLEX	2594_PD_PUT	-0.516198	4.52077	3
GO_G_PROTEIN_BETA_GAMMA_SUBUNIT_COMPLEX	2783_PD_PUT	-0.626998	4.52077	4
GO_G_PROTEIN_BETA_GAMMA_SUBUNIT_COMPLEX	2688_PD_PUT	-0.142916	4.52077	5
GO_G_PROTEIN_BETA_GAMMA_SUBUNIT_COMPLEX	2728_PD_PUT	-0.0216015	4.52077	5
GO_G_PROTEIN_BETA_GAMMA_SUBUNIT_COMPLEX	2716_PD_PUT	0.336979	4.52077	6
GO_G_PROTEIN_BETA_GAMMA_SUBUNIT_COMPLEX	2690_PD_PUT	-0.215745	4.52077	7
GO_G_PROTEIN_BETA_GAMMA_SUBUNIT_COMPLEX	2775_PD_PUT	-0.426493	4.52077	7
GO_G_PROTEIN_BETA_GAMMA_SUBUNIT_COMPLEX	2779_PD_PUT	0.130107	4.52077	7
GO_G_PROTEIN_BETA_GAMMA_SUBUNIT_COMPLEX	2785_PD_PUT	0.40626	4.52077	7
GO_G_PROTEIN_BETA_GAMMA_SUBUNIT_COMPLEX	2580_PD_PUT	0.0279066	4.52077	7
GO_G_PROTEIN_BETA_GAMMA_SUBUNIT_COMPLEX	2793_PD_PUT	0.256236	4.52077	8
GO_G_PROTEIN_BETA_GAMMA_SUBUNIT_COMPLEX	2650_PD_PUT	-0.000122	4.52077	8
GO_G_PROTEIN_BETA_GAMMA_SUBUNIT_COMPLEX	2714_PD_PUT	-0.332058	4.52077	9
GO_G_PROTEIN_BETA_GAMMA_SUBUNIT_COMPLEX	2802_PD_PUT	-0.56258	4.52077	11
GO_G_PROTEIN_BETA_GAMMA_SUBUNIT_COMPLEX	2634_PD_PUT	0.301283	4.52077	11
GO_G_PROTEIN_BETA_GAMMA_SUBUNIT_COMPLEX	2722_PD_PUT	0.294249	4.52077	11
GO_G_PROTEIN_BETA_GAMMA_SUBUNIT_COMPLEX	2787_PD_PUT	-0.178271	4.52077	13
GO_G_PROTEIN_BETA_GAMMA_SUBUNIT_COMPLEX	2789_PD_PUT	-0.17667	4.52077	13
GO_G_PROTEIN_BETA_GAMMA_SUBUNIT_COMPLEX	2584_PD_PUT	-0.523155	4.52077	14
GO_G_PROTEIN_BETA_GAMMA_SUBUNIT_COMPLEX	2586_PD_PUT	-0.0025917	4.52077	15
GO_G_PROTEIN_BETA_GAMMA_SUBUNIT_COMPLEX	2682_PD_PUT	-0.489559	4.52077	15
GO_G_PROTEIN_BETA_GAMMA_SUBUNIT_COMPLEX	2724_PD_PUT	0.331731	4.52077	15
GO_G_PROTEIN_BETA_GAMMA_SUBUNIT_COMPLEX	2686_PD_PUT	0.349573	4.52077	16
GO_G_PROTEIN_BETA_GAMMA_SUBUNIT_COMPLEX	2781_PD_PUT	0.231363	4.52077	20
GO_G_PROTEIN_BETA_GAMMA_SUBUNIT_COMPLEX	2791_PD_PUT	0.235383	4.52077	20
GO_G_PROTEIN_BETA_GAMMA_SUBUNIT_COMPLEX	2582_PD_PUT	0.363645	4.52077	20
GO_G_PROTEIN_BETA_GAMMA_SUBUNIT_COMPLEX	2626_PD_PUT	-0.358784	4.52077	21
GO_G_PROTEIN_BETA_GAMMA_SUBUNIT_COMPLEX	2726_PD_PUT	0.576572	4.52077	22
GO_G_PROTEIN_BETA_GAMMA_SUBUNIT_COMPLEX	2654_PD_PUT	0.375317	4.52077	23
GO_G_PROTEIN_BETA_GAMMA_SUBUNIT_COMPLEX	2628_PD_PUT	0.328227	4.52077	23
GO_G_PROTEIN_BETA_GAMMA_SUBUNIT_COMPLEX	2680_PD_PUT	-0.0538842	4.52077	24
GO_G_PROTEIN_BETA_GAMMA_SUBUNIT_COMPLEX	2646_PD_PUT	-0.399814	4.52077	25

## Sheet: 5cd
Genotype	Region	Disease_duration	GO_REGULATION_OF_PINOCYTOSIS	GO_OLIGODENDROCYTE_DEVELOPMENT	GO_RESPONSE_TO_GONADOTROPIN	GO_REGULATION_OF_INTEGRIN_MEDIATED_SIGNALING_PATHWAY	GO_P38MAPK_CASCADE	GO_NUCLEAR_HORMONE_RECEPTOR_BINDING
PD	CAU	23	0.264423	0.334187	-0.365953	NA	NA	NA
PD	CAU	24	0.170338	0.309259	-0.478378	NA	NA	NA
PD	CAU	16	-0.369504	0.0792388	-0.265762	NA	NA	NA
PD	CAU	5	-0.467331	-0.220495	0.00127096	NA	NA	NA
PD	CAU	7	-0.57528	-0.254431	0.110922	NA	NA	NA
PD	CAU	22	0.202899	0.347981	-0.0924297	NA	NA	NA
PD	CAU	5	-0.438494	-0.209784	0.177821	NA	NA	NA
PD	CAU	7	0.393252	0.336017	-0.330873	NA	NA	NA
PD	CAU	7	0.119083	-0.172886	0.01404	NA	NA	NA
PD	CAU	20	0.341328	0.450369	-0.0034992	NA	NA	NA
PD	CAU	4	-0.533298	-0.236007	0.088464	NA	NA	NA
PD	CAU	7	-0.27049	-0.160577	0.15304	NA	NA	NA
PD	CAU	13	-0.0497777	0.0368216	-0.137924	NA	NA	NA
PD	CAU	13	0.1897	0.169239	-0.210671	NA	NA	NA
PD	CAU	20	0.0326376	0.200861	-0.155196	NA	NA	NA
PD	CAU	8	0.264567	-0.126631	0.0976373	NA	NA	NA
PD	CAU	11	-0.152274	0.0260558	-0.0836896	NA	NA	NA
PD	CAU	7	0.247963	-0.304135	0.388392	NA	NA	NA
PD	CAU	20	0.133029	-0.0391876	0.148701	NA	NA	NA
PD	CAU	14	-0.38365	-0.469516	0.253268	NA	NA	NA
PD	CAU	15	0.150254	-0.030821	0.00568786	NA	NA	NA
PD	CAU	3	0.216676	0.0600528	0.293015	NA	NA	NA
PD	CAU	21	-0.157339	-0.234962	-0.0388399	NA	NA	NA
PD	CAU	23	0.29713	0.142822	0.0202315	NA	NA	NA
PD	CAU	11	-0.0170085	-0.180972	0.0766785	NA	NA	NA
PD	CAU	25	0.450281	0.321439	-0.273103	NA	NA	NA
PD	CAU	8	0.38147	0.118814	-0.109827	NA	NA	NA
PD	CAU	15	0.193526	0.0141304	0.107919	NA	NA	NA
PD	CAU	9	-0.426166	-0.300999	-0.154302	NA	NA	NA
PD	CAU	6	-0.317763	-0.328208	0.165913	NA	NA	NA
PD	CAU	11	-0.346097	-0.238459	0.256294	NA	NA	NA
PD	CAU	15	-0.0914648	-0.0410093	-0.08553	NA	NA	NA
PD	PUT	23	NA	NA	NA	0.106993	0.220092	-0.0961685
PD	PUT	24	NA	NA	NA	-0.191049	-0.312254	-0.267766
PD	PUT	16	NA	NA	NA	0.0405708	0.0656461	0.0724603
PD	PUT	5	NA	NA	NA	-0.59053	-0.319817	-0.277784
PD	PUT	7	NA	NA	NA	-0.351569	-0.0134705	-0.0539213
PD	PUT	22	NA	NA	NA	-0.0426571	-0.304151	-0.192784
PD	PUT	5	NA	NA	NA	-0.368617	0.16234	-0.110229
PD	PUT	7	NA	NA	NA	0.497425	0.357701	-0.0013885
PD	PUT	7	NA	NA	NA	0.323457	0.292779	0.243192
PD	PUT	20	NA	NA	NA	-0.352964	-0.180246	-0.231123
PD	PUT	4	NA	NA	NA	-0.317097	-0.309745	-0.293077
PD	PUT	7	NA	NA	NA	0.13575	0.239282	-0.0981289
PD	PUT	13	NA	NA	NA	0.0190608	0.178224	0.0519941
PD	PUT	13	NA	NA	NA	0.458515	0.215549	0.0238806
PD	PUT	20	NA	NA	NA	-0.309078	0.0215653	-0.197648
PD	PUT	8	NA	NA	NA	0.384101	0.220155	0.167354
PD	PUT	11	NA	NA	NA	0.198797	0.0303622	0.20778
PD	PUT	7	NA	NA	NA	-0.500383	-0.15066	-0.044154
PD	PUT	20	NA	NA	NA	-0.175692	-0.0075416	-0.191195
PD	PUT	14	NA	NA	NA	0.400181	0.331682	0.0595025
PD	PUT	15	NA	NA	NA	0.258782	-0.105473	-0.146963
PD	PUT	3	NA	NA	NA	0.0999711	-0.193272	-0.130064
PD	PUT	21	NA	NA	NA	-0.316476	-0.17116	-0.326829
PD	PUT	23	NA	NA	NA	-0.359416	-0.101965	0.268134
PD	PUT	11	NA	NA	NA	-0.377207	-0.255427	-0.0526936
PD	PUT	25	NA	NA	NA	0.382584	-0.0517029	-0.132458
PD	PUT	8	NA	NA	NA	0.381568	-0.0456405	0.107283
PD	PUT	15	NA	NA	NA	0.299735	0.145116	0.234773
PD	PUT	9	NA	NA	NA	0.0208354	0.111669	0.112673
PD	PUT	6	NA	NA	NA	0.154192	0.0622931	-0.0831527
PD	PUT	11	NA	NA	NA	0.0496321	0.196553	0.0125219
PD	PUT	15	NA	NA	NA	0.584215	0.251266	0.258316

[truncated: 23 more sheets:  S1a,  S1b, S1c, S1d, S1e, S1f, S2a, S2c, FigS4d_TIAM1_blood, S5a, S5b_dose indep RNA, S5c, S5d, S5g, S5h, S6e, S6f, S6g, S6h, S8a …]
